# Supplementary material for: Network-based restoration strategies maximize ecosystem recovery
Source: Commun Biol. 2023 Dec 12;6:1256. doi: 10.1038/s42003-023-05622-3 (PMC10716433; doi:10.1038/s42003-023-05622-3)
Supplement: Supplementary file 4 — Supplementary Data 1 [file 42003_2023_5622_MOESM4_ESM.xlsx]

## Sheet: Fig1b
	B0 (Red)	B1 (Blue)	B2 (Cyan)	B3 (Yellow)	B4 (Green)	B5 (Pink)
A0 (Red)	1	0	1	0	0	0
A1 (Blue)	1	1	0	0	0	0
A2 (Cyan)	0	0	1	0	0	0
A3 (Yellow)	0	0	0	1	0	0
A4 (Green)	1	0	0	1	1	0
A5 (Pink)	0	0	0	0	0	1
A6 (Magenta)	1	0	0	0	0	0
A7 (Orange)	1	0	0	0	0	0
A	Plants
B	Pollinators

## Sheet: Fig1c
timestep	Before Perturbation														After Perturbation
	A0	A1	A2	A3	A4	A5	A6	A7	B0	B1	B2	B3	B4	B5	A0	A1	A2	A3	A4	A5	A6	A7	B0	B1	B2	B3	B4	B5
0	1e-05	1e-05	1e-05	1e-05	1e-05	1e-05	1e-05	1e-05	1e-05	1e-05	1e-05	1e-05	1e-05	1e-05	1e-05	1e-05	1e-05	1e-05	1e-05	1e-05	1e-05	1e-05	0	1e-05	1e-05	1e-05	1e-05	1e-05
1	0.00030002	0.00030002	0.0003	0.0003	0.00030004	0.0003	0.0003	0.0003	0.00030008	0.0003	0.00030002	0.00030002	0.0003	0.0003	0.0003	0.0003	0.0003	0.0003	0.00030002	0.0003	0.00029993	0.00029993	0	0.0003	0.00030002	0.00030002	0.0003	0.0003
2	0.00083528	0.00083528	0.00083489	0.00083489	0.00083557	0.00083489	0.00083489	0.00083489	0.00083604	0.00083489	0.00083528	0.00083528	0.00083489	0.00083489	0.00083489	0.00083489	0.00083489	0.00083489	0.00083528	0.00083489	0.00083397	0.00083397	0	0.00083489	0.00083528	0.00083528	0.00083489	0.00083489
3	0.00182411	0.00182411	0.00182155	0.00182155	0.00182607	0.00182155	0.00182156	0.00182156	0.00182917	0.00182155	0.0018241	0.00182411	0.00182156	0.00182155	0.00182156	0.00182155	0.00182156	0.00182156	0.00182411	0.00182155	0.0018154	0.0018154	0	0.00182155	0.0018241	0.00182411	0.00182156	0.00182155
4	0.00365414	0.0036541	0.00364152	0.00364152	0.00366374	0.00364146	0.00364163	0.00364163	0.003679	0.00364152	0.00365402	0.00365405	0.00364156	0.00364146	0.00364152	0.00364147	0.00364152	0.00364152	0.00365403	0.00364147	0.00361136	0.00361136	0	0.00364147	0.00365399	0.00365403	0.00364152	0.00364147
5	0.00705218	0.00705183	0.00699869	0.0069987	0.00709246	0.0069982	0.00699968	0.00699968	0.00715679	0.0069987	0.00705113	0.0070514	0.00699908	0.0069982	0.0069987	0.00699821	0.0069987	0.00699871	0.00705114	0.00699821	0.00687244	0.00687244	0	0.00699821	0.00705079	0.00705114	0.00699871	0.00699821
6	0.0134008	0.0133981	0.0131922	0.0131922	0.013555	0.0131883	0.0131999	0.0131999	0.0138031	0.0131923	0.0133927	0.0133947	0.0131952	0.0131883	0.0131922	0.0131884	0.0131922	0.0131922	0.0133926	0.0131884	0.0127112	0.0127112	0	0.0131884	0.0133899	0.0133926	0.0131922	0.0131884
7	0.0254002	0.0253813	0.0246233	0.0246237	0.0259552	0.0245964	0.0246776	0.0246776	0.0268598	0.0246242	0.0253431	0.0253577	0.0246449	0.0245964	0.0246229	0.0245964	0.0246229	0.0246233	0.0253422	0.0245964	0.0229065	0.0229065	0	0.0245964	0.0253233	0.0253422	0.0246233	0.0245964
8	0.0485762	0.048454	0.0457502	0.0457545	0.050472	0.0455755	0.0461079	0.0461079	0.0536315	0.0457615	0.0482048	0.0482991	0.045896	0.0455755	0.0457443	0.0455756	0.0457443	0.0457499	0.0481923	0.0455756	0.0399543	0.0399543	0	0.0455756	0.0480704	0.0481923	0.0457499	0.0455756
9	0.095063	0.0943436	0.0849296	0.0849756	0.101147	0.0838818	0.08712	0.08712	0.11163	0.0850522	0.0928459	0.093403	0.0858579	0.0838818	0.0848618	0.0838819	0.0848618	0.0849212	0.0927042	0.0838819	0.0664954	0.0664954	0	0.0838819	0.0919876	0.0927042	0.0849212	0.0838819
10	0.192933	0.189291	0.157886	0.158295	0.210417	0.15226	0.169822	0.169822	0.241776	0.158999	0.181498	0.18433	0.163257	0.15226	0.157215	0.15226	0.157215	0.157741	0.180147	0.15226	0.103546	0.103546	0	0.15226	0.176504	0.180147	0.157741	0.15226
11	0.394345	0.381112	0.291182	0.293745	0.433654	0.266482	0.340666	0.340666	0.506024	0.29829	0.351878	0.362324	0.315475	0.266482	0.286203	0.266482	0.286203	0.289554	0.342907	0.266482	0.148099	0.148099	0	0.266482	0.328865	0.342907	0.289554	0.266482
12	0.693459	0.668478	0.500782	0.508897	0.750257	0.42837	0.612023	0.612023	0.85219	0.523222	0.612127	0.632583	0.561839	0.42837	0.480451	0.428371	0.480451	0.492261	0.583445	0.428371	0.192989	0.192989	0	0.428371	0.550524	0.583445	0.492261	0.428371
13	0.91667	0.892564	0.71248	0.72287	0.974903	0.597481	0.82783	0.82783	1.07076	0.740263	0.840631	0.860345	0.781309	0.597481	0.677721	0.597482	0.677721	0.696757	0.804386	0.597482	0.230839	0.230839	0	0.597482	0.762741	0.804386	0.696757	0.597482
14	1.00505	0.985492	0.828989	0.836473	1.06127	0.717621	0.913168	0.913168	1.14721	0.848182	0.948546	0.963221	0.879654	0.717621	0.798633	0.717621	0.798633	0.81574	0.922555	0.717621	0.258248	0.258248	0	0.717621	0.88674	0.922555	0.81574	0.717621
15	1.03094	1.01329	0.870575	0.875703	1.08612	0.779353	0.936918	0.936918	1.16797	0.883264	0.983863	0.995884	0.909394	0.779353	0.849375	0.779353	0.849375	0.862174	0.966716	0.779353	0.275985	0.275985	0	0.779353	0.937519	0.966716	0.862174	0.779353
16	1.03787	1.02072	0.882865	0.887017	1.09265	0.805563	0.942877	0.942877	1.17324	0.892926	0.993918	1.00499	0.917255	0.805563	0.867065	0.805564	0.867065	0.877257	0.980836	0.805564	0.286643	0.286643	0	0.805564	0.955059	0.980836	0.877257	0.805564
17	1.03969	1.02263	0.886273	0.890092	1.09433	0.815756	0.944346	0.944346	1.17457	0.895455	0.996659	1.00742	0.919265	0.815756	0.872816	0.815756	0.872816	0.881851	0.985116	0.815756	0.292763	0.292763	0	0.815756	0.960743	0.985116	0.881851	0.815756
18	1.04017	1.02313	0.887199	0.890912	1.09477	0.819581	0.944709	0.944709	1.17491	0.896106	0.997396	1.00806	0.919776	0.819581	0.874643	0.819581	0.874643	0.883223	0.986392	0.819581	0.296187	0.296187	0	0.819581	0.962547	0.986392	0.883223	0.819581
19	1.0403	1.02325	0.887448	0.891129	1.09488	0.820997	0.9448	0.9448	1.17499	0.896273	0.997593	1.00823	0.919907	0.820997	0.875219	0.820997	0.875219	0.88363	0.98677	0.820997	0.298074	0.298074	0	0.820997	0.963115	0.98677	0.88363	0.820997
20	1.04033	1.02328	0.887515	0.891186	1.09491	0.821519	0.944823	0.944823	1.17501	0.896316	0.997646	1.00828	0.91994	0.821519	0.8754	0.821519	0.8754	0.883751	0.986882	0.821519	0.299106	0.299106	0	0.821519	0.963294	0.986882	0.883751	0.821519
21	1.04034	1.02329	0.887533	0.891201	1.09491	0.821711	0.944829	0.944829	1.17502	0.896327	0.99766	1.00829	0.919949	0.821711	0.875457	0.821711	0.875457	0.883786	0.986915	0.821711	0.299667	0.299667	0	0.821711	0.96335	0.986915	0.883786	0.821711
22	1.04034	1.02329	0.887537	0.891205	1.09492	0.821781	0.94483	0.94483	1.17502	0.89633	0.997663	1.00829	0.919951	0.821781	0.875475	0.821781	0.875475	0.883797	0.986925	0.821781	0.299972	0.299972	0	0.821781	0.963368	0.986925	0.883797	0.821781
23	1.04034	1.02329	0.887539	0.891206	1.09492	0.821807	0.94483	0.94483	1.17502	0.89633	0.997664	1.00829	0.919951	0.821807	0.87548	0.821807	0.87548	0.8838	0.986928	0.821807	0.300138	0.300138	0	0.821807	0.963374	0.986928	0.8838	0.821807
24	1.04034	1.02329	0.887539	0.891206	1.09492	0.821817	0.944831	0.944831	1.17502	0.896331	0.997665	1.00829	0.919952	0.821817	0.875482	0.821817	0.875482	0.883801	0.986929	0.821817	0.300227	0.300227	0	0.821817	0.963375	0.986929	0.883801	0.821817
25	1.04034	1.02329	0.887539	0.891206	1.09492	0.82182	0.944831	0.944831	1.17502	0.896331	0.997665	1.00829	0.919952	0.82182	0.875483	0.82182	0.875483	0.883801	0.986929	0.82182	0.300276	0.300276	0	0.82182	0.963376	0.986929	0.883801	0.82182
26	1.04034	1.02329	0.887539	0.891206	1.09492	0.821822	0.944831	0.944831	1.17502	0.896331	0.997665	1.00829	0.919952	0.821822	0.875483	0.821822	0.875483	0.883801	0.986929	0.821822	0.300302	0.300302	0	0.821822	0.963376	0.986929	0.883801	0.821822
27	1.04034	1.02329	0.887539	0.891206	1.09492	0.821822	0.944831	0.944831	1.17502	0.896331	0.997665	1.00829	0.919952	0.821822	0.875483	0.821822	0.875483	0.883801	0.986929	0.821822	0.300316	0.300316	0	0.821822	0.963376	0.986929	0.883801	0.821822
28	1.04034	1.02329	0.887539	0.891206	1.09492	0.821822	0.944831	0.944831	1.17502	0.896331	0.997665	1.00829	0.919952	0.821822	0.875483	0.821822	0.875483	0.883801	0.986929	0.821822	0.300324	0.300324	0	0.821822	0.963376	0.986929	0.883801	0.821822
29	1.04034	1.02329	0.887539	0.891206	1.09492	0.821822	0.944831	0.944831	1.17502	0.896331	0.997665	1.00829	0.919952	0.821822	0.875483	0.821822	0.875483	0.883801	0.986929	0.821822	0.300328	0.300328	0	0.821822	0.963376	0.986929	0.883801	0.821822
30	1.04034	1.02329	0.887539	0.891206	1.09492	0.821822	0.944831	0.944831	1.17502	0.896331	0.997665	1.00829	0.919952	0.821822	0.875483	0.821822	0.875483	0.883801	0.986929	0.821822	0.30033	0.30033	0	0.821822	0.963376	0.986929	0.883801	0.821822
31	1.04034	1.02329	0.887539	0.891206	1.09492	0.821822	0.944831	0.944831	1.17502	0.896331	0.997665	1.00829	0.919952	0.821822	0.875483	0.821822	0.875483	0.883801	0.986929	0.821822	0.300332	0.300332	0	0.821822	0.963376	0.986929	0.883801	0.821822
32	1.04034	1.02329	0.887539	0.891206	1.09492	0.821822	0.944831	0.944831	1.17502	0.896331	0.997665	1.00829	0.919952	0.821822	0.875483	0.821822	0.875483	0.883801	0.986929	0.821822	0.300332	0.300332	0	0.821822	0.963376	0.986929	0.883801	0.821822
33	1.04034	1.02329	0.887539	0.891206	1.09492	0.821822	0.944831	0.944831	1.17502	0.896331	0.997665	1.00829	0.919952	0.821822	0.875483	0.821822	0.875483	0.883801	0.986929	0.821822	0.300333	0.300333	0	0.821822	0.963376	0.986929	0.883801	0.821822
34	1.04034	1.02329	0.887539	0.891206	1.09492	0.821822	0.944831	0.944831	1.17502	0.896331	0.997665	1.00829	0.919952	0.821822	0.875483	0.821822	0.875483	0.883801	0.986929	0.821822	0.300333	0.300333	0	0.821822	0.963376	0.986929	0.883801	0.821822
35	1.04034	1.02329	0.887539	0.891206	1.09492	0.821822	0.944831	0.944831	1.17502	0.896331	0.997665	1.00829	0.919952	0.821822	0.875483	0.821822	0.875483	0.883801	0.986929	0.821822	0.300333	0.300333	0	0.821822	0.963376	0.986929	0.883801	0.821822
36	1.04034	1.02329	0.887539	0.891206	1.09492	0.821822	0.944831	0.944831	1.17502	0.896331	0.997665	1.00829	0.919952	0.821822	0.875483	0.821822	0.875483	0.883801	0.986929	0.821822	0.300333	0.300333	0	0.821822	0.963376	0.986929	0.883801	0.821822
37	1.04034	1.02329	0.887539	0.891206	1.09492	0.821822	0.944831	0.944831	1.17502	0.896331	0.997665	1.00829	0.919952	0.821822	0.875483	0.821822	0.875483	0.883801	0.986929	0.821822	0.300333	0.300333	0	0.821822	0.963376	0.986929	0.883801	0.821822
38	1.04034	1.02329	0.887539	0.891206	1.09492	0.821822	0.944831	0.944831	1.17502	0.896331	0.997665	1.00829	0.919952	0.821822	0.875483	0.821822	0.875483	0.883801	0.986929	0.821822	0.300333	0.300333	0	0.821822	0.963376	0.986929	0.883801	0.821822
39	1.04034	1.02329	0.887539	0.891206	1.09492	0.821822	0.944831	0.944831	1.17502	0.896331	0.997665	1.00829	0.919952	0.821822	0.875483	0.821822	0.875483	0.883801	0.986929	0.821822	0.300333	0.300333	0	0.821822	0.963376	0.986929	0.883801	0.821822
40	1.04034	1.02329	0.887539	0.891206	1.09492	0.821822	0.944831	0.944831	1.17502	0.896331	0.997665	1.00829	0.919952	0.821822	0.875483	0.821822	0.875483	0.883801	0.986929	0.821822	0.300333	0.300333	0	0.821822	0.963376	0.986929	0.883801	0.821822
41	1.04034	1.02329	0.887539	0.891206	1.09492	0.821822	0.944831	0.944831	1.17502	0.896331	0.997665	1.00829	0.919952	0.821822	0.875483	0.821822	0.875483	0.883801	0.986929	0.821822	0.300333	0.300333	0	0.821822	0.963376	0.986929	0.883801	0.821822
42	1.04034	1.02329	0.887539	0.891206	1.09492	0.821822	0.944831	0.944831	1.17502	0.896331	0.997665	1.00829	0.919952	0.821822	0.875483	0.821822	0.875483	0.883801	0.986929	0.821822	0.300333	0.300333	0	0.821822	0.963376	0.986929	0.883801	0.821822
43	1.04034	1.02329	0.887539	0.891206	1.09492	0.821822	0.944831	0.944831	1.17502	0.896331	0.997665	1.00829	0.919952	0.821822	0.875483	0.821822	0.875483	0.883801	0.986929	0.821822	0.300333	0.300333	0	0.821822	0.963376	0.986929	0.883801	0.821822
44	1.04034	1.02329	0.887539	0.891206	1.09492	0.821822	0.944831	0.944831	1.17502	0.896331	0.997665	1.00829	0.919952	0.821822	0.875483	0.821822	0.875483	0.883801	0.986929	0.821822	0.300333	0.300333	0	0.821822	0.963376	0.986929	0.883801	0.821822
45	1.04034	1.02329	0.887539	0.891206	1.09492	0.821822	0.944831	0.944831	1.17502	0.896331	0.997665	1.00829	0.919952	0.821822	0.875483	0.821822	0.875483	0.883801	0.986929	0.821822	0.300333	0.300333	0	0.821822	0.963376	0.986929	0.883801	0.821822
46	1.04034	1.02329	0.887539	0.891206	1.09492	0.821822	0.944831	0.944831	1.17502	0.896331	0.997665	1.00829	0.919952	0.821822	0.875483	0.821822	0.875483	0.883801	0.986929	0.821822	0.300333	0.300333	0	0.821822	0.963376	0.986929	0.883801	0.821822
47	1.04034	1.02329	0.887539	0.891206	1.09492	0.821822	0.944831	0.944831	1.17502	0.896331	0.997665	1.00829	0.919952	0.821822	0.875483	0.821822	0.875483	0.883801	0.986929	0.821822	0.300333	0.300333	0	0.821822	0.963376	0.986929	0.883801	0.821822
48	1.04034	1.02329	0.887539	0.891206	1.09492	0.821822	0.944831	0.944831	1.17502	0.896331	0.997665	1.00829	0.919952	0.821822	0.875483	0.821822	0.875483	0.883801	0.986929	0.821822	0.300333	0.300333	0	0.821822	0.963376	0.986929	0.883801	0.821822
49	1.04034	1.02329	0.887539	0.891206	1.09492	0.821822	0.944831	0.944831	1.17502	0.896331	0.997665	1.00829	0.919952	0.821822	0.875483	0.821822	0.875483	0.883801	0.986929	0.821822	0.300333	0.300333	0	0.821822	0.963376	0.986929	0.883801	0.821822

## Sheet: Fig1e
	Random Sampling, 2-D Model		Generalist-Preferred Sampling, 2-D Model		Specialist-Preferred Sampling, 2-D Model		Random Sampling, 1-D Model		Generalist-Preferred Sampling, 1-D Model		Specialist-Preferred Sampling, 1-D Model
Sequence No.	Mean Abundance	Sequence of Species Reintorductions	Mean Abundance	Sequence of Species Reintorductions	Mean Abundance	Sequence of Species Reintorductions	Mean Abundance	Sequence of Species Reintorductions	Mean Abundance	Sequence of Species Reintorductions	Mean Abundance	Sequence of Species Reintorductions
0	[7.662678 7.6078213 7.55556937 7.6313648 7.68426253 7.68629237 7.4420821 ]	['A27', 'A29', 'A13', 'A10', 'A2', 'A25']	[6.68356551 6.7762819 6.83695492 7.08314845 7.33917203 7.32944587 7.4420821 ]	['A9', 'A8', 'A7', 'A5', 'A11', 'A3']	[7.43857478 7.45165878 7.43683303 7.39268659 7.35259067 7.43003389 7.4420821 ]	['A20', 'A21', 'A23', 'A19', 'A13', 'A15']	[0.73593902 0.73182626 0.72806306 0.73056826 0.73677193 0.73956247 0.73328989]	['A27', 'A29', 'A13', 'A10', 'A2', 'A25']	[0.69133352 0.69327233 0.69398441 0.71029153 0.7196723 0.72133132 0.73328989]	['A9', 'A8', 'A7', 'A5', 'A11', 'A3']	[0.73185422 0.73068005 0.72832584 0.72454056 0.72454462 0.72651227 0.73328989]	['A20', 'A21', 'A23', 'A19', 'A13', 'A15']
1	[7.662678 7.6078213 7.55556937 7.6313648 7.68426253 7.43197958 7.4420821 ]	['A27', 'A29', 'A13', 'A10', 'A25', 'A2']	[6.68356551 6.7762819 6.83695492 7.08314845 7.33917203 7.45510792 7.4420821 ]	['A9', 'A8', 'A7', 'A5', 'A3', 'A11']	[7.43857478 7.45165878 7.43683303 7.39268659 7.35259067 7.36755418 7.4420821 ]	['A20', 'A21', 'A23', 'A19', 'A15', 'A13']	[0.73593902 0.73182626 0.72806306 0.73056826 0.73677193 0.73079186 0.73328989]	['A27', 'A29', 'A13', 'A10', 'A25', 'A2']	[0.69133352 0.69327233 0.69398441 0.71029153 0.7196723 0.73221331 0.73328989]	['A9', 'A8', 'A7', 'A5', 'A3', 'A11']	[0.73185422 0.73068005 0.72832584 0.72454056 0.72454462 0.73173596 0.73328989]	['A20', 'A21', 'A23', 'A19', 'A15', 'A13']
2	[7.662678 7.6078213 7.55556937 7.6313648 7.63524772 7.68629237 7.4420821 ]	['A27', 'A29', 'A13', 'A2', 'A10', 'A25']	[6.68356551 6.7762819 6.83695492 7.08314845 7.08151865 7.32944587 7.4420821 ]	['A9', 'A8', 'A7', 'A11', 'A5', 'A3']	[7.43857478 7.45165878 7.43683303 7.39268659 7.47136122 7.43003389 7.4420821 ]	['A20', 'A21', 'A23', 'A13', 'A19', 'A15']	[0.73593902 0.73182626 0.72806306 0.73056826 0.73376751 0.73956247 0.73328989]	['A27', 'A29', 'A13', 'A2', 'A10', 'A25']	[0.69133352 0.69327233 0.69398441 0.71029153 0.71236097 0.72133132 0.73328989]	['A9', 'A8', 'A7', 'A11', 'A5', 'A3']	[0.73185422 0.73068005 0.72832584 0.72454056 0.72675479 0.72651227 0.73328989]	['A20', 'A21', 'A23', 'A13', 'A19', 'A15']
3	[7.662678 7.6078213 7.55556937 7.6313648 7.63524772 7.3845986 7.4420821 ]	['A27', 'A29', 'A13', 'A2', 'A25', 'A10']	[6.68356551 6.7762819 6.83695492 7.08314845 7.08151865 7.20976324 7.4420821 ]	['A9', 'A8', 'A7', 'A11', 'A3', 'A5']	[7.43857478 7.45165878 7.43683303 7.39268659 7.47136122 7.48245259 7.4420821 ]	['A20', 'A21', 'A23', 'A13', 'A15', 'A19']	[0.73593902 0.73182626 0.72806306 0.73056826 0.73376751 0.72788377 0.73328989]	['A27', 'A29', 'A13', 'A2', 'A25', 'A10']	[0.69133352 0.69327233 0.69398441 0.71029153 0.71236097 0.72558108 0.73328989]	['A9', 'A8', 'A7', 'A11', 'A3', 'A5']	[0.73185422 0.73068005 0.72832584 0.72454056 0.72675479 0.73396181 0.73328989]	['A20', 'A21', 'A23', 'A13', 'A15', 'A19']
4	[7.662678 7.6078213 7.55556937 7.6313648 7.37220649 7.43197958 7.4420821 ]	['A27', 'A29', 'A13', 'A25', 'A10', 'A2']	[6.68356551 6.7762819 6.83695492 7.08314845 7.21558376 7.45510792 7.4420821 ]	['A9', 'A8', 'A7', 'A3', 'A5', 'A11']	[7.43857478 7.45165878 7.43683303 7.39268659 7.40680215 7.36755418 7.4420821 ]	['A20', 'A21', 'A23', 'A15', 'A19', 'A13']	[0.73593902 0.73182626 0.72806306 0.73056826 0.72498449 0.73079186 0.73328989]	['A27', 'A29', 'A13', 'A25', 'A10', 'A2']	[0.69133352 0.69327233 0.69398441 0.71029153 0.72412301 0.73221331 0.73328989]	['A9', 'A8', 'A7', 'A3', 'A5', 'A11']	[0.73185422 0.73068005 0.72832584 0.72454056 0.73217936 0.73173596 0.73328989]	['A20', 'A21', 'A23', 'A15', 'A19', 'A13']
5	[7.662678 7.6078213 7.55556937 7.6313648 7.37220649 7.3845986 7.4420821 ]	['A27', 'A29', 'A13', 'A25', 'A2', 'A10']	[6.68356551 6.7762819 6.83695492 7.08314845 7.21558376 7.20976324 7.4420821 ]	['A9', 'A8', 'A7', 'A3', 'A11', 'A5']	[7.43857478 7.45165878 7.43683303 7.39268659 7.40680215 7.48245259 7.4420821 ]	['A20', 'A21', 'A23', 'A15', 'A13', 'A19']	[0.73593902 0.73182626 0.72806306 0.73056826 0.72498449 0.72788377 0.73328989]	['A27', 'A29', 'A13', 'A25', 'A2', 'A10']	[0.69133352 0.69327233 0.69398441 0.71029153 0.72412301 0.72558108 0.73328989]	['A9', 'A8', 'A7', 'A3', 'A11', 'A5']	[0.73185422 0.73068005 0.72832584 0.72454056 0.73217936 0.73396181 0.73328989]	['A20', 'A21', 'A23', 'A15', 'A13', 'A19']
6	[7.662678 7.6078213 7.55556937 7.61312428 7.68426253 7.68629237 7.4420821 ]	['A27', 'A29', 'A10', 'A13', 'A2', 'A25']	[6.68356551 6.7762819 6.83695492 7.12311762 7.33917203 7.32944587 7.4420821 ]	['A9', 'A8', 'A5', 'A7', 'A11', 'A3']	[7.43857478 7.45165878 7.43683303 7.39374826 7.35259067 7.43003389 7.4420821 ]	['A20', 'A21', 'A19', 'A23', 'A13', 'A15']	[0.73593902 0.73182626 0.72806306 0.73465102 0.73677193 0.73956247 0.73328989]	['A27', 'A29', 'A10', 'A13', 'A2', 'A25']	[0.69133352 0.69327233 0.69398441 0.70640473 0.7196723 0.72133132 0.73328989]	['A9', 'A8', 'A5', 'A7', 'A11', 'A3']	[0.73185422 0.73068005 0.72832584 0.72843474 0.72454462 0.72651227 0.73328989]	['A20', 'A21', 'A19', 'A23', 'A13', 'A15']
7	[7.662678 7.6078213 7.55556937 7.61312428 7.68426253 7.43197958 7.4420821 ]	['A27', 'A29', 'A10', 'A13', 'A25', 'A2']	[6.68356551 6.7762819 6.83695492 7.12311762 7.33917203 7.45510792 7.4420821 ]	['A9', 'A8', 'A5', 'A7', 'A3', 'A11']	[7.43857478 7.45165878 7.43683303 7.39374826 7.35259067 7.36755418 7.4420821 ]	['A20', 'A21', 'A19', 'A23', 'A15', 'A13']	[0.73593902 0.73182626 0.72806306 0.73465102 0.73677193 0.73079186 0.73328989]	['A27', 'A29', 'A10', 'A13', 'A25', 'A2']	[0.69133352 0.69327233 0.69398441 0.70640473 0.7196723 0.73221331 0.73328989]	['A9', 'A8', 'A5', 'A7', 'A3', 'A11']	[0.73185422 0.73068005 0.72832584 0.72843474 0.72454462 0.73173596 0.73328989]	['A20', 'A21', 'A19', 'A23', 'A15', 'A13']
8	[7.662678 7.6078213 7.55556937 7.61312428 7.61761557 7.68629237 7.4420821 ]	['A27', 'A29', 'A10', 'A2', 'A13', 'A25']	[6.68356551 6.7762819 6.83695492 7.12311762 7.12006484 7.32944587 7.4420821 ]	['A9', 'A8', 'A5', 'A11', 'A7', 'A3']	[7.43857478 7.45165878 7.43683303 7.39374826 7.47214931 7.43003389 7.4420821 ]	['A20', 'A21', 'A19', 'A13', 'A23', 'A15']	[0.73593902 0.73182626 0.72806306 0.73465102 0.73776366 0.73956247 0.73328989]	['A27', 'A29', 'A10', 'A2', 'A13', 'A25']	[0.69133352 0.69327233 0.69398441 0.70640473 0.70858786 0.72133132 0.73328989]	['A9', 'A8', 'A5', 'A11', 'A7', 'A3']	[0.73185422 0.73068005 0.72832584 0.72843474 0.73049279 0.72651227 0.73328989]	['A20', 'A21', 'A19', 'A13', 'A23', 'A15']
9	[7.662678 7.6078213 7.55556937 7.61312428 7.61761557 7.36755418 7.4420821 ]	['A27', 'A29', 'A10', 'A2', 'A25', 'A13']	[6.68356551 6.7762819 6.83695492 7.12311762 7.12006484 7.24581112 7.4420821 ]	['A9', 'A8', 'A5', 'A11', 'A3', 'A7']	[7.43857478 7.45165878 7.43683303 7.39374826 7.47214931 7.48326775 7.4420821 ]	['A20', 'A21', 'A19', 'A13', 'A15', 'A23']	[0.73593902 0.73182626 0.72806306 0.73465102 0.73776366 0.73173596 0.73328989]	['A27', 'A29', 'A10', 'A2', 'A25', 'A13']	[0.69133352 0.69327233 0.69398441 0.70640473 0.70858786 0.72180577 0.73328989]	['A9', 'A8', 'A5', 'A11', 'A3', 'A7']	[0.73185422 0.73068005 0.72832584 0.72843474 0.73049279 0.73746757 0.73328989]	['A20', 'A21', 'A19', 'A13', 'A15', 'A23']
10	[7.662678 7.6078213 7.55556937 7.61312428 7.35459496 7.43197958 7.4420821 ]	['A27', 'A29', 'A10', 'A25', 'A13', 'A2']	[6.68356551 6.7762819 6.83695492 7.12311762 7.25293889 7.45510792 7.4420821 ]	['A9', 'A8', 'A5', 'A3', 'A7', 'A11']	[7.43857478 7.45165878 7.43683303 7.39374826 7.4078651 7.36755418 7.4420821 ]	['A20', 'A21', 'A19', 'A15', 'A23', 'A13']	[0.73593902 0.73182626 0.72806306 0.73465102 0.728924 0.73079186 0.73328989]	['A27', 'A29', 'A10', 'A25', 'A13', 'A2']	[0.69133352 0.69327233 0.69398441 0.70640473 0.7202287 0.73221331 0.73328989]	['A9', 'A8', 'A5', 'A3', 'A7', 'A11']	[0.73185422 0.73068005 0.72832584 0.72843474 0.73583318 0.73173596 0.73328989]	['A20', 'A21', 'A19', 'A15', 'A23', 'A13']
11	[7.662678 7.6078213 7.55556937 7.61312428 7.35459496 7.36755418 7.4420821 ]	['A27', 'A29', 'A10', 'A25', 'A2', 'A13']	[6.68356551 6.7762819 6.83695492 7.12311762 7.25293889 7.24581112 7.4420821 ]	['A9', 'A8', 'A5', 'A3', 'A11', 'A7']	[7.43857478 7.45165878 7.43683303 7.39374826 7.4078651 7.48326775 7.4420821 ]	['A20', 'A21', 'A19', 'A15', 'A13', 'A23']	[0.73593902 0.73182626 0.72806306 0.73465102 0.728924 0.73173596 0.73328989]	['A27', 'A29', 'A10', 'A25', 'A2', 'A13']	[0.69133352 0.69327233 0.69398441 0.70640473 0.7202287 0.72180577 0.73328989]	['A9', 'A8', 'A5', 'A3', 'A11', 'A7']	[0.73185422 0.73068005 0.72832584 0.72843474 0.73583318 0.73746757 0.73328989]	['A20', 'A21', 'A19', 'A15', 'A13', 'A23']
12	[7.662678 7.6078213 7.55556937 7.56223412 7.63524772 7.68629237 7.4420821 ]	['A27', 'A29', 'A2', 'A13', 'A10', 'A25']	[6.68356551 6.7762819 6.83695492 6.84347559 7.08151865 7.32944587 7.4420821 ]	['A9', 'A8', 'A11', 'A7', 'A5', 'A3']	[7.43857478 7.45165878 7.43683303 7.5164374 7.47136122 7.43003389 7.4420821 ]	['A20', 'A21', 'A13', 'A23', 'A19', 'A15']	[0.73593902 0.73182626 0.72806306 0.73160725 0.73376751 0.73956247 0.73328989]	['A27', 'A29', 'A2', 'A13', 'A10', 'A25']	[0.69133352 0.69327233 0.69398441 0.69664485 0.71236097 0.72133132 0.73328989]	['A9', 'A8', 'A11', 'A7', 'A5', 'A3']	[0.73185422 0.73068005 0.72832584 0.73064002 0.72675479 0.72651227 0.73328989]	['A20', 'A21', 'A13', 'A23', 'A19', 'A15']
13	[7.662678 7.6078213 7.55556937 7.56223412 7.63524772 7.3845986 7.4420821 ]	['A27', 'A29', 'A2', 'A13', 'A25', 'A10']	[6.68356551 6.7762819 6.83695492 6.84347559 7.08151865 7.20976324 7.4420821 ]	['A9', 'A8', 'A11', 'A7', 'A3', 'A5']	[7.43857478 7.45165878 7.43683303 7.5164374 7.47136122 7.48245259 7.4420821 ]	['A20', 'A21', 'A13', 'A23', 'A15', 'A19']	[0.73593902 0.73182626 0.72806306 0.73160725 0.73376751 0.72788377 0.73328989]	['A27', 'A29', 'A2', 'A13', 'A25', 'A10']	[0.69133352 0.69327233 0.69398441 0.69664485 0.71236097 0.72558108 0.73328989]	['A9', 'A8', 'A11', 'A7', 'A3', 'A5']	[0.73185422 0.73068005 0.72832584 0.73064002 0.72675479 0.73396181 0.73328989]	['A20', 'A21', 'A13', 'A23', 'A15', 'A19']
14	[7.662678 7.6078213 7.55556937 7.56223412 7.61761557 7.68629237 7.4420821 ]	['A27', 'A29', 'A2', 'A10', 'A13', 'A25']	[6.68356551 6.7762819 6.83695492 6.84347559 7.12006484 7.32944587 7.4420821 ]	['A9', 'A8', 'A11', 'A5', 'A7', 'A3']	[7.43857478 7.45165878 7.43683303 7.5164374 7.47214931 7.43003389 7.4420821 ]	['A20', 'A21', 'A13', 'A19', 'A23', 'A15']	[0.73593902 0.73182626 0.72806306 0.73160725 0.73776366 0.73956247 0.73328989]	['A27', 'A29', 'A2', 'A10', 'A13', 'A25']	[0.69133352 0.69327233 0.69398441 0.69664485 0.70858786 0.72133132 0.73328989]	['A9', 'A8', 'A11', 'A5', 'A7', 'A3']	[0.73185422 0.73068005 0.72832584 0.73064002 0.73049279 0.72651227 0.73328989]	['A20', 'A21', 'A13', 'A19', 'A23', 'A15']
15	[7.662678 7.6078213 7.55556937 7.56223412 7.61761557 7.36755418 7.4420821 ]	['A27', 'A29', 'A2', 'A10', 'A25', 'A13']	[6.68356551 6.7762819 6.83695492 6.84347559 7.12006484 7.24581112 7.4420821 ]	['A9', 'A8', 'A11', 'A5', 'A3', 'A7']	[7.43857478 7.45165878 7.43683303 7.5164374 7.47214931 7.48326775 7.4420821 ]	['A20', 'A21', 'A13', 'A19', 'A15', 'A23']	[0.73593902 0.73182626 0.72806306 0.73160725 0.73776366 0.73173596 0.73328989]	['A27', 'A29', 'A2', 'A10', 'A25', 'A13']	[0.69133352 0.69327233 0.69398441 0.69664485 0.70858786 0.72180577 0.73328989]	['A9', 'A8', 'A11', 'A5', 'A3', 'A7']	[0.73185422 0.73068005 0.72832584 0.73064002 0.73049279 0.73746757 0.73328989]	['A20', 'A21', 'A13', 'A19', 'A15', 'A23']
16	[7.662678 7.6078213 7.55556937 7.56223412 7.30545963 7.3845986 7.4420821 ]	['A27', 'A29', 'A2', 'A25', 'A13', 'A10']	[6.68356551 6.7762819 6.83695492 6.84347559 6.98946998 7.20976324 7.4420821 ]	['A9', 'A8', 'A11', 'A3', 'A7', 'A5']	[7.43857478 7.45165878 7.43683303 7.5164374 7.5264331 7.48245259 7.4420821 ]	['A20', 'A21', 'A13', 'A15', 'A23', 'A19']	[0.73593902 0.73182626 0.72806306 0.73160725 0.72597461 0.72788377 0.73328989]	['A27', 'A29', 'A2', 'A25', 'A13', 'A10']	[0.69133352 0.69327233 0.69398441 0.69664485 0.71170162 0.72558108 0.73328989]	['A9', 'A8', 'A11', 'A3', 'A7', 'A5']	[0.73185422 0.73068005 0.72832584 0.73064002 0.73805942 0.73396181 0.73328989]	['A20', 'A21', 'A13', 'A15', 'A23', 'A19']
17	[7.662678 7.6078213 7.55556937 7.56223412 7.30545963 7.36755418 7.4420821 ]	['A27', 'A29', 'A2', 'A25', 'A10', 'A13']	[6.68356551 6.7762819 6.83695492 6.84347559 6.98946998 7.24581112 7.4420821 ]	['A9', 'A8', 'A11', 'A3', 'A5', 'A7']	[7.43857478 7.45165878 7.43683303 7.5164374 7.5264331 7.48326775 7.4420821 ]	['A20', 'A21', 'A13', 'A15', 'A19', 'A23']	[0.73593902 0.73182626 0.72806306 0.73160725 0.72597461 0.73173596 0.73328989]	['A27', 'A29', 'A2', 'A25', 'A10', 'A13']	[0.69133352 0.69327233 0.69398441 0.69664485 0.71170162 0.72180577 0.73328989]	['A9', 'A8', 'A11', 'A3', 'A5', 'A7']	[0.73185422 0.73068005 0.72832584 0.73064002 0.73805942 0.73746757 0.73328989]	['A20', 'A21', 'A13', 'A15', 'A19', 'A23']
18	[7.662678 7.6078213 7.55556937 7.28986239 7.37220649 7.43197958 7.4420821 ]	['A27', 'A29', 'A25', 'A13', 'A10', 'A2']	[6.68356551 6.7762819 6.83695492 6.98815296 7.21558376 7.45510792 7.4420821 ]	['A9', 'A8', 'A3', 'A7', 'A5', 'A11']	[7.43857478 7.45165878 7.43683303 7.44993603 7.40680215 7.36755418 7.4420821 ]	['A20', 'A21', 'A15', 'A23', 'A19', 'A13']	[0.73593902 0.73182626 0.72806306 0.72274027 0.72498449 0.73079186 0.73328989]	['A27', 'A29', 'A25', 'A13', 'A10', 'A2']	[0.69133352 0.69327233 0.69398441 0.70968649 0.72412301 0.73221331 0.73328989]	['A9', 'A8', 'A3', 'A7', 'A5', 'A11']	[0.73185422 0.73068005 0.72832584 0.73618767 0.73217936 0.73173596 0.73328989]	['A20', 'A21', 'A15', 'A23', 'A19', 'A13']
19	[7.662678 7.6078213 7.55556937 7.28986239 7.37220649 7.3845986 7.4420821 ]	['A27', 'A29', 'A25', 'A13', 'A2', 'A10']	[6.68356551 6.7762819 6.83695492 6.98815296 7.21558376 7.20976324 7.4420821 ]	['A9', 'A8', 'A3', 'A7', 'A11', 'A5']	[7.43857478 7.45165878 7.43683303 7.44993603 7.40680215 7.48245259 7.4420821 ]	['A20', 'A21', 'A15', 'A23', 'A13', 'A19']	[0.73593902 0.73182626 0.72806306 0.72274027 0.72498449 0.72788377 0.73328989]	['A27', 'A29', 'A25', 'A13', 'A2', 'A10']	[0.69133352 0.69327233 0.69398441 0.70968649 0.72412301 0.72558108 0.73328989]	['A9', 'A8', 'A3', 'A7', 'A11', 'A5']	[0.73185422 0.73068005 0.72832584 0.73618767 0.73217936 0.73396181 0.73328989]	['A20', 'A21', 'A15', 'A23', 'A13', 'A19']
20	[7.662678 7.6078213 7.55556937 7.28986239 7.35459496 7.43197958 7.4420821 ]	['A27', 'A29', 'A25', 'A10', 'A13', 'A2']	[6.68356551 6.7762819 6.83695492 6.98815296 7.25293889 7.45510792 7.4420821 ]	['A9', 'A8', 'A3', 'A5', 'A7', 'A11']	[7.43857478 7.45165878 7.43683303 7.44993603 7.4078651 7.36755418 7.4420821 ]	['A20', 'A21', 'A15', 'A19', 'A23', 'A13']	[0.73593902 0.73182626 0.72806306 0.72274027 0.728924 0.73079186 0.73328989]	['A27', 'A29', 'A25', 'A10', 'A13', 'A2']	[0.69133352 0.69327233 0.69398441 0.70968649 0.7202287 0.73221331 0.73328989]	['A9', 'A8', 'A3', 'A5', 'A7', 'A11']	[0.73185422 0.73068005 0.72832584 0.73618767 0.73583318 0.73173596 0.73328989]	['A20', 'A21', 'A15', 'A19', 'A23', 'A13']
21	[7.662678 7.6078213 7.55556937 7.28986239 7.35459496 7.36755418 7.4420821 ]	['A27', 'A29', 'A25', 'A10', 'A2', 'A13']	[6.68356551 6.7762819 6.83695492 6.98815296 7.25293889 7.24581112 7.4420821 ]	['A9', 'A8', 'A3', 'A5', 'A11', 'A7']	[7.43857478 7.45165878 7.43683303 7.44993603 7.4078651 7.48326775 7.4420821 ]	['A20', 'A21', 'A15', 'A19', 'A13', 'A23']	[0.73593902 0.73182626 0.72806306 0.72274027 0.728924 0.73173596 0.73328989]	['A27', 'A29', 'A25', 'A10', 'A2', 'A13']	[0.69133352 0.69327233 0.69398441 0.70968649 0.7202287 0.72180577 0.73328989]	['A9', 'A8', 'A3', 'A5', 'A11', 'A7']	[0.73185422 0.73068005 0.72832584 0.73618767 0.73583318 0.73746757 0.73328989]	['A20', 'A21', 'A15', 'A19', 'A13', 'A23']
22	[7.662678 7.6078213 7.55556937 7.28986239 7.30545963 7.3845986 7.4420821 ]	['A27', 'A29', 'A25', 'A2', 'A13', 'A10']	[6.68356551 6.7762819 6.83695492 6.98815296 6.98946998 7.20976324 7.4420821 ]	['A9', 'A8', 'A3', 'A11', 'A7', 'A5']	[7.43857478 7.45165878 7.43683303 7.44993603 7.5264331 7.48245259 7.4420821 ]	['A20', 'A21', 'A15', 'A13', 'A23', 'A19']	[0.73593902 0.73182626 0.72806306 0.72274027 0.72597461 0.72788377 0.73328989]	['A27', 'A29', 'A25', 'A2', 'A13', 'A10']	[0.69133352 0.69327233 0.69398441 0.70968649 0.71170162 0.72558108 0.73328989]	['A9', 'A8', 'A3', 'A11', 'A7', 'A5']	[0.73185422 0.73068005 0.72832584 0.73618767 0.73805942 0.73396181 0.73328989]	['A20', 'A21', 'A15', 'A13', 'A23', 'A19']
23	[7.662678 7.6078213 7.55556937 7.28986239 7.30545963 7.36755418 7.4420821 ]	['A27', 'A29', 'A25', 'A2', 'A10', 'A13']	[6.68356551 6.7762819 6.83695492 6.98815296 6.98946998 7.24581112 7.4420821 ]	['A9', 'A8', 'A3', 'A11', 'A5', 'A7']	[7.43857478 7.45165878 7.43683303 7.44993603 7.5264331 7.48326775 7.4420821 ]	['A20', 'A21', 'A15', 'A13', 'A19', 'A23']	[0.73593902 0.73182626 0.72806306 0.72274027 0.72597461 0.73173596 0.73328989]	['A27', 'A29', 'A25', 'A2', 'A10', 'A13']	[0.69133352 0.69327233 0.69398441 0.70968649 0.71170162 0.72180577 0.73328989]	['A9', 'A8', 'A3', 'A11', 'A5', 'A7']	[0.73185422 0.73068005 0.72832584 0.73618767 0.73805942 0.73746757 0.73328989]	['A20', 'A21', 'A15', 'A13', 'A19', 'A23']
24	[7.662678 7.6078213 7.68413998 7.6313648 7.68426253 7.68629237 7.4420821 ]	['A27', 'A13', 'A29', 'A10', 'A2', 'A25']	[6.68356551 6.7762819 7.03398922 7.08314845 7.33917203 7.32944587 7.4420821 ]	['A9', 'A7', 'A8', 'A5', 'A11', 'A3']	[7.43857478 7.45165878 7.40532893 7.39268659 7.35259067 7.43003389 7.4420821 ]	['A20', 'A23', 'A21', 'A19', 'A13', 'A15']	[0.73593902 0.73182626 0.7344338 0.73056826 0.73677193 0.73956247 0.73328989]	['A27', 'A13', 'A29', 'A10', 'A2', 'A25']	[0.69133352 0.69327233 0.7101992 0.71029153 0.7196723 0.72133132 0.73328989]	['A9', 'A7', 'A8', 'A5', 'A11', 'A3']	[0.73185422 0.73068005 0.72694249 0.72454056 0.72454462 0.72651227 0.73328989]	['A20', 'A23', 'A21', 'A19', 'A13', 'A15']
25	[7.662678 7.6078213 7.68413998 7.6313648 7.68426253 7.43197958 7.4420821 ]	['A27', 'A13', 'A29', 'A10', 'A25', 'A2']	[6.68356551 6.7762819 7.03398922 7.08314845 7.33917203 7.45510792 7.4420821 ]	['A9', 'A7', 'A8', 'A5', 'A3', 'A11']	[7.43857478 7.45165878 7.40532893 7.39268659 7.35259067 7.36755418 7.4420821 ]	['A20', 'A23', 'A21', 'A19', 'A15', 'A13']	[0.73593902 0.73182626 0.7344338 0.73056826 0.73677193 0.73079186 0.73328989]	['A27', 'A13', 'A29', 'A10', 'A25', 'A2']	[0.69133352 0.69327233 0.7101992 0.71029153 0.7196723 0.73221331 0.73328989]	['A9', 'A7', 'A8', 'A5', 'A3', 'A11']	[0.73185422 0.73068005 0.72694249 0.72454056 0.72454462 0.73173596 0.73328989]	['A20', 'A23', 'A21', 'A19', 'A15', 'A13']
26	[7.662678 7.6078213 7.68413998 7.6313648 7.63524772 7.68629237 7.4420821 ]	['A27', 'A13', 'A29', 'A2', 'A10', 'A25']	[6.68356551 6.7762819 7.03398922 7.08314845 7.08151865 7.32944587 7.4420821 ]	['A9', 'A7', 'A8', 'A11', 'A5', 'A3']	[7.43857478 7.45165878 7.40532893 7.39268659 7.47136122 7.43003389 7.4420821 ]	['A20', 'A23', 'A21', 'A13', 'A19', 'A15']	[0.73593902 0.73182626 0.7344338 0.73056826 0.73376751 0.73956247 0.73328989]	['A27', 'A13', 'A29', 'A2', 'A10', 'A25']	[0.69133352 0.69327233 0.7101992 0.71029153 0.71236097 0.72133132 0.73328989]	['A9', 'A7', 'A8', 'A11', 'A5', 'A3']	[0.73185422 0.73068005 0.72694249 0.72454056 0.72675479 0.72651227 0.73328989]	['A20', 'A23', 'A21', 'A13', 'A19', 'A15']
27	[7.662678 7.6078213 7.68413998 7.6313648 7.63524772 7.3845986 7.4420821 ]	['A27', 'A13', 'A29', 'A2', 'A25', 'A10']	[6.68356551 6.7762819 7.03398922 7.08314845 7.08151865 7.20976324 7.4420821 ]	['A9', 'A7', 'A8', 'A11', 'A3', 'A5']	[7.43857478 7.45165878 7.40532893 7.39268659 7.47136122 7.48245259 7.4420821 ]	['A20', 'A23', 'A21', 'A13', 'A15', 'A19']	[0.73593902 0.73182626 0.7344338 0.73056826 0.73376751 0.72788377 0.73328989]	['A27', 'A13', 'A29', 'A2', 'A25', 'A10']	[0.69133352 0.69327233 0.7101992 0.71029153 0.71236097 0.72558108 0.73328989]	['A9', 'A7', 'A8', 'A11', 'A3', 'A5']	[0.73185422 0.73068005 0.72694249 0.72454056 0.72675479 0.73396181 0.73328989]	['A20', 'A23', 'A21', 'A13', 'A15', 'A19']
28	[7.662678 7.6078213 7.68413998 7.6313648 7.37220649 7.43197958 7.4420821 ]	['A27', 'A13', 'A29', 'A25', 'A10', 'A2']	[6.68356551 6.7762819 7.03398922 7.08314845 7.21558376 7.45510792 7.4420821 ]	['A9', 'A7', 'A8', 'A3', 'A5', 'A11']	[7.43857478 7.45165878 7.40532893 7.39268659 7.40680215 7.36755418 7.4420821 ]	['A20', 'A23', 'A21', 'A15', 'A19', 'A13']	[0.73593902 0.73182626 0.7344338 0.73056826 0.72498449 0.73079186 0.73328989]	['A27', 'A13', 'A29', 'A25', 'A10', 'A2']	[0.69133352 0.69327233 0.7101992 0.71029153 0.72412301 0.73221331 0.73328989]	['A9', 'A7', 'A8', 'A3', 'A5', 'A11']	[0.73185422 0.73068005 0.72694249 0.72454056 0.73217936 0.73173596 0.73328989]	['A20', 'A23', 'A21', 'A15', 'A19', 'A13']
29	[7.662678 7.6078213 7.68413998 7.6313648 7.37220649 7.3845986 7.4420821 ]	['A27', 'A13', 'A29', 'A25', 'A2', 'A10']	[6.68356551 6.7762819 7.03398922 7.08314845 7.21558376 7.20976324 7.4420821 ]	['A9', 'A7', 'A8', 'A3', 'A11', 'A5']	[7.43857478 7.45165878 7.40532893 7.39268659 7.40680215 7.48245259 7.4420821 ]	['A20', 'A23', 'A21', 'A15', 'A13', 'A19']	[0.73593902 0.73182626 0.7344338 0.73056826 0.72498449 0.72788377 0.73328989]	['A27', 'A13', 'A29', 'A25', 'A2', 'A10']	[0.69133352 0.69327233 0.7101992 0.71029153 0.72412301 0.72558108 0.73328989]	['A9', 'A7', 'A8', 'A3', 'A11', 'A5']	[0.73185422 0.73068005 0.72694249 0.72454056 0.73217936 0.73396181 0.73328989]	['A20', 'A23', 'A21', 'A15', 'A13', 'A19']
30	[7.662678 7.6078213 7.68413998 7.73693655 7.68426253 7.68629237 7.4420821 ]	['A27', 'A13', 'A10', 'A29', 'A2', 'A25']	[6.68356551 6.7762819 7.03398922 7.30060008 7.33917203 7.32944587 7.4420821 ]	['A9', 'A7', 'A5', 'A8', 'A11', 'A3']	[7.43857478 7.45165878 7.40532893 7.36335052 7.35259067 7.43003389 7.4420821 ]	['A20', 'A23', 'A19', 'A21', 'A13', 'A15']	[0.73593902 0.73182626 0.7344338 0.74080568 0.73677193 0.73956247 0.73328989]	['A27', 'A13', 'A10', 'A29', 'A2', 'A25']	[0.69133352 0.69327233 0.7101992 0.72012716 0.7196723 0.72133132 0.73328989]	['A9', 'A7', 'A5', 'A8', 'A11', 'A3']	[0.73185422 0.73068005 0.72694249 0.72709135 0.72454462 0.72651227 0.73328989]	['A20', 'A23', 'A19', 'A21', 'A13', 'A15']
31	[7.662678 7.6078213 7.68413998 7.73693655 7.68426253 7.43197958 7.4420821 ]	['A27', 'A13', 'A10', 'A29', 'A25', 'A2']	[6.68356551 6.7762819 7.03398922 7.30060008 7.33917203 7.45510792 7.4420821 ]	['A9', 'A7', 'A5', 'A8', 'A3', 'A11']	[7.43857478 7.45165878 7.40532893 7.36335052 7.35259067 7.36755418 7.4420821 ]	['A20', 'A23', 'A19', 'A21', 'A15', 'A13']	[0.73593902 0.73182626 0.7344338 0.74080568 0.73677193 0.73079186 0.73328989]	['A27', 'A13', 'A10', 'A29', 'A25', 'A2']	[0.69133352 0.69327233 0.7101992 0.72012716 0.7196723 0.73221331 0.73328989]	['A9', 'A7', 'A5', 'A8', 'A3', 'A11']	[0.73185422 0.73068005 0.72694249 0.72709135 0.72454462 0.73173596 0.73328989]	['A20', 'A23', 'A19', 'A21', 'A15', 'A13']
32	[7.662678 7.6078213 7.68413998 7.73693655 7.73731926 7.68629237 7.4420821 ]	['A27', 'A13', 'A10', 'A2', 'A29', 'A25']	[6.68356551 6.7762819 7.03398922 7.30060008 7.29186204 7.32944587 7.4420821 ]	['A9', 'A7', 'A5', 'A11', 'A8', 'A3']	[7.43857478 7.45165878 7.40532893 7.36335052 7.4430688 7.43003389 7.4420821 ]	['A20', 'A23', 'A19', 'A13', 'A21', 'A15']	[0.73593902 0.73182626 0.7344338 0.74080568 0.74370925 0.73956247 0.73328989]	['A27', 'A13', 'A10', 'A2', 'A29', 'A25']	[0.69133352 0.69327233 0.7101992 0.72012716 0.72200223 0.72133132 0.73328989]	['A9', 'A7', 'A5', 'A11', 'A8', 'A3']	[0.73185422 0.73068005 0.72694249 0.72709135 0.72921804 0.72651227 0.73328989]	['A20', 'A23', 'A19', 'A13', 'A21', 'A15']
33	[7.662678 7.6078213 7.68413998 7.73693655 7.73731926 7.48326775 7.4420821 ]	['A27', 'A13', 'A10', 'A2', 'A25', 'A29']	[6.68356551 6.7762819 7.03398922 7.30060008 7.29186204 7.40934464 7.4420821 ]	['A9', 'A7', 'A5', 'A11', 'A3', 'A8']	[7.43857478 7.45165878 7.40532893 7.36335052 7.4430688 7.45508291 7.4420821 ]	['A20', 'A23', 'A19', 'A13', 'A15', 'A21']	[0.73593902 0.73182626 0.7344338 0.74080568 0.74370925 0.73746757 0.73328989]	['A27', 'A13', 'A10', 'A2', 'A25', 'A29']	[0.69133352 0.69327233 0.7101992 0.72012716 0.72200223 0.73442032 0.73328989]	['A9', 'A7', 'A5', 'A11', 'A3', 'A8']	[0.73185422 0.73068005 0.72694249 0.72709135 0.72921804 0.73627278 0.73328989]	['A20', 'A23', 'A19', 'A13', 'A15', 'A21']
34	[7.662678 7.6078213 7.68413998 7.73693655 7.47413784 7.43197958 7.4420821 ]	['A27', 'A13', 'A10', 'A25', 'A29', 'A2']	[6.68356551 6.7762819 7.03398922 7.30060008 7.42169217 7.45510792 7.4420821 ]	['A9', 'A7', 'A5', 'A3', 'A8', 'A11']	[7.43857478 7.45165878 7.40532893 7.36335052 7.37845706 7.36755418 7.4420821 ]	['A20', 'A23', 'A19', 'A15', 'A21', 'A13']	[0.73593902 0.73182626 0.7344338 0.74080568 0.73486258 0.73079186 0.73328989]	['A27', 'A13', 'A10', 'A25', 'A29', 'A2']	[0.69133352 0.69327233 0.7101992 0.72012716 0.73315024 0.73221331 0.73328989]	['A9', 'A7', 'A5', 'A3', 'A8', 'A11']	[0.73185422 0.73068005 0.72694249 0.72709135 0.73457517 0.73173596 0.73328989]	['A20', 'A23', 'A19', 'A15', 'A21', 'A13']
35	[7.662678 7.6078213 7.68413998 7.73693655 7.47413784 7.48326775 7.4420821 ]	['A27', 'A13', 'A10', 'A25', 'A2', 'A29']	[6.68356551 6.7762819 7.03398922 7.30060008 7.42169217 7.40934464 7.4420821 ]	['A9', 'A7', 'A5', 'A3', 'A11', 'A8']	[7.43857478 7.45165878 7.40532893 7.36335052 7.37845706 7.45508291 7.4420821 ]	['A20', 'A23', 'A19', 'A15', 'A13', 'A21']	[0.73593902 0.73182626 0.7344338 0.74080568 0.73486258 0.73746757 0.73328989]	['A27', 'A13', 'A10', 'A25', 'A2', 'A29']	[0.69133352 0.69327233 0.7101992 0.72012716 0.73315024 0.73442032 0.73328989]	['A9', 'A7', 'A5', 'A3', 'A11', 'A8']	[0.73185422 0.73068005 0.72694249 0.72709135 0.73457517 0.73627278 0.73328989]	['A20', 'A23', 'A19', 'A15', 'A13', 'A21']
36	[7.662678 7.6078213 7.68413998 7.68637885 7.63524772 7.68629237 7.4420821 ]	['A27', 'A13', 'A2', 'A29', 'A10', 'A25']	[6.68356551 6.7762819 7.03398922 7.03403146 7.08151865 7.32944587 7.4420821 ]	['A9', 'A7', 'A11', 'A8', 'A5', 'A3']	[7.43857478 7.45165878 7.40532893 7.4863365 7.47136122 7.43003389 7.4420821 ]	['A20', 'A23', 'A13', 'A21', 'A19', 'A15']	[0.73593902 0.73182626 0.7344338 0.73775712 0.73376751 0.73956247 0.73328989]	['A27', 'A13', 'A2', 'A29', 'A10', 'A25']	[0.69133352 0.69327233 0.7101992 0.71250488 0.71236097 0.72133132 0.73328989]	['A9', 'A7', 'A11', 'A8', 'A5', 'A3']	[0.73185422 0.73068005 0.72694249 0.72932694 0.72675479 0.72651227 0.73328989]	['A20', 'A23', 'A13', 'A21', 'A19', 'A15']
37	[7.662678 7.6078213 7.68413998 7.68637885 7.63524772 7.3845986 7.4420821 ]	['A27', 'A13', 'A2', 'A29', 'A25', 'A10']	[6.68356551 6.7762819 7.03398922 7.03403146 7.08151865 7.20976324 7.4420821 ]	['A9', 'A7', 'A11', 'A8', 'A3', 'A5']	[7.43857478 7.45165878 7.40532893 7.4863365 7.47136122 7.48245259 7.4420821 ]	['A20', 'A23', 'A13', 'A21', 'A15', 'A19']	[0.73593902 0.73182626 0.7344338 0.73775712 0.73376751 0.72788377 0.73328989]	['A27', 'A13', 'A2', 'A29', 'A25', 'A10']	[0.69133352 0.69327233 0.7101992 0.71250488 0.71236097 0.72558108 0.73328989]	['A9', 'A7', 'A11', 'A8', 'A3', 'A5']	[0.73185422 0.73068005 0.72694249 0.72932694 0.72675479 0.73396181 0.73328989]	['A20', 'A23', 'A13', 'A21', 'A15', 'A19']
38	[7.662678 7.6078213 7.68413998 7.68637885 7.73731926 7.68629237 7.4420821 ]	['A27', 'A13', 'A2', 'A10', 'A29', 'A25']	[6.68356551 6.7762819 7.03398922 7.03403146 7.29186204 7.32944587 7.4420821 ]	['A9', 'A7', 'A11', 'A5', 'A8', 'A3']	[7.43857478 7.45165878 7.40532893 7.4863365 7.4430688 7.43003389 7.4420821 ]	['A20', 'A23', 'A13', 'A19', 'A21', 'A15']	[0.73593902 0.73182626 0.7344338 0.73775712 0.74370925 0.73956247 0.73328989]	['A27', 'A13', 'A2', 'A10', 'A29', 'A25']	[0.69133352 0.69327233 0.7101992 0.71250488 0.72200223 0.72133132 0.73328989]	['A9', 'A7', 'A11', 'A5', 'A8', 'A3']	[0.73185422 0.73068005 0.72694249 0.72932694 0.72921804 0.72651227 0.73328989]	['A20', 'A23', 'A13', 'A19', 'A21', 'A15']
39	[7.662678 7.6078213 7.68413998 7.68637885 7.73731926 7.48326775 7.4420821 ]	['A27', 'A13', 'A2', 'A10', 'A25', 'A29']	[6.68356551 6.7762819 7.03398922 7.03403146 7.29186204 7.40934464 7.4420821 ]	['A9', 'A7', 'A11', 'A5', 'A3', 'A8']	[7.43857478 7.45165878 7.40532893 7.4863365 7.4430688 7.45508291 7.4420821 ]	['A20', 'A23', 'A13', 'A19', 'A15', 'A21']	[0.73593902 0.73182626 0.7344338 0.73775712 0.74370925 0.73746757 0.73328989]	['A27', 'A13', 'A2', 'A10', 'A25', 'A29']	[0.69133352 0.69327233 0.7101992 0.71250488 0.72200223 0.73442032 0.73328989]	['A9', 'A7', 'A11', 'A5', 'A3', 'A8']	[0.73185422 0.73068005 0.72694249 0.72932694 0.72921804 0.73627278 0.73328989]	['A20', 'A23', 'A13', 'A19', 'A15', 'A21']
40	[7.662678 7.6078213 7.68413998 7.68637885 7.42532351 7.3845986 7.4420821 ]	['A27', 'A13', 'A2', 'A25', 'A29', 'A10']	[6.68356551 6.7762819 7.03398922 7.03403146 7.16829035 7.20976324 7.4420821 ]	['A9', 'A7', 'A11', 'A3', 'A8', 'A5']	[7.43857478 7.45165878 7.40532893 7.4863365 7.49729279 7.48245259 7.4420821 ]	['A20', 'A23', 'A13', 'A15', 'A21', 'A19']	[0.73593902 0.73182626 0.7344338 0.73775712 0.73191087 0.72788377 0.73328989]	['A27', 'A13', 'A2', 'A25', 'A29', 'A10']	[0.69133352 0.69327233 0.7101992 0.71250488 0.72627245 0.72558108 0.73328989]	['A9', 'A7', 'A11', 'A3', 'A8', 'A5']	[0.73185422 0.73068005 0.72694249 0.72932694 0.73682791 0.73396181 0.73328989]	['A20', 'A23', 'A13', 'A15', 'A21', 'A19']
41	[7.662678 7.6078213 7.68413998 7.68637885 7.42532351 7.48326775 7.4420821 ]	['A27', 'A13', 'A2', 'A25', 'A10', 'A29']	[6.68356551 6.7762819 7.03398922 7.03403146 7.16829035 7.40934464 7.4420821 ]	['A9', 'A7', 'A11', 'A3', 'A5', 'A8']	[7.43857478 7.45165878 7.40532893 7.4863365 7.49729279 7.45508291 7.4420821 ]	['A20', 'A23', 'A13', 'A15', 'A19', 'A21']	[0.73593902 0.73182626 0.7344338 0.73775712 0.73191087 0.73746757 0.73328989]	['A27', 'A13', 'A2', 'A25', 'A10', 'A29']	[0.69133352 0.69327233 0.7101992 0.71250488 0.72627245 0.73442032 0.73328989]	['A9', 'A7', 'A11', 'A3', 'A5', 'A8']	[0.73185422 0.73068005 0.72694249 0.72932694 0.73682791 0.73627278 0.73328989]	['A20', 'A23', 'A13', 'A15', 'A19', 'A21']
42	[7.662678 7.6078213 7.68413998 7.4138412 7.37220649 7.43197958 7.4420821 ]	['A27', 'A13', 'A25', 'A29', 'A10', 'A2']	[6.68356551 6.7762819 7.03398922 7.17285246 7.21558376 7.45510792 7.4420821 ]	['A9', 'A7', 'A3', 'A8', 'A5', 'A11']	[7.43857478 7.45165878 7.40532893 7.41949522 7.40680215 7.36755418 7.4420821 ]	['A20', 'A23', 'A15', 'A21', 'A19', 'A13']	[0.73593902 0.73182626 0.7344338 0.72889459 0.72498449 0.73079186 0.73328989]	['A27', 'A13', 'A25', 'A29', 'A10', 'A2']	[0.69133352 0.69327233 0.7101992 0.7246033 0.72412301 0.73221331 0.73328989]	['A9', 'A7', 'A3', 'A8', 'A5', 'A11']	[0.73185422 0.73068005 0.72694249 0.73489138 0.73217936 0.73173596 0.73328989]	['A20', 'A23', 'A15', 'A21', 'A19', 'A13']
43	[7.662678 7.6078213 7.68413998 7.4138412 7.37220649 7.3845986 7.4420821 ]	['A27', 'A13', 'A25', 'A29', 'A2', 'A10']	[6.68356551 6.7762819 7.03398922 7.17285246 7.21558376 7.20976324 7.4420821 ]	['A9', 'A7', 'A3', 'A8', 'A11', 'A5']	[7.43857478 7.45165878 7.40532893 7.41949522 7.40680215 7.48245259 7.4420821 ]	['A20', 'A23', 'A15', 'A21', 'A13', 'A19']	[0.73593902 0.73182626 0.7344338 0.72889459 0.72498449 0.72788377 0.73328989]	['A27', 'A13', 'A25', 'A29', 'A2', 'A10']	[0.69133352 0.69327233 0.7101992 0.7246033 0.72412301 0.72558108 0.73328989]	['A9', 'A7', 'A3', 'A8', 'A11', 'A5']	[0.73185422 0.73068005 0.72694249 0.73489138 0.73217936 0.73396181 0.73328989]	['A20', 'A23', 'A15', 'A21', 'A13', 'A19']
44	[7.662678 7.6078213 7.68413998 7.4138412 7.47413784 7.43197958 7.4420821 ]	['A27', 'A13', 'A25', 'A10', 'A29', 'A2']	[6.68356551 6.7762819 7.03398922 7.17285246 7.42169217 7.45510792 7.4420821 ]	['A9', 'A7', 'A3', 'A5', 'A8', 'A11']	[7.43857478 7.45165878 7.40532893 7.41949522 7.37845706 7.36755418 7.4420821 ]	['A20', 'A23', 'A15', 'A19', 'A21', 'A13']	[0.73593902 0.73182626 0.7344338 0.72889459 0.73486258 0.73079186 0.73328989]	['A27', 'A13', 'A25', 'A10', 'A29', 'A2']	[0.69133352 0.69327233 0.7101992 0.7246033 0.73315024 0.73221331 0.73328989]	['A9', 'A7', 'A3', 'A5', 'A8', 'A11']	[0.73185422 0.73068005 0.72694249 0.73489138 0.73457517 0.73173596 0.73328989]	['A20', 'A23', 'A15', 'A19', 'A21', 'A13']
45	[7.662678 7.6078213 7.68413998 7.4138412 7.47413784 7.48326775 7.4420821 ]	['A27', 'A13', 'A25', 'A10', 'A2', 'A29']	[6.68356551 6.7762819 7.03398922 7.17285246 7.42169217 7.40934464 7.4420821 ]	['A9', 'A7', 'A3', 'A5', 'A11', 'A8']	[7.43857478 7.45165878 7.40532893 7.41949522 7.37845706 7.45508291 7.4420821 ]	['A20', 'A23', 'A15', 'A19', 'A13', 'A21']	[0.73593902 0.73182626 0.7344338 0.72889459 0.73486258 0.73746757 0.73328989]	['A27', 'A13', 'A25', 'A10', 'A2', 'A29']	[0.69133352 0.69327233 0.7101992 0.7246033 0.73315024 0.73442032 0.73328989]	['A9', 'A7', 'A3', 'A5', 'A11', 'A8']	[0.73185422 0.73068005 0.72694249 0.73489138 0.73457517 0.73627278 0.73328989]	['A20', 'A23', 'A15', 'A19', 'A13', 'A21']
46	[7.662678 7.6078213 7.68413998 7.4138412 7.42532351 7.3845986 7.4420821 ]	['A27', 'A13', 'A25', 'A2', 'A29', 'A10']	[6.68356551 6.7762819 7.03398922 7.17285246 7.16829035 7.20976324 7.4420821 ]	['A9', 'A7', 'A3', 'A11', 'A8', 'A5']	[7.43857478 7.45165878 7.40532893 7.41949522 7.49729279 7.48245259 7.4420821 ]	['A20', 'A23', 'A15', 'A13', 'A21', 'A19']	[0.73593902 0.73182626 0.7344338 0.72889459 0.73191087 0.72788377 0.73328989]	['A27', 'A13', 'A25', 'A2', 'A29', 'A10']	[0.69133352 0.69327233 0.7101992 0.7246033 0.72627245 0.72558108 0.73328989]	['A9', 'A7', 'A3', 'A11', 'A8', 'A5']	[0.73185422 0.73068005 0.72694249 0.73489138 0.73682791 0.73396181 0.73328989]	['A20', 'A23', 'A15', 'A13', 'A21', 'A19']
47	[7.662678 7.6078213 7.68413998 7.4138412 7.42532351 7.48326775 7.4420821 ]	['A27', 'A13', 'A25', 'A2', 'A10', 'A29']	[6.68356551 6.7762819 7.03398922 7.17285246 7.16829035 7.40934464 7.4420821 ]	['A9', 'A7', 'A3', 'A11', 'A5', 'A8']	[7.43857478 7.45165878 7.40532893 7.41949522 7.49729279 7.45508291 7.4420821 ]	['A20', 'A23', 'A15', 'A13', 'A19', 'A21']	[0.73593902 0.73182626 0.7344338 0.72889459 0.73191087 0.73746757 0.73328989]	['A27', 'A13', 'A25', 'A2', 'A10', 'A29']	[0.69133352 0.69327233 0.7101992 0.7246033 0.72627245 0.73442032 0.73328989]	['A9', 'A7', 'A3', 'A11', 'A5', 'A8']	[0.73185422 0.73068005 0.72694249 0.73489138 0.73682791 0.73627278 0.73328989]	['A20', 'A23', 'A15', 'A13', 'A19', 'A21']
48	[7.662678 7.6078213 7.66542743 7.61312428 7.68426253 7.68629237 7.4420821 ]	['A27', 'A10', 'A29', 'A13', 'A2', 'A25']	[6.68356551 6.7762819 7.07537327 7.12311762 7.33917203 7.32944587 7.4420821 ]	['A9', 'A5', 'A8', 'A7', 'A11', 'A3']	[7.43857478 7.45165878 7.4064303 7.39374826 7.35259067 7.43003389 7.4420821 ]	['A20', 'A19', 'A21', 'A23', 'A13', 'A15']	[0.73593902 0.73182626 0.73859215 0.73465102 0.73677193 0.73956247 0.73328989]	['A27', 'A10', 'A29', 'A13', 'A2', 'A25']	[0.69133352 0.69327233 0.70635678 0.70640473 0.7196723 0.72133132 0.73328989]	['A9', 'A5', 'A8', 'A7', 'A11', 'A3']	[0.73185422 0.73068005 0.73094149 0.72843474 0.72454462 0.72651227 0.73328989]	['A20', 'A19', 'A21', 'A23', 'A13', 'A15']
49	[7.662678 7.6078213 7.66542743 7.61312428 7.68426253 7.43197958 7.4420821 ]	['A27', 'A10', 'A29', 'A13', 'A25', 'A2']	[6.68356551 6.7762819 7.07537327 7.12311762 7.33917203 7.45510792 7.4420821 ]	['A9', 'A5', 'A8', 'A7', 'A3', 'A11']	[7.43857478 7.45165878 7.4064303 7.39374826 7.35259067 7.36755418 7.4420821 ]	['A20', 'A19', 'A21', 'A23', 'A15', 'A13']	[0.73593902 0.73182626 0.73859215 0.73465102 0.73677193 0.73079186 0.73328989]	['A27', 'A10', 'A29', 'A13', 'A25', 'A2']	[0.69133352 0.69327233 0.70635678 0.70640473 0.7196723 0.73221331 0.73328989]	['A9', 'A5', 'A8', 'A7', 'A3', 'A11']	[0.73185422 0.73068005 0.73094149 0.72843474 0.72454462 0.73173596 0.73328989]	['A20', 'A19', 'A21', 'A23', 'A15', 'A13']
50	[7.662678 7.6078213 7.66542743 7.61312428 7.61761557 7.68629237 7.4420821 ]	['A27', 'A10', 'A29', 'A2', 'A13', 'A25']	[6.68356551 6.7762819 7.07537327 7.12311762 7.12006484 7.32944587 7.4420821 ]	['A9', 'A5', 'A8', 'A11', 'A7', 'A3']	[7.43857478 7.45165878 7.4064303 7.39374826 7.47214931 7.43003389 7.4420821 ]	['A20', 'A19', 'A21', 'A13', 'A23', 'A15']	[0.73593902 0.73182626 0.73859215 0.73465102 0.73776366 0.73956247 0.73328989]	['A27', 'A10', 'A29', 'A2', 'A13', 'A25']	[0.69133352 0.69327233 0.70635678 0.70640473 0.70858786 0.72133132 0.73328989]	['A9', 'A5', 'A8', 'A11', 'A7', 'A3']	[0.73185422 0.73068005 0.73094149 0.72843474 0.73049279 0.72651227 0.73328989]	['A20', 'A19', 'A21', 'A13', 'A23', 'A15']
51	[7.662678 7.6078213 7.66542743 7.61312428 7.61761557 7.36755418 7.4420821 ]	['A27', 'A10', 'A29', 'A2', 'A25', 'A13']	[6.68356551 6.7762819 7.07537327 7.12311762 7.12006484 7.24581112 7.4420821 ]	['A9', 'A5', 'A8', 'A11', 'A3', 'A7']	[7.43857478 7.45165878 7.4064303 7.39374826 7.47214931 7.48326775 7.4420821 ]	['A20', 'A19', 'A21', 'A13', 'A15', 'A23']	[0.73593902 0.73182626 0.73859215 0.73465102 0.73776366 0.73173596 0.73328989]	['A27', 'A10', 'A29', 'A2', 'A25', 'A13']	[0.69133352 0.69327233 0.70635678 0.70640473 0.70858786 0.72180577 0.73328989]	['A9', 'A5', 'A8', 'A11', 'A3', 'A7']	[0.73185422 0.73068005 0.73094149 0.72843474 0.73049279 0.73746757 0.73328989]	['A20', 'A19', 'A21', 'A13', 'A15', 'A23']
52	[7.662678 7.6078213 7.66542743 7.61312428 7.35459496 7.43197958 7.4420821 ]	['A27', 'A10', 'A29', 'A25', 'A13', 'A2']	[6.68356551 6.7762819 7.07537327 7.12311762 7.25293889 7.45510792 7.4420821 ]	['A9', 'A5', 'A8', 'A3', 'A7', 'A11']	[7.43857478 7.45165878 7.4064303 7.39374826 7.4078651 7.36755418 7.4420821 ]	['A20', 'A19', 'A21', 'A15', 'A23', 'A13']	[0.73593902 0.73182626 0.73859215 0.73465102 0.728924 0.73079186 0.73328989]	['A27', 'A10', 'A29', 'A25', 'A13', 'A2']	[0.69133352 0.69327233 0.70635678 0.70640473 0.7202287 0.73221331 0.73328989]	['A9', 'A5', 'A8', 'A3', 'A7', 'A11']	[0.73185422 0.73068005 0.73094149 0.72843474 0.73583318 0.73173596 0.73328989]	['A20', 'A19', 'A21', 'A15', 'A23', 'A13']
53	[7.662678 7.6078213 7.66542743 7.61312428 7.35459496 7.36755418 7.4420821 ]	['A27', 'A10', 'A29', 'A25', 'A2', 'A13']	[6.68356551 6.7762819 7.07537327 7.12311762 7.25293889 7.24581112 7.4420821 ]	['A9', 'A5', 'A8', 'A3', 'A11', 'A7']	[7.43857478 7.45165878 7.4064303 7.39374826 7.4078651 7.48326775 7.4420821 ]	['A20', 'A19', 'A21', 'A15', 'A13', 'A23']	[0.73593902 0.73182626 0.73859215 0.73465102 0.728924 0.73173596 0.73328989]	['A27', 'A10', 'A29', 'A25', 'A2', 'A13']	[0.69133352 0.69327233 0.70635678 0.70640473 0.7202287 0.72180577 0.73328989]	['A9', 'A5', 'A8', 'A3', 'A11', 'A7']	[0.73185422 0.73068005 0.73094149 0.72843474 0.73583318 0.73746757 0.73328989]	['A20', 'A19', 'A21', 'A15', 'A13', 'A23']
54	[7.662678 7.6078213 7.66542743 7.73693655 7.68426253 7.68629237 7.4420821 ]	['A27', 'A10', 'A13', 'A29', 'A2', 'A25']	[6.68356551 6.7762819 7.07537327 7.30060008 7.33917203 7.32944587 7.4420821 ]	['A9', 'A5', 'A7', 'A8', 'A11', 'A3']	[7.43857478 7.45165878 7.4064303 7.36335052 7.35259067 7.43003389 7.4420821 ]	['A20', 'A19', 'A23', 'A21', 'A13', 'A15']	[0.73593902 0.73182626 0.73859215 0.74080568 0.73677193 0.73956247 0.73328989]	['A27', 'A10', 'A13', 'A29', 'A2', 'A25']	[0.69133352 0.69327233 0.70635678 0.72012716 0.7196723 0.72133132 0.73328989]	['A9', 'A5', 'A7', 'A8', 'A11', 'A3']	[0.73185422 0.73068005 0.73094149 0.72709135 0.72454462 0.72651227 0.73328989]	['A20', 'A19', 'A23', 'A21', 'A13', 'A15']
55	[7.662678 7.6078213 7.66542743 7.73693655 7.68426253 7.43197958 7.4420821 ]	['A27', 'A10', 'A13', 'A29', 'A25', 'A2']	[6.68356551 6.7762819 7.07537327 7.30060008 7.33917203 7.45510792 7.4420821 ]	['A9', 'A5', 'A7', 'A8', 'A3', 'A11']	[7.43857478 7.45165878 7.4064303 7.36335052 7.35259067 7.36755418 7.4420821 ]	['A20', 'A19', 'A23', 'A21', 'A15', 'A13']	[0.73593902 0.73182626 0.73859215 0.74080568 0.73677193 0.73079186 0.73328989]	['A27', 'A10', 'A13', 'A29', 'A25', 'A2']	[0.69133352 0.69327233 0.70635678 0.72012716 0.7196723 0.73221331 0.73328989]	['A9', 'A5', 'A7', 'A8', 'A3', 'A11']	[0.73185422 0.73068005 0.73094149 0.72709135 0.72454462 0.73173596 0.73328989]	['A20', 'A19', 'A23', 'A21', 'A15', 'A13']
56	[7.662678 7.6078213 7.66542743 7.73693655 7.73731926 7.68629237 7.4420821 ]	['A27', 'A10', 'A13', 'A2', 'A29', 'A25']	[6.68356551 6.7762819 7.07537327 7.30060008 7.29186204 7.32944587 7.4420821 ]	['A9', 'A5', 'A7', 'A11', 'A8', 'A3']	[7.43857478 7.45165878 7.4064303 7.36335052 7.4430688 7.43003389 7.4420821 ]	['A20', 'A19', 'A23', 'A13', 'A21', 'A15']	[0.73593902 0.73182626 0.73859215 0.74080568 0.74370925 0.73956247 0.73328989]	['A27', 'A10', 'A13', 'A2', 'A29', 'A25']	[0.69133352 0.69327233 0.70635678 0.72012716 0.72200223 0.72133132 0.73328989]	['A9', 'A5', 'A7', 'A11', 'A8', 'A3']	[0.73185422 0.73068005 0.73094149 0.72709135 0.72921804 0.72651227 0.73328989]	['A20', 'A19', 'A23', 'A13', 'A21', 'A15']
57	[7.662678 7.6078213 7.66542743 7.73693655 7.73731926 7.48326775 7.4420821 ]	['A27', 'A10', 'A13', 'A2', 'A25', 'A29']	[6.68356551 6.7762819 7.07537327 7.30060008 7.29186204 7.40934464 7.4420821 ]	['A9', 'A5', 'A7', 'A11', 'A3', 'A8']	[7.43857478 7.45165878 7.4064303 7.36335052 7.4430688 7.45508291 7.4420821 ]	['A20', 'A19', 'A23', 'A13', 'A15', 'A21']	[0.73593902 0.73182626 0.73859215 0.74080568 0.74370925 0.73746757 0.73328989]	['A27', 'A10', 'A13', 'A2', 'A25', 'A29']	[0.69133352 0.69327233 0.70635678 0.72012716 0.72200223 0.73442032 0.73328989]	['A9', 'A5', 'A7', 'A11', 'A3', 'A8']	[0.73185422 0.73068005 0.73094149 0.72709135 0.72921804 0.73627278 0.73328989]	['A20', 'A19', 'A23', 'A13', 'A15', 'A21']
58	[7.662678 7.6078213 7.66542743 7.73693655 7.47413784 7.43197958 7.4420821 ]	['A27', 'A10', 'A13', 'A25', 'A29', 'A2']	[6.68356551 6.7762819 7.07537327 7.30060008 7.42169217 7.45510792 7.4420821 ]	['A9', 'A5', 'A7', 'A3', 'A8', 'A11']	[7.43857478 7.45165878 7.4064303 7.36335052 7.37845706 7.36755418 7.4420821 ]	['A20', 'A19', 'A23', 'A15', 'A21', 'A13']	[0.73593902 0.73182626 0.73859215 0.74080568 0.73486258 0.73079186 0.73328989]	['A27', 'A10', 'A13', 'A25', 'A29', 'A2']	[0.69133352 0.69327233 0.70635678 0.72012716 0.73315024 0.73221331 0.73328989]	['A9', 'A5', 'A7', 'A3', 'A8', 'A11']	[0.73185422 0.73068005 0.73094149 0.72709135 0.73457517 0.73173596 0.73328989]	['A20', 'A19', 'A23', 'A15', 'A21', 'A13']
59	[7.662678 7.6078213 7.66542743 7.73693655 7.47413784 7.48326775 7.4420821 ]	['A27', 'A10', 'A13', 'A25', 'A2', 'A29']	[6.68356551 6.7762819 7.07537327 7.30060008 7.42169217 7.40934464 7.4420821 ]	['A9', 'A5', 'A7', 'A3', 'A11', 'A8']	[7.43857478 7.45165878 7.4064303 7.36335052 7.37845706 7.45508291 7.4420821 ]	['A20', 'A19', 'A23', 'A15', 'A13', 'A21']	[0.73593902 0.73182626 0.73859215 0.74080568 0.73486258 0.73746757 0.73328989]	['A27', 'A10', 'A13', 'A25', 'A2', 'A29']	[0.69133352 0.69327233 0.70635678 0.72012716 0.73315024 0.73442032 0.73328989]	['A9', 'A5', 'A7', 'A3', 'A11', 'A8']	[0.73185422 0.73068005 0.73094149 0.72709135 0.73457517 0.73627278 0.73328989]	['A20', 'A19', 'A23', 'A15', 'A13', 'A21']
60	[7.662678 7.6078213 7.66542743 7.66829693 7.61761557 7.68629237 7.4420821 ]	['A27', 'A10', 'A2', 'A29', 'A13', 'A25']	[6.68356551 6.7762819 7.07537327 7.07390118 7.12006484 7.32944587 7.4420821 ]	['A9', 'A5', 'A11', 'A8', 'A7', 'A3']	[7.43857478 7.45165878 7.4064303 7.48715277 7.47214931 7.43003389 7.4420821 ]	['A20', 'A19', 'A13', 'A21', 'A23', 'A15']	[0.73593902 0.73182626 0.73859215 0.74182582 0.73776366 0.73956247 0.73328989]	['A27', 'A10', 'A2', 'A29', 'A13', 'A25']	[0.69133352 0.69327233 0.70635678 0.70877682 0.70858786 0.72133132 0.73328989]	['A9', 'A5', 'A11', 'A8', 'A7', 'A3']	[0.73185422 0.73068005 0.73094149 0.73316558 0.73049279 0.72651227 0.73328989]	['A20', 'A19', 'A13', 'A21', 'A23', 'A15']
61	[7.662678 7.6078213 7.66542743 7.66829693 7.61761557 7.36755418 7.4420821 ]	['A27', 'A10', 'A2', 'A29', 'A25', 'A13']	[6.68356551 6.7762819 7.07537327 7.07390118 7.12006484 7.24581112 7.4420821 ]	['A9', 'A5', 'A11', 'A8', 'A3', 'A7']	[7.43857478 7.45165878 7.4064303 7.48715277 7.47214931 7.48326775 7.4420821 ]	['A20', 'A19', 'A13', 'A21', 'A15', 'A23']	[0.73593902 0.73182626 0.73859215 0.74182582 0.73776366 0.73173596 0.73328989]	['A27', 'A10', 'A2', 'A29', 'A25', 'A13']	[0.69133352 0.69327233 0.70635678 0.70877682 0.70858786 0.72180577 0.73328989]	['A9', 'A5', 'A11', 'A8', 'A3', 'A7']	[0.73185422 0.73068005 0.73094149 0.73316558 0.73049279 0.73746757 0.73328989]	['A20', 'A19', 'A13', 'A21', 'A15', 'A23']
62	[7.662678 7.6078213 7.66542743 7.66829693 7.73731926 7.68629237 7.4420821 ]	['A27', 'A10', 'A2', 'A13', 'A29', 'A25']	[6.68356551 6.7762819 7.07537327 7.07390118 7.29186204 7.32944587 7.4420821 ]	['A9', 'A5', 'A11', 'A7', 'A8', 'A3']	[7.43857478 7.45165878 7.4064303 7.48715277 7.4430688 7.43003389 7.4420821 ]	['A20', 'A19', 'A13', 'A23', 'A21', 'A15']	[0.73593902 0.73182626 0.73859215 0.74182582 0.74370925 0.73956247 0.73328989]	['A27', 'A10', 'A2', 'A13', 'A29', 'A25']	[0.69133352 0.69327233 0.70635678 0.70877682 0.72200223 0.72133132 0.73328989]	['A9', 'A5', 'A11', 'A7', 'A8', 'A3']	[0.73185422 0.73068005 0.73094149 0.73316558 0.72921804 0.72651227 0.73328989]	['A20', 'A19', 'A13', 'A23', 'A21', 'A15']
63	[7.662678 7.6078213 7.66542743 7.66829693 7.73731926 7.48326775 7.4420821 ]	['A27', 'A10', 'A2', 'A13', 'A25', 'A29']	[6.68356551 6.7762819 7.07537327 7.07390118 7.29186204 7.40934464 7.4420821 ]	['A9', 'A5', 'A11', 'A7', 'A3', 'A8']	[7.43857478 7.45165878 7.4064303 7.48715277 7.4430688 7.45508291 7.4420821 ]	['A20', 'A19', 'A13', 'A23', 'A15', 'A21']	[0.73593902 0.73182626 0.73859215 0.74182582 0.74370925 0.73746757 0.73328989]	['A27', 'A10', 'A2', 'A13', 'A25', 'A29']	[0.69133352 0.69327233 0.70635678 0.70877682 0.72200223 0.73442032 0.73328989]	['A9', 'A5', 'A11', 'A7', 'A3', 'A8']	[0.73185422 0.73068005 0.73094149 0.73316558 0.72921804 0.73627278 0.73328989]	['A20', 'A19', 'A13', 'A23', 'A15', 'A21']
64	[7.662678 7.6078213 7.66542743 7.66829693 7.4078651 7.36755418 7.4420821 ]	['A27', 'A10', 'A2', 'A25', 'A29', 'A13']	[6.68356551 6.7762819 7.07537327 7.07390118 7.20546177 7.24581112 7.4420821 ]	['A9', 'A5', 'A11', 'A3', 'A8', 'A7']	[7.43857478 7.45165878 7.4064303 7.48715277 7.49813608 7.48326775 7.4420821 ]	['A20', 'A19', 'A13', 'A15', 'A21', 'A23']	[0.73593902 0.73182626 0.73859215 0.74182582 0.73583318 0.73173596 0.73328989]	['A27', 'A10', 'A2', 'A25', 'A29', 'A13']	[0.69133352 0.69327233 0.70635678 0.70877682 0.72250878 0.72180577 0.73328989]	['A9', 'A5', 'A11', 'A3', 'A8', 'A7']	[0.73185422 0.73068005 0.73094149 0.73316558 0.74042806 0.73746757 0.73328989]	['A20', 'A19', 'A13', 'A15', 'A21', 'A23']
65	[7.662678 7.6078213 7.66542743 7.66829693 7.4078651 7.48326775 7.4420821 ]	['A27', 'A10', 'A2', 'A25', 'A13', 'A29']	[6.68356551 6.7762819 7.07537327 7.07390118 7.20546177 7.40934464 7.4420821 ]	['A9', 'A5', 'A11', 'A3', 'A7', 'A8']	[7.43857478 7.45165878 7.4064303 7.48715277 7.49813608 7.45508291 7.4420821 ]	['A20', 'A19', 'A13', 'A15', 'A23', 'A21']	[0.73593902 0.73182626 0.73859215 0.74182582 0.73583318 0.73746757 0.73328989]	['A27', 'A10', 'A2', 'A25', 'A13', 'A29']	[0.69133352 0.69327233 0.70635678 0.70877682 0.72250878 0.73442032 0.73328989]	['A9', 'A5', 'A11', 'A3', 'A7', 'A8']	[0.73185422 0.73068005 0.73094149 0.73316558 0.74042806 0.73627278 0.73328989]	['A20', 'A19', 'A13', 'A15', 'A23', 'A21']
66	[7.662678 7.6078213 7.66542743 7.39579695 7.35459496 7.43197958 7.4420821 ]	['A27', 'A10', 'A25', 'A29', 'A13', 'A2']	[6.68356551 6.7762819 7.07537327 7.21141115 7.25293889 7.45510792 7.4420821 ]	['A9', 'A5', 'A3', 'A8', 'A7', 'A11']	[7.43857478 7.45165878 7.4064303 7.42059641 7.4078651 7.36755418 7.4420821 ]	['A20', 'A19', 'A15', 'A21', 'A23', 'A13']	[0.73593902 0.73182626 0.73859215 0.73290705 0.728924 0.73079186 0.73328989]	['A27', 'A10', 'A25', 'A29', 'A13', 'A2']	[0.69133352 0.69327233 0.70635678 0.72071897 0.7202287 0.73221331 0.73328989]	['A9', 'A5', 'A3', 'A8', 'A7', 'A11']	[0.73185422 0.73068005 0.73094149 0.7386436 0.73583318 0.73173596 0.73328989]	['A20', 'A19', 'A15', 'A21', 'A23', 'A13']
67	[7.662678 7.6078213 7.66542743 7.39579695 7.35459496 7.36755418 7.4420821 ]	['A27', 'A10', 'A25', 'A29', 'A2', 'A13']	[6.68356551 6.7762819 7.07537327 7.21141115 7.25293889 7.24581112 7.4420821 ]	['A9', 'A5', 'A3', 'A8', 'A11', 'A7']	[7.43857478 7.45165878 7.4064303 7.42059641 7.4078651 7.48326775 7.4420821 ]	['A20', 'A19', 'A15', 'A21', 'A13', 'A23']	[0.73593902 0.73182626 0.73859215 0.73290705 0.728924 0.73173596 0.73328989]	['A27', 'A10', 'A25', 'A29', 'A2', 'A13']	[0.69133352 0.69327233 0.70635678 0.72071897 0.7202287 0.72180577 0.73328989]	['A9', 'A5', 'A3', 'A8', 'A11', 'A7']	[0.73185422 0.73068005 0.73094149 0.7386436 0.73583318 0.73746757 0.73328989]	['A20', 'A19', 'A15', 'A21', 'A13', 'A23']
68	[7.662678 7.6078213 7.66542743 7.39579695 7.47413784 7.43197958 7.4420821 ]	['A27', 'A10', 'A25', 'A13', 'A29', 'A2']	[6.68356551 6.7762819 7.07537327 7.21141115 7.42169217 7.45510792 7.4420821 ]	['A9', 'A5', 'A3', 'A7', 'A8', 'A11']	[7.43857478 7.45165878 7.4064303 7.42059641 7.37845706 7.36755418 7.4420821 ]	['A20', 'A19', 'A15', 'A23', 'A21', 'A13']	[0.73593902 0.73182626 0.73859215 0.73290705 0.73486258 0.73079186 0.73328989]	['A27', 'A10', 'A25', 'A13', 'A29', 'A2']	[0.69133352 0.69327233 0.70635678 0.72071897 0.73315024 0.73221331 0.73328989]	['A9', 'A5', 'A3', 'A7', 'A8', 'A11']	[0.73185422 0.73068005 0.73094149 0.7386436 0.73457517 0.73173596 0.73328989]	['A20', 'A19', 'A15', 'A23', 'A21', 'A13']
69	[7.662678 7.6078213 7.66542743 7.39579695 7.47413784 7.48326775 7.4420821 ]	['A27', 'A10', 'A25', 'A13', 'A2', 'A29']	[6.68356551 6.7762819 7.07537327 7.21141115 7.42169217 7.40934464 7.4420821 ]	['A9', 'A5', 'A3', 'A7', 'A11', 'A8']	[7.43857478 7.45165878 7.4064303 7.42059641 7.37845706 7.45508291 7.4420821 ]	['A20', 'A19', 'A15', 'A23', 'A13', 'A21']	[0.73593902 0.73182626 0.73859215 0.73290705 0.73486258 0.73746757 0.73328989]	['A27', 'A10', 'A25', 'A13', 'A2', 'A29']	[0.69133352 0.69327233 0.70635678 0.72071897 0.73315024 0.73442032 0.73328989]	['A9', 'A5', 'A3', 'A7', 'A11', 'A8']	[0.73185422 0.73068005 0.73094149 0.7386436 0.73457517 0.73627278 0.73328989]	['A20', 'A19', 'A15', 'A23', 'A13', 'A21']
70	[7.662678 7.6078213 7.66542743 7.39579695 7.4078651 7.36755418 7.4420821 ]	['A27', 'A10', 'A25', 'A2', 'A29', 'A13']	[6.68356551 6.7762819 7.07537327 7.21141115 7.20546177 7.24581112 7.4420821 ]	['A9', 'A5', 'A3', 'A11', 'A8', 'A7']	[7.43857478 7.45165878 7.4064303 7.42059641 7.49813608 7.48326775 7.4420821 ]	['A20', 'A19', 'A15', 'A13', 'A21', 'A23']	[0.73593902 0.73182626 0.73859215 0.73290705 0.73583318 0.73173596 0.73328989]	['A27', 'A10', 'A25', 'A2', 'A29', 'A13']	[0.69133352 0.69327233 0.70635678 0.72071897 0.72250878 0.72180577 0.73328989]	['A9', 'A5', 'A3', 'A11', 'A8', 'A7']	[0.73185422 0.73068005 0.73094149 0.7386436 0.74042806 0.73746757 0.73328989]	['A20', 'A19', 'A15', 'A13', 'A21', 'A23']
71	[7.662678 7.6078213 7.66542743 7.39579695 7.4078651 7.48326775 7.4420821 ]	['A27', 'A10', 'A25', 'A2', 'A13', 'A29']	[6.68356551 6.7762819 7.07537327 7.21141115 7.20546177 7.40934464 7.4420821 ]	['A9', 'A5', 'A3', 'A11', 'A7', 'A8']	[7.43857478 7.45165878 7.4064303 7.42059641 7.49813608 7.45508291 7.4420821 ]	['A20', 'A19', 'A15', 'A13', 'A23', 'A21']	[0.73593902 0.73182626 0.73859215 0.73290705 0.73583318 0.73746757 0.73328989]	['A27', 'A10', 'A25', 'A2', 'A13', 'A29']	[0.69133352 0.69327233 0.70635678 0.72071897 0.72250878 0.73442032 0.73328989]	['A9', 'A5', 'A3', 'A11', 'A7', 'A8']	[0.73185422 0.73068005 0.73094149 0.7386436 0.74042806 0.73627278 0.73328989]	['A20', 'A19', 'A15', 'A13', 'A23', 'A21']
72	[7.662678 7.6078213 7.6128811 7.56223412 7.63524772 7.68629237 7.4420821 ]	['A27', 'A2', 'A29', 'A13', 'A10', 'A25']	[6.68356551 6.7762819 6.78525316 6.84347559 7.08151865 7.32944587 7.4420821 ]	['A9', 'A11', 'A8', 'A7', 'A5', 'A3']	[7.43857478 7.45165878 7.5336356 7.5164374 7.47136122 7.43003389 7.4420821 ]	['A20', 'A13', 'A21', 'A23', 'A19', 'A15']	[0.73593902 0.73182626 0.73550273 0.73160725 0.73376751 0.73956247 0.73328989]	['A27', 'A2', 'A29', 'A13', 'A10', 'A25']	[0.69133352 0.69327233 0.69619338 0.69664485 0.71236097 0.72133132 0.73328989]	['A9', 'A11', 'A8', 'A7', 'A5', 'A3']	[0.73185422 0.73068005 0.73317206 0.73064002 0.72675479 0.72651227 0.73328989]	['A20', 'A13', 'A21', 'A23', 'A19', 'A15']
73	[7.662678 7.6078213 7.6128811 7.56223412 7.63524772 7.3845986 7.4420821 ]	['A27', 'A2', 'A29', 'A13', 'A25', 'A10']	[6.68356551 6.7762819 6.78525316 6.84347559 7.08151865 7.20976324 7.4420821 ]	['A9', 'A11', 'A8', 'A7', 'A3', 'A5']	[7.43857478 7.45165878 7.5336356 7.5164374 7.47136122 7.48245259 7.4420821 ]	['A20', 'A13', 'A21', 'A23', 'A15', 'A19']	[0.73593902 0.73182626 0.73550273 0.73160725 0.73376751 0.72788377 0.73328989]	['A27', 'A2', 'A29', 'A13', 'A25', 'A10']	[0.69133352 0.69327233 0.69619338 0.69664485 0.71236097 0.72558108 0.73328989]	['A9', 'A11', 'A8', 'A7', 'A3', 'A5']	[0.73185422 0.73068005 0.73317206 0.73064002 0.72675479 0.73396181 0.73328989]	['A20', 'A13', 'A21', 'A23', 'A15', 'A19']
74	[7.662678 7.6078213 7.6128811 7.56223412 7.61761557 7.68629237 7.4420821 ]	['A27', 'A2', 'A29', 'A10', 'A13', 'A25']	[6.68356551 6.7762819 6.78525316 6.84347559 7.12006484 7.32944587 7.4420821 ]	['A9', 'A11', 'A8', 'A5', 'A7', 'A3']	[7.43857478 7.45165878 7.5336356 7.5164374 7.47214931 7.43003389 7.4420821 ]	['A20', 'A13', 'A21', 'A19', 'A23', 'A15']	[0.73593902 0.73182626 0.73550273 0.73160725 0.73776366 0.73956247 0.73328989]	['A27', 'A2', 'A29', 'A10', 'A13', 'A25']	[0.69133352 0.69327233 0.69619338 0.69664485 0.70858786 0.72133132 0.73328989]	['A9', 'A11', 'A8', 'A5', 'A7', 'A3']	[0.73185422 0.73068005 0.73317206 0.73064002 0.73049279 0.72651227 0.73328989]	['A20', 'A13', 'A21', 'A19', 'A23', 'A15']
75	[7.662678 7.6078213 7.6128811 7.56223412 7.61761557 7.36755418 7.4420821 ]	['A27', 'A2', 'A29', 'A10', 'A25', 'A13']	[6.68356551 6.7762819 6.78525316 6.84347559 7.12006484 7.24581112 7.4420821 ]	['A9', 'A11', 'A8', 'A5', 'A3', 'A7']	[7.43857478 7.45165878 7.5336356 7.5164374 7.47214931 7.48326775 7.4420821 ]	['A20', 'A13', 'A21', 'A19', 'A15', 'A23']	[0.73593902 0.73182626 0.73550273 0.73160725 0.73776366 0.73173596 0.73328989]	['A27', 'A2', 'A29', 'A10', 'A25', 'A13']	[0.69133352 0.69327233 0.69619338 0.69664485 0.70858786 0.72180577 0.73328989]	['A9', 'A11', 'A8', 'A5', 'A3', 'A7']	[0.73185422 0.73068005 0.73317206 0.73064002 0.73049279 0.73746757 0.73328989]	['A20', 'A13', 'A21', 'A19', 'A15', 'A23']
76	[7.662678 7.6078213 7.6128811 7.56223412 7.30545963 7.3845986 7.4420821 ]	['A27', 'A2', 'A29', 'A25', 'A13', 'A10']	[6.68356551 6.7762819 6.78525316 6.84347559 6.98946998 7.20976324 7.4420821 ]	['A9', 'A11', 'A8', 'A3', 'A7', 'A5']	[7.43857478 7.45165878 7.5336356 7.5164374 7.5264331 7.48245259 7.4420821 ]	['A20', 'A13', 'A21', 'A15', 'A23', 'A19']	[0.73593902 0.73182626 0.73550273 0.73160725 0.72597461 0.72788377 0.73328989]	['A27', 'A2', 'A29', 'A25', 'A13', 'A10']	[0.69133352 0.69327233 0.69619338 0.69664485 0.71170162 0.72558108 0.73328989]	['A9', 'A11', 'A8', 'A3', 'A7', 'A5']	[0.73185422 0.73068005 0.73317206 0.73064002 0.73805942 0.73396181 0.73328989]	['A20', 'A13', 'A21', 'A15', 'A23', 'A19']
77	[7.662678 7.6078213 7.6128811 7.56223412 7.30545963 7.36755418 7.4420821 ]	['A27', 'A2', 'A29', 'A25', 'A10', 'A13']	[6.68356551 6.7762819 6.78525316 6.84347559 6.98946998 7.24581112 7.4420821 ]	['A9', 'A11', 'A8', 'A3', 'A5', 'A7']	[7.43857478 7.45165878 7.5336356 7.5164374 7.5264331 7.48326775 7.4420821 ]	['A20', 'A13', 'A21', 'A15', 'A19', 'A23']	[0.73593902 0.73182626 0.73550273 0.73160725 0.72597461 0.73173596 0.73328989]	['A27', 'A2', 'A29', 'A25', 'A10', 'A13']	[0.69133352 0.69327233 0.69619338 0.69664485 0.71170162 0.72180577 0.73328989]	['A9', 'A11', 'A8', 'A3', 'A5', 'A7']	[0.73185422 0.73068005 0.73317206 0.73064002 0.73805942 0.73746757 0.73328989]	['A20', 'A13', 'A21', 'A15', 'A19', 'A23']
78	[7.662678 7.6078213 7.6128811 7.68637885 7.63524772 7.68629237 7.4420821 ]	['A27', 'A2', 'A13', 'A29', 'A10', 'A25']	[6.68356551 6.7762819 6.78525316 7.03403146 7.08151865 7.32944587 7.4420821 ]	['A9', 'A11', 'A7', 'A8', 'A5', 'A3']	[7.43857478 7.45165878 7.5336356 7.4863365 7.47136122 7.43003389 7.4420821 ]	['A20', 'A13', 'A23', 'A21', 'A19', 'A15']	[0.73593902 0.73182626 0.73550273 0.73775712 0.73376751 0.73956247 0.73328989]	['A27', 'A2', 'A13', 'A29', 'A10', 'A25']	[0.69133352 0.69327233 0.69619338 0.71250488 0.71236097 0.72133132 0.73328989]	['A9', 'A11', 'A7', 'A8', 'A5', 'A3']	[0.73185422 0.73068005 0.73317206 0.72932694 0.72675479 0.72651227 0.73328989]	['A20', 'A13', 'A23', 'A21', 'A19', 'A15']
79	[7.662678 7.6078213 7.6128811 7.68637885 7.63524772 7.3845986 7.4420821 ]	['A27', 'A2', 'A13', 'A29', 'A25', 'A10']	[6.68356551 6.7762819 6.78525316 7.03403146 7.08151865 7.20976324 7.4420821 ]	['A9', 'A11', 'A7', 'A8', 'A3', 'A5']	[7.43857478 7.45165878 7.5336356 7.4863365 7.47136122 7.48245259 7.4420821 ]	['A20', 'A13', 'A23', 'A21', 'A15', 'A19']	[0.73593902 0.73182626 0.73550273 0.73775712 0.73376751 0.72788377 0.73328989]	['A27', 'A2', 'A13', 'A29', 'A25', 'A10']	[0.69133352 0.69327233 0.69619338 0.71250488 0.71236097 0.72558108 0.73328989]	['A9', 'A11', 'A7', 'A8', 'A3', 'A5']	[0.73185422 0.73068005 0.73317206 0.72932694 0.72675479 0.73396181 0.73328989]	['A20', 'A13', 'A23', 'A21', 'A15', 'A19']
80	[7.662678 7.6078213 7.6128811 7.68637885 7.73731926 7.68629237 7.4420821 ]	['A27', 'A2', 'A13', 'A10', 'A29', 'A25']	[6.68356551 6.7762819 6.78525316 7.03403146 7.29186204 7.32944587 7.4420821 ]	['A9', 'A11', 'A7', 'A5', 'A8', 'A3']	[7.43857478 7.45165878 7.5336356 7.4863365 7.4430688 7.43003389 7.4420821 ]	['A20', 'A13', 'A23', 'A19', 'A21', 'A15']	[0.73593902 0.73182626 0.73550273 0.73775712 0.74370925 0.73956247 0.73328989]	['A27', 'A2', 'A13', 'A10', 'A29', 'A25']	[0.69133352 0.69327233 0.69619338 0.71250488 0.72200223 0.72133132 0.73328989]	['A9', 'A11', 'A7', 'A5', 'A8', 'A3']	[0.73185422 0.73068005 0.73317206 0.72932694 0.72921804 0.72651227 0.73328989]	['A20', 'A13', 'A23', 'A19', 'A21', 'A15']
81	[7.662678 7.6078213 7.6128811 7.68637885 7.73731926 7.48326775 7.4420821 ]	['A27', 'A2', 'A13', 'A10', 'A25', 'A29']	[6.68356551 6.7762819 6.78525316 7.03403146 7.29186204 7.40934464 7.4420821 ]	['A9', 'A11', 'A7', 'A5', 'A3', 'A8']	[7.43857478 7.45165878 7.5336356 7.4863365 7.4430688 7.45508291 7.4420821 ]	['A20', 'A13', 'A23', 'A19', 'A15', 'A21']	[0.73593902 0.73182626 0.73550273 0.73775712 0.74370925 0.73746757 0.73328989]	['A27', 'A2', 'A13', 'A10', 'A25', 'A29']	[0.69133352 0.69327233 0.69619338 0.71250488 0.72200223 0.73442032 0.73328989]	['A9', 'A11', 'A7', 'A5', 'A3', 'A8']	[0.73185422 0.73068005 0.73317206 0.72932694 0.72921804 0.73627278 0.73328989]	['A20', 'A13', 'A23', 'A19', 'A15', 'A21']
82	[7.662678 7.6078213 7.6128811 7.68637885 7.42532351 7.3845986 7.4420821 ]	['A27', 'A2', 'A13', 'A25', 'A29', 'A10']	[6.68356551 6.7762819 6.78525316 7.03403146 7.16829035 7.20976324 7.4420821 ]	['A9', 'A11', 'A7', 'A3', 'A8', 'A5']	[7.43857478 7.45165878 7.5336356 7.4863365 7.49729279 7.48245259 7.4420821 ]	['A20', 'A13', 'A23', 'A15', 'A21', 'A19']	[0.73593902 0.73182626 0.73550273 0.73775712 0.73191087 0.72788377 0.73328989]	['A27', 'A2', 'A13', 'A25', 'A29', 'A10']	[0.69133352 0.69327233 0.69619338 0.71250488 0.72627245 0.72558108 0.73328989]	['A9', 'A11', 'A7', 'A3', 'A8', 'A5']	[0.73185422 0.73068005 0.73317206 0.72932694 0.73682791 0.73396181 0.73328989]	['A20', 'A13', 'A23', 'A15', 'A21', 'A19']
83	[7.662678 7.6078213 7.6128811 7.68637885 7.42532351 7.48326775 7.4420821 ]	['A27', 'A2', 'A13', 'A25', 'A10', 'A29']	[6.68356551 6.7762819 6.78525316 7.03403146 7.16829035 7.40934464 7.4420821 ]	['A9', 'A11', 'A7', 'A3', 'A5', 'A8']	[7.43857478 7.45165878 7.5336356 7.4863365 7.49729279 7.45508291 7.4420821 ]	['A20', 'A13', 'A23', 'A15', 'A19', 'A21']	[0.73593902 0.73182626 0.73550273 0.73775712 0.73191087 0.73746757 0.73328989]	['A27', 'A2', 'A13', 'A25', 'A10', 'A29']	[0.69133352 0.69327233 0.69619338 0.71250488 0.72627245 0.73442032 0.73328989]	['A9', 'A11', 'A7', 'A3', 'A5', 'A8']	[0.73185422 0.73068005 0.73317206 0.72932694 0.73682791 0.73627278 0.73328989]	['A20', 'A13', 'A23', 'A15', 'A19', 'A21']
84	[7.662678 7.6078213 7.6128811 7.66829693 7.61761557 7.68629237 7.4420821 ]	['A27', 'A2', 'A10', 'A29', 'A13', 'A25']	[6.68356551 6.7762819 6.78525316 7.07390118 7.12006484 7.32944587 7.4420821 ]	['A9', 'A11', 'A5', 'A8', 'A7', 'A3']	[7.43857478 7.45165878 7.5336356 7.48715277 7.47214931 7.43003389 7.4420821 ]	['A20', 'A13', 'A19', 'A21', 'A23', 'A15']	[0.73593902 0.73182626 0.73550273 0.74182582 0.73776366 0.73956247 0.73328989]	['A27', 'A2', 'A10', 'A29', 'A13', 'A25']	[0.69133352 0.69327233 0.69619338 0.70877682 0.70858786 0.72133132 0.73328989]	['A9', 'A11', 'A5', 'A8', 'A7', 'A3']	[0.73185422 0.73068005 0.73317206 0.73316558 0.73049279 0.72651227 0.73328989]	['A20', 'A13', 'A19', 'A21', 'A23', 'A15']
85	[7.662678 7.6078213 7.6128811 7.66829693 7.61761557 7.36755418 7.4420821 ]	['A27', 'A2', 'A10', 'A29', 'A25', 'A13']	[6.68356551 6.7762819 6.78525316 7.07390118 7.12006484 7.24581112 7.4420821 ]	['A9', 'A11', 'A5', 'A8', 'A3', 'A7']	[7.43857478 7.45165878 7.5336356 7.48715277 7.47214931 7.48326775 7.4420821 ]	['A20', 'A13', 'A19', 'A21', 'A15', 'A23']	[0.73593902 0.73182626 0.73550273 0.74182582 0.73776366 0.73173596 0.73328989]	['A27', 'A2', 'A10', 'A29', 'A25', 'A13']	[0.69133352 0.69327233 0.69619338 0.70877682 0.70858786 0.72180577 0.73328989]	['A9', 'A11', 'A5', 'A8', 'A3', 'A7']	[0.73185422 0.73068005 0.73317206 0.73316558 0.73049279 0.73746757 0.73328989]	['A20', 'A13', 'A19', 'A21', 'A15', 'A23']
86	[7.662678 7.6078213 7.6128811 7.66829693 7.73731926 7.68629237 7.4420821 ]	['A27', 'A2', 'A10', 'A13', 'A29', 'A25']	[6.68356551 6.7762819 6.78525316 7.07390118 7.29186204 7.32944587 7.4420821 ]	['A9', 'A11', 'A5', 'A7', 'A8', 'A3']	[7.43857478 7.45165878 7.5336356 7.48715277 7.4430688 7.43003389 7.4420821 ]	['A20', 'A13', 'A19', 'A23', 'A21', 'A15']	[0.73593902 0.73182626 0.73550273 0.74182582 0.74370925 0.73956247 0.73328989]	['A27', 'A2', 'A10', 'A13', 'A29', 'A25']	[0.69133352 0.69327233 0.69619338 0.70877682 0.72200223 0.72133132 0.73328989]	['A9', 'A11', 'A5', 'A7', 'A8', 'A3']	[0.73185422 0.73068005 0.73317206 0.73316558 0.72921804 0.72651227 0.73328989]	['A20', 'A13', 'A19', 'A23', 'A21', 'A15']
87	[7.662678 7.6078213 7.6128811 7.66829693 7.73731926 7.48326775 7.4420821 ]	['A27', 'A2', 'A10', 'A13', 'A25', 'A29']	[6.68356551 6.7762819 6.78525316 7.07390118 7.29186204 7.40934464 7.4420821 ]	['A9', 'A11', 'A5', 'A7', 'A3', 'A8']	[7.43857478 7.45165878 7.5336356 7.48715277 7.4430688 7.45508291 7.4420821 ]	['A20', 'A13', 'A19', 'A23', 'A15', 'A21']	[0.73593902 0.73182626 0.73550273 0.74182582 0.74370925 0.73746757 0.73328989]	['A27', 'A2', 'A10', 'A13', 'A25', 'A29']	[0.69133352 0.69327233 0.69619338 0.70877682 0.72200223 0.73442032 0.73328989]	['A9', 'A11', 'A5', 'A7', 'A3', 'A8']	[0.73185422 0.73068005 0.73317206 0.73316558 0.72921804 0.73627278 0.73328989]	['A20', 'A13', 'A19', 'A23', 'A15', 'A21']
88	[7.662678 7.6078213 7.6128811 7.66829693 7.4078651 7.36755418 7.4420821 ]	['A27', 'A2', 'A10', 'A25', 'A29', 'A13']	[6.68356551 6.7762819 6.78525316 7.07390118 7.20546177 7.24581112 7.4420821 ]	['A9', 'A11', 'A5', 'A3', 'A8', 'A7']	[7.43857478 7.45165878 7.5336356 7.48715277 7.49813608 7.48326775 7.4420821 ]	['A20', 'A13', 'A19', 'A15', 'A21', 'A23']	[0.73593902 0.73182626 0.73550273 0.74182582 0.73583318 0.73173596 0.73328989]	['A27', 'A2', 'A10', 'A25', 'A29', 'A13']	[0.69133352 0.69327233 0.69619338 0.70877682 0.72250878 0.72180577 0.73328989]	['A9', 'A11', 'A5', 'A3', 'A8', 'A7']	[0.73185422 0.73068005 0.73317206 0.73316558 0.74042806 0.73746757 0.73328989]	['A20', 'A13', 'A19', 'A15', 'A21', 'A23']
89	[7.662678 7.6078213 7.6128811 7.66829693 7.4078651 7.48326775 7.4420821 ]	['A27', 'A2', 'A10', 'A25', 'A13', 'A29']	[6.68356551 6.7762819 6.78525316 7.07390118 7.20546177 7.40934464 7.4420821 ]	['A9', 'A11', 'A5', 'A3', 'A7', 'A8']	[7.43857478 7.45165878 7.5336356 7.48715277 7.49813608 7.45508291 7.4420821 ]	['A20', 'A13', 'A19', 'A15', 'A23', 'A21']	[0.73593902 0.73182626 0.73550273 0.74182582 0.73583318 0.73746757 0.73328989]	['A27', 'A2', 'A10', 'A25', 'A13', 'A29']	[0.69133352 0.69327233 0.69619338 0.70877682 0.72250878 0.73442032 0.73328989]	['A9', 'A11', 'A5', 'A3', 'A7', 'A8']	[0.73185422 0.73068005 0.73317206 0.73316558 0.74042806 0.73627278 0.73328989]	['A20', 'A13', 'A19', 'A15', 'A23', 'A21']
90	[7.662678 7.6078213 7.6128811 7.34512727 7.30545963 7.3845986 7.4420821 ]	['A27', 'A2', 'A25', 'A29', 'A13', 'A10']	[6.68356551 6.7762819 6.78525316 6.93871926 6.98946998 7.20976324 7.4420821 ]	['A9', 'A11', 'A3', 'A8', 'A7', 'A5']	[7.43857478 7.45165878 7.5336356 7.54337297 7.5264331 7.48245259 7.4420821 ]	['A20', 'A13', 'A15', 'A21', 'A23', 'A19']	[0.73593902 0.73182626 0.73550273 0.72991269 0.72597461 0.72788377 0.73328989]	['A27', 'A2', 'A25', 'A29', 'A13', 'A10']	[0.69133352 0.69327233 0.69619338 0.71188105 0.71170162 0.72558108 0.73328989]	['A9', 'A11', 'A3', 'A8', 'A7', 'A5']	[0.73185422 0.73068005 0.73317206 0.74089669 0.73805942 0.73396181 0.73328989]	['A20', 'A13', 'A15', 'A21', 'A23', 'A19']
91	[7.662678 7.6078213 7.6128811 7.34512727 7.30545963 7.36755418 7.4420821 ]	['A27', 'A2', 'A25', 'A29', 'A10', 'A13']	[6.68356551 6.7762819 6.78525316 6.93871926 6.98946998 7.24581112 7.4420821 ]	['A9', 'A11', 'A3', 'A8', 'A5', 'A7']	[7.43857478 7.45165878 7.5336356 7.54337297 7.5264331 7.48326775 7.4420821 ]	['A20', 'A13', 'A15', 'A21', 'A19', 'A23']	[0.73593902 0.73182626 0.73550273 0.72991269 0.72597461 0.73173596 0.73328989]	['A27', 'A2', 'A25', 'A29', 'A10', 'A13']	[0.69133352 0.69327233 0.69619338 0.71188105 0.71170162 0.72180577 0.73328989]	['A9', 'A11', 'A3', 'A8', 'A5', 'A7']	[0.73185422 0.73068005 0.73317206 0.74089669 0.73805942 0.73746757 0.73328989]	['A20', 'A13', 'A15', 'A21', 'A19', 'A23']
92	[7.662678 7.6078213 7.6128811 7.34512727 7.42532351 7.3845986 7.4420821 ]	['A27', 'A2', 'A25', 'A13', 'A29', 'A10']	[6.68356551 6.7762819 6.78525316 6.93871926 7.16829035 7.20976324 7.4420821 ]	['A9', 'A11', 'A3', 'A7', 'A8', 'A5']	[7.43857478 7.45165878 7.5336356 7.54337297 7.49729279 7.48245259 7.4420821 ]	['A20', 'A13', 'A15', 'A23', 'A21', 'A19']	[0.73593902 0.73182626 0.73550273 0.72991269 0.73191087 0.72788377 0.73328989]	['A27', 'A2', 'A25', 'A13', 'A29', 'A10']	[0.69133352 0.69327233 0.69619338 0.71188105 0.72627245 0.72558108 0.73328989]	['A9', 'A11', 'A3', 'A7', 'A8', 'A5']	[0.73185422 0.73068005 0.73317206 0.74089669 0.73682791 0.73396181 0.73328989]	['A20', 'A13', 'A15', 'A23', 'A21', 'A19']
93	[7.662678 7.6078213 7.6128811 7.34512727 7.42532351 7.48326775 7.4420821 ]	['A27', 'A2', 'A25', 'A13', 'A10', 'A29']	[6.68356551 6.7762819 6.78525316 6.93871926 7.16829035 7.40934464 7.4420821 ]	['A9', 'A11', 'A3', 'A7', 'A5', 'A8']	[7.43857478 7.45165878 7.5336356 7.54337297 7.49729279 7.45508291 7.4420821 ]	['A20', 'A13', 'A15', 'A23', 'A19', 'A21']	[0.73593902 0.73182626 0.73550273 0.72991269 0.73191087 0.73746757 0.73328989]	['A27', 'A2', 'A25', 'A13', 'A10', 'A29']	[0.69133352 0.69327233 0.69619338 0.71188105 0.72627245 0.73442032 0.73328989]	['A9', 'A11', 'A3', 'A7', 'A5', 'A8']	[0.73185422 0.73068005 0.73317206 0.74089669 0.73682791 0.73627278 0.73328989]	['A20', 'A13', 'A15', 'A23', 'A19', 'A21']
94	[7.662678 7.6078213 7.6128811 7.34512727 7.4078651 7.36755418 7.4420821 ]	['A27', 'A2', 'A25', 'A10', 'A29', 'A13']	[6.68356551 6.7762819 6.78525316 6.93871926 7.20546177 7.24581112 7.4420821 ]	['A9', 'A11', 'A3', 'A5', 'A8', 'A7']	[7.43857478 7.45165878 7.5336356 7.54337297 7.49813608 7.48326775 7.4420821 ]	['A20', 'A13', 'A15', 'A19', 'A21', 'A23']	[0.73593902 0.73182626 0.73550273 0.72991269 0.73583318 0.73173596 0.73328989]	['A27', 'A2', 'A25', 'A10', 'A29', 'A13']	[0.69133352 0.69327233 0.69619338 0.71188105 0.72250878 0.72180577 0.73328989]	['A9', 'A11', 'A3', 'A5', 'A8', 'A7']	[0.73185422 0.73068005 0.73317206 0.74089669 0.74042806 0.73746757 0.73328989]	['A20', 'A13', 'A15', 'A19', 'A21', 'A23']
95	[7.662678 7.6078213 7.6128811 7.34512727 7.4078651 7.48326775 7.4420821 ]	['A27', 'A2', 'A25', 'A10', 'A13', 'A29']	[6.68356551 6.7762819 6.78525316 6.93871926 7.20546177 7.40934464 7.4420821 ]	['A9', 'A11', 'A3', 'A5', 'A7', 'A8']	[7.43857478 7.45165878 7.5336356 7.54337297 7.49813608 7.45508291 7.4420821 ]	['A20', 'A13', 'A15', 'A19', 'A23', 'A21']	[0.73593902 0.73182626 0.73550273 0.72991269 0.73583318 0.73746757 0.73328989]	['A27', 'A2', 'A25', 'A10', 'A13', 'A29']	[0.69133352 0.69327233 0.69619338 0.71188105 0.72250878 0.73442032 0.73328989]	['A9', 'A11', 'A3', 'A5', 'A7', 'A8']	[0.73185422 0.73068005 0.73317206 0.74089669 0.74042806 0.73627278 0.73328989]	['A20', 'A13', 'A15', 'A19', 'A23', 'A21']
96	[7.662678 7.6078213 7.33033806 7.28986239 7.37220649 7.43197958 7.4420821 ]	['A27', 'A25', 'A29', 'A13', 'A10', 'A2']	[6.68356551 6.7762819 6.93549818 6.98815296 7.21558376 7.45510792 7.4420821 ]	['A9', 'A3', 'A8', 'A7', 'A5', 'A11']	[7.43857478 7.45165878 7.46469604 7.44993603 7.40680215 7.36755418 7.4420821 ]	['A20', 'A15', 'A21', 'A23', 'A19', 'A13']	[0.73593902 0.73182626 0.72655408 0.72274027 0.72498449 0.73079186 0.73328989]	['A27', 'A25', 'A29', 'A13', 'A10', 'A2']	[0.69133352 0.69327233 0.70963319 0.70968649 0.72412301 0.73221331 0.73328989]	['A9', 'A3', 'A8', 'A7', 'A5', 'A11']	[0.73185422 0.73068005 0.738864 0.73618767 0.73217936 0.73173596 0.73328989]	['A20', 'A15', 'A21', 'A23', 'A19', 'A13']
97	[7.662678 7.6078213 7.33033806 7.28986239 7.37220649 7.3845986 7.4420821 ]	['A27', 'A25', 'A29', 'A13', 'A2', 'A10']	[6.68356551 6.7762819 6.93549818 6.98815296 7.21558376 7.20976324 7.4420821 ]	['A9', 'A3', 'A8', 'A7', 'A11', 'A5']	[7.43857478 7.45165878 7.46469604 7.44993603 7.40680215 7.48245259 7.4420821 ]	['A20', 'A15', 'A21', 'A23', 'A13', 'A19']	[0.73593902 0.73182626 0.72655408 0.72274027 0.72498449 0.72788377 0.73328989]	['A27', 'A25', 'A29', 'A13', 'A2', 'A10']	[0.69133352 0.69327233 0.70963319 0.70968649 0.72412301 0.72558108 0.73328989]	['A9', 'A3', 'A8', 'A7', 'A11', 'A5']	[0.73185422 0.73068005 0.738864 0.73618767 0.73217936 0.73396181 0.73328989]	['A20', 'A15', 'A21', 'A23', 'A13', 'A19']
98	[7.662678 7.6078213 7.33033806 7.28986239 7.35459496 7.43197958 7.4420821 ]	['A27', 'A25', 'A29', 'A10', 'A13', 'A2']	[6.68356551 6.7762819 6.93549818 6.98815296 7.25293889 7.45510792 7.4420821 ]	['A9', 'A3', 'A8', 'A5', 'A7', 'A11']	[7.43857478 7.45165878 7.46469604 7.44993603 7.4078651 7.36755418 7.4420821 ]	['A20', 'A15', 'A21', 'A19', 'A23', 'A13']	[0.73593902 0.73182626 0.72655408 0.72274027 0.728924 0.73079186 0.73328989]	['A27', 'A25', 'A29', 'A10', 'A13', 'A2']	[0.69133352 0.69327233 0.70963319 0.70968649 0.7202287 0.73221331 0.73328989]	['A9', 'A3', 'A8', 'A5', 'A7', 'A11']	[0.73185422 0.73068005 0.738864 0.73618767 0.73583318 0.73173596 0.73328989]	['A20', 'A15', 'A21', 'A19', 'A23', 'A13']
99	[7.662678 7.6078213 7.33033806 7.28986239 7.35459496 7.36755418 7.4420821 ]	['A27', 'A25', 'A29', 'A10', 'A2', 'A13']	[6.68356551 6.7762819 6.93549818 6.98815296 7.25293889 7.24581112 7.4420821 ]	['A9', 'A3', 'A8', 'A5', 'A11', 'A7']	[7.43857478 7.45165878 7.46469604 7.44993603 7.4078651 7.48326775 7.4420821 ]	['A20', 'A15', 'A21', 'A19', 'A13', 'A23']	[0.73593902 0.73182626 0.72655408 0.72274027 0.728924 0.73173596 0.73328989]	['A27', 'A25', 'A29', 'A10', 'A2', 'A13']	[0.69133352 0.69327233 0.70963319 0.70968649 0.7202287 0.72180577 0.73328989]	['A9', 'A3', 'A8', 'A5', 'A11', 'A7']	[0.73185422 0.73068005 0.738864 0.73618767 0.73583318 0.73746757 0.73328989]	['A20', 'A15', 'A21', 'A19', 'A13', 'A23']
100	[7.662678 7.6078213 7.33033806 7.28986239 7.30545963 7.3845986 7.4420821 ]	['A27', 'A25', 'A29', 'A2', 'A13', 'A10']	[6.68356551 6.7762819 6.93549818 6.98815296 6.98946998 7.20976324 7.4420821 ]	['A9', 'A3', 'A8', 'A11', 'A7', 'A5']	[7.43857478 7.45165878 7.46469604 7.44993603 7.5264331 7.48245259 7.4420821 ]	['A20', 'A15', 'A21', 'A13', 'A23', 'A19']	[0.73593902 0.73182626 0.72655408 0.72274027 0.72597461 0.72788377 0.73328989]	['A27', 'A25', 'A29', 'A2', 'A13', 'A10']	[0.69133352 0.69327233 0.70963319 0.70968649 0.71170162 0.72558108 0.73328989]	['A9', 'A3', 'A8', 'A11', 'A7', 'A5']	[0.73185422 0.73068005 0.738864 0.73618767 0.73805942 0.73396181 0.73328989]	['A20', 'A15', 'A21', 'A13', 'A23', 'A19']
101	[7.662678 7.6078213 7.33033806 7.28986239 7.30545963 7.36755418 7.4420821 ]	['A27', 'A25', 'A29', 'A2', 'A10', 'A13']	[6.68356551 6.7762819 6.93549818 6.98815296 6.98946998 7.24581112 7.4420821 ]	['A9', 'A3', 'A8', 'A11', 'A5', 'A7']	[7.43857478 7.45165878 7.46469604 7.44993603 7.5264331 7.48326775 7.4420821 ]	['A20', 'A15', 'A21', 'A13', 'A19', 'A23']	[0.73593902 0.73182626 0.72655408 0.72274027 0.72597461 0.73173596 0.73328989]	['A27', 'A25', 'A29', 'A2', 'A10', 'A13']	[0.69133352 0.69327233 0.70963319 0.70968649 0.71170162 0.72180577 0.73328989]	['A9', 'A3', 'A8', 'A11', 'A5', 'A7']	[0.73185422 0.73068005 0.738864 0.73618767 0.73805942 0.73746757 0.73328989]	['A20', 'A15', 'A21', 'A13', 'A19', 'A23']
102	[7.662678 7.6078213 7.33033806 7.4138412 7.37220649 7.43197958 7.4420821 ]	['A27', 'A25', 'A13', 'A29', 'A10', 'A2']	[6.68356551 6.7762819 6.93549818 7.17285246 7.21558376 7.45510792 7.4420821 ]	['A9', 'A3', 'A7', 'A8', 'A5', 'A11']	[7.43857478 7.45165878 7.46469604 7.41949522 7.40680215 7.36755418 7.4420821 ]	['A20', 'A15', 'A23', 'A21', 'A19', 'A13']	[0.73593902 0.73182626 0.72655408 0.72889459 0.72498449 0.73079186 0.73328989]	['A27', 'A25', 'A13', 'A29', 'A10', 'A2']	[0.69133352 0.69327233 0.70963319 0.7246033 0.72412301 0.73221331 0.73328989]	['A9', 'A3', 'A7', 'A8', 'A5', 'A11']	[0.73185422 0.73068005 0.738864 0.73489138 0.73217936 0.73173596 0.73328989]	['A20', 'A15', 'A23', 'A21', 'A19', 'A13']
103	[7.662678 7.6078213 7.33033806 7.4138412 7.37220649 7.3845986 7.4420821 ]	['A27', 'A25', 'A13', 'A29', 'A2', 'A10']	[6.68356551 6.7762819 6.93549818 7.17285246 7.21558376 7.20976324 7.4420821 ]	['A9', 'A3', 'A7', 'A8', 'A11', 'A5']	[7.43857478 7.45165878 7.46469604 7.41949522 7.40680215 7.48245259 7.4420821 ]	['A20', 'A15', 'A23', 'A21', 'A13', 'A19']	[0.73593902 0.73182626 0.72655408 0.72889459 0.72498449 0.72788377 0.73328989]	['A27', 'A25', 'A13', 'A29', 'A2', 'A10']	[0.69133352 0.69327233 0.70963319 0.7246033 0.72412301 0.72558108 0.73328989]	['A9', 'A3', 'A7', 'A8', 'A11', 'A5']	[0.73185422 0.73068005 0.738864 0.73489138 0.73217936 0.73396181 0.73328989]	['A20', 'A15', 'A23', 'A21', 'A13', 'A19']
104	[7.662678 7.6078213 7.33033806 7.4138412 7.47413784 7.43197958 7.4420821 ]	['A27', 'A25', 'A13', 'A10', 'A29', 'A2']	[6.68356551 6.7762819 6.93549818 7.17285246 7.42169217 7.45510792 7.4420821 ]	['A9', 'A3', 'A7', 'A5', 'A8', 'A11']	[7.43857478 7.45165878 7.46469604 7.41949522 7.37845706 7.36755418 7.4420821 ]	['A20', 'A15', 'A23', 'A19', 'A21', 'A13']	[0.73593902 0.73182626 0.72655408 0.72889459 0.73486258 0.73079186 0.73328989]	['A27', 'A25', 'A13', 'A10', 'A29', 'A2']	[0.69133352 0.69327233 0.70963319 0.7246033 0.73315024 0.73221331 0.73328989]	['A9', 'A3', 'A7', 'A5', 'A8', 'A11']	[0.73185422 0.73068005 0.738864 0.73489138 0.73457517 0.73173596 0.73328989]	['A20', 'A15', 'A23', 'A19', 'A21', 'A13']
105	[7.662678 7.6078213 7.33033806 7.4138412 7.47413784 7.48326775 7.4420821 ]	['A27', 'A25', 'A13', 'A10', 'A2', 'A29']	[6.68356551 6.7762819 6.93549818 7.17285246 7.42169217 7.40934464 7.4420821 ]	['A9', 'A3', 'A7', 'A5', 'A11', 'A8']	[7.43857478 7.45165878 7.46469604 7.41949522 7.37845706 7.45508291 7.4420821 ]	['A20', 'A15', 'A23', 'A19', 'A13', 'A21']	[0.73593902 0.73182626 0.72655408 0.72889459 0.73486258 0.73746757 0.73328989]	['A27', 'A25', 'A13', 'A10', 'A2', 'A29']	[0.69133352 0.69327233 0.70963319 0.7246033 0.73315024 0.73442032 0.73328989]	['A9', 'A3', 'A7', 'A5', 'A11', 'A8']	[0.73185422 0.73068005 0.738864 0.73489138 0.73457517 0.73627278 0.73328989]	['A20', 'A15', 'A23', 'A19', 'A13', 'A21']
106	[7.662678 7.6078213 7.33033806 7.4138412 7.42532351 7.3845986 7.4420821 ]	['A27', 'A25', 'A13', 'A2', 'A29', 'A10']	[6.68356551 6.7762819 6.93549818 7.17285246 7.16829035 7.20976324 7.4420821 ]	['A9', 'A3', 'A7', 'A11', 'A8', 'A5']	[7.43857478 7.45165878 7.46469604 7.41949522 7.49729279 7.48245259 7.4420821 ]	['A20', 'A15', 'A23', 'A13', 'A21', 'A19']	[0.73593902 0.73182626 0.72655408 0.72889459 0.73191087 0.72788377 0.73328989]	['A27', 'A25', 'A13', 'A2', 'A29', 'A10']	[0.69133352 0.69327233 0.70963319 0.7246033 0.72627245 0.72558108 0.73328989]	['A9', 'A3', 'A7', 'A11', 'A8', 'A5']	[0.73185422 0.73068005 0.738864 0.73489138 0.73682791 0.73396181 0.73328989]	['A20', 'A15', 'A23', 'A13', 'A21', 'A19']
107	[7.662678 7.6078213 7.33033806 7.4138412 7.42532351 7.48326775 7.4420821 ]	['A27', 'A25', 'A13', 'A2', 'A10', 'A29']	[6.68356551 6.7762819 6.93549818 7.17285246 7.16829035 7.40934464 7.4420821 ]	['A9', 'A3', 'A7', 'A11', 'A5', 'A8']	[7.43857478 7.45165878 7.46469604 7.41949522 7.49729279 7.45508291 7.4420821 ]	['A20', 'A15', 'A23', 'A13', 'A19', 'A21']	[0.73593902 0.73182626 0.72655408 0.72889459 0.73191087 0.73746757 0.73328989]	['A27', 'A25', 'A13', 'A2', 'A10', 'A29']	[0.69133352 0.69327233 0.70963319 0.7246033 0.72627245 0.73442032 0.73328989]	['A9', 'A3', 'A7', 'A11', 'A5', 'A8']	[0.73185422 0.73068005 0.738864 0.73489138 0.73682791 0.73627278 0.73328989]	['A20', 'A15', 'A23', 'A13', 'A19', 'A21']
108	[7.662678 7.6078213 7.33033806 7.39579695 7.35459496 7.43197958 7.4420821 ]	['A27', 'A25', 'A10', 'A29', 'A13', 'A2']	[6.68356551 6.7762819 6.93549818 7.21141115 7.25293889 7.45510792 7.4420821 ]	['A9', 'A3', 'A5', 'A8', 'A7', 'A11']	[7.43857478 7.45165878 7.46469604 7.42059641 7.4078651 7.36755418 7.4420821 ]	['A20', 'A15', 'A19', 'A21', 'A23', 'A13']	[0.73593902 0.73182626 0.72655408 0.73290705 0.728924 0.73079186 0.73328989]	['A27', 'A25', 'A10', 'A29', 'A13', 'A2']	[0.69133352 0.69327233 0.70963319 0.72071897 0.7202287 0.73221331 0.73328989]	['A9', 'A3', 'A5', 'A8', 'A7', 'A11']	[0.73185422 0.73068005 0.738864 0.7386436 0.73583318 0.73173596 0.73328989]	['A20', 'A15', 'A19', 'A21', 'A23', 'A13']
109	[7.662678 7.6078213 7.33033806 7.39579695 7.35459496 7.36755418 7.4420821 ]	['A27', 'A25', 'A10', 'A29', 'A2', 'A13']	[6.68356551 6.7762819 6.93549818 7.21141115 7.25293889 7.24581112 7.4420821 ]	['A9', 'A3', 'A5', 'A8', 'A11', 'A7']	[7.43857478 7.45165878 7.46469604 7.42059641 7.4078651 7.48326775 7.4420821 ]	['A20', 'A15', 'A19', 'A21', 'A13', 'A23']	[0.73593902 0.73182626 0.72655408 0.73290705 0.728924 0.73173596 0.73328989]	['A27', 'A25', 'A10', 'A29', 'A2', 'A13']	[0.69133352 0.69327233 0.70963319 0.72071897 0.7202287 0.72180577 0.73328989]	['A9', 'A3', 'A5', 'A8', 'A11', 'A7']	[0.73185422 0.73068005 0.738864 0.7386436 0.73583318 0.73746757 0.73328989]	['A20', 'A15', 'A19', 'A21', 'A13', 'A23']
110	[7.662678 7.6078213 7.33033806 7.39579695 7.47413784 7.43197958 7.4420821 ]	['A27', 'A25', 'A10', 'A13', 'A29', 'A2']	[6.68356551 6.7762819 6.93549818 7.21141115 7.42169217 7.45510792 7.4420821 ]	['A9', 'A3', 'A5', 'A7', 'A8', 'A11']	[7.43857478 7.45165878 7.46469604 7.42059641 7.37845706 7.36755418 7.4420821 ]	['A20', 'A15', 'A19', 'A23', 'A21', 'A13']	[0.73593902 0.73182626 0.72655408 0.73290705 0.73486258 0.73079186 0.73328989]	['A27', 'A25', 'A10', 'A13', 'A29', 'A2']	[0.69133352 0.69327233 0.70963319 0.72071897 0.73315024 0.73221331 0.73328989]	['A9', 'A3', 'A5', 'A7', 'A8', 'A11']	[0.73185422 0.73068005 0.738864 0.7386436 0.73457517 0.73173596 0.73328989]	['A20', 'A15', 'A19', 'A23', 'A21', 'A13']
111	[7.662678 7.6078213 7.33033806 7.39579695 7.47413784 7.48326775 7.4420821 ]	['A27', 'A25', 'A10', 'A13', 'A2', 'A29']	[6.68356551 6.7762819 6.93549818 7.21141115 7.42169217 7.40934464 7.4420821 ]	['A9', 'A3', 'A5', 'A7', 'A11', 'A8']	[7.43857478 7.45165878 7.46469604 7.42059641 7.37845706 7.45508291 7.4420821 ]	['A20', 'A15', 'A19', 'A23', 'A13', 'A21']	[0.73593902 0.73182626 0.72655408 0.73290705 0.73486258 0.73746757 0.73328989]	['A27', 'A25', 'A10', 'A13', 'A2', 'A29']	[0.69133352 0.69327233 0.70963319 0.72071897 0.73315024 0.73442032 0.73328989]	['A9', 'A3', 'A5', 'A7', 'A11', 'A8']	[0.73185422 0.73068005 0.738864 0.7386436 0.73457517 0.73627278 0.73328989]	['A20', 'A15', 'A19', 'A23', 'A13', 'A21']
112	[7.662678 7.6078213 7.33033806 7.39579695 7.4078651 7.36755418 7.4420821 ]	['A27', 'A25', 'A10', 'A2', 'A29', 'A13']	[6.68356551 6.7762819 6.93549818 7.21141115 7.20546177 7.24581112 7.4420821 ]	['A9', 'A3', 'A5', 'A11', 'A8', 'A7']	[7.43857478 7.45165878 7.46469604 7.42059641 7.49813608 7.48326775 7.4420821 ]	['A20', 'A15', 'A19', 'A13', 'A21', 'A23']	[0.73593902 0.73182626 0.72655408 0.73290705 0.73583318 0.73173596 0.73328989]	['A27', 'A25', 'A10', 'A2', 'A29', 'A13']	[0.69133352 0.69327233 0.70963319 0.72071897 0.72250878 0.72180577 0.73328989]	['A9', 'A3', 'A5', 'A11', 'A8', 'A7']	[0.73185422 0.73068005 0.738864 0.7386436 0.74042806 0.73746757 0.73328989]	['A20', 'A15', 'A19', 'A13', 'A21', 'A23']
113	[7.662678 7.6078213 7.33033806 7.39579695 7.4078651 7.48326775 7.4420821 ]	['A27', 'A25', 'A10', 'A2', 'A13', 'A29']	[6.68356551 6.7762819 6.93549818 7.21141115 7.20546177 7.40934464 7.4420821 ]	['A9', 'A3', 'A5', 'A11', 'A7', 'A8']	[7.43857478 7.45165878 7.46469604 7.42059641 7.49813608 7.45508291 7.4420821 ]	['A20', 'A15', 'A19', 'A13', 'A23', 'A21']	[0.73593902 0.73182626 0.72655408 0.73290705 0.73583318 0.73746757 0.73328989]	['A27', 'A25', 'A10', 'A2', 'A13', 'A29']	[0.69133352 0.69327233 0.70963319 0.72071897 0.72250878 0.73442032 0.73328989]	['A9', 'A3', 'A5', 'A11', 'A7', 'A8']	[0.73185422 0.73068005 0.738864 0.7386436 0.74042806 0.73627278 0.73328989]	['A20', 'A15', 'A19', 'A13', 'A23', 'A21']
114	[7.662678 7.6078213 7.33033806 7.34512727 7.30545963 7.3845986 7.4420821 ]	['A27', 'A25', 'A2', 'A29', 'A13', 'A10']	[6.68356551 6.7762819 6.93549818 6.93871926 6.98946998 7.20976324 7.4420821 ]	['A9', 'A3', 'A11', 'A8', 'A7', 'A5']	[7.43857478 7.45165878 7.46469604 7.54337297 7.5264331 7.48245259 7.4420821 ]	['A20', 'A15', 'A13', 'A21', 'A23', 'A19']	[0.73593902 0.73182626 0.72655408 0.72991269 0.72597461 0.72788377 0.73328989]	['A27', 'A25', 'A2', 'A29', 'A13', 'A10']	[0.69133352 0.69327233 0.70963319 0.71188105 0.71170162 0.72558108 0.73328989]	['A9', 'A3', 'A11', 'A8', 'A7', 'A5']	[0.73185422 0.73068005 0.738864 0.74089669 0.73805942 0.73396181 0.73328989]	['A20', 'A15', 'A13', 'A21', 'A23', 'A19']
115	[7.662678 7.6078213 7.33033806 7.34512727 7.30545963 7.36755418 7.4420821 ]	['A27', 'A25', 'A2', 'A29', 'A10', 'A13']	[6.68356551 6.7762819 6.93549818 6.93871926 6.98946998 7.24581112 7.4420821 ]	['A9', 'A3', 'A11', 'A8', 'A5', 'A7']	[7.43857478 7.45165878 7.46469604 7.54337297 7.5264331 7.48326775 7.4420821 ]	['A20', 'A15', 'A13', 'A21', 'A19', 'A23']	[0.73593902 0.73182626 0.72655408 0.72991269 0.72597461 0.73173596 0.73328989]	['A27', 'A25', 'A2', 'A29', 'A10', 'A13']	[0.69133352 0.69327233 0.70963319 0.71188105 0.71170162 0.72180577 0.73328989]	['A9', 'A3', 'A11', 'A8', 'A5', 'A7']	[0.73185422 0.73068005 0.738864 0.74089669 0.73805942 0.73746757 0.73328989]	['A20', 'A15', 'A13', 'A21', 'A19', 'A23']
116	[7.662678 7.6078213 7.33033806 7.34512727 7.42532351 7.3845986 7.4420821 ]	['A27', 'A25', 'A2', 'A13', 'A29', 'A10']	[6.68356551 6.7762819 6.93549818 6.93871926 7.16829035 7.20976324 7.4420821 ]	['A9', 'A3', 'A11', 'A7', 'A8', 'A5']	[7.43857478 7.45165878 7.46469604 7.54337297 7.49729279 7.48245259 7.4420821 ]	['A20', 'A15', 'A13', 'A23', 'A21', 'A19']	[0.73593902 0.73182626 0.72655408 0.72991269 0.73191087 0.72788377 0.73328989]	['A27', 'A25', 'A2', 'A13', 'A29', 'A10']	[0.69133352 0.69327233 0.70963319 0.71188105 0.72627245 0.72558108 0.73328989]	['A9', 'A3', 'A11', 'A7', 'A8', 'A5']	[0.73185422 0.73068005 0.738864 0.74089669 0.73682791 0.73396181 0.73328989]	['A20', 'A15', 'A13', 'A23', 'A21', 'A19']
117	[7.662678 7.6078213 7.33033806 7.34512727 7.42532351 7.48326775 7.4420821 ]	['A27', 'A25', 'A2', 'A13', 'A10', 'A29']	[6.68356551 6.7762819 6.93549818 6.93871926 7.16829035 7.40934464 7.4420821 ]	['A9', 'A3', 'A11', 'A7', 'A5', 'A8']	[7.43857478 7.45165878 7.46469604 7.54337297 7.49729279 7.45508291 7.4420821 ]	['A20', 'A15', 'A13', 'A23', 'A19', 'A21']	[0.73593902 0.73182626 0.72655408 0.72991269 0.73191087 0.73746757 0.73328989]	['A27', 'A25', 'A2', 'A13', 'A10', 'A29']	[0.69133352 0.69327233 0.70963319 0.71188105 0.72627245 0.73442032 0.73328989]	['A9', 'A3', 'A11', 'A7', 'A5', 'A8']	[0.73185422 0.73068005 0.738864 0.74089669 0.73682791 0.73627278 0.73328989]	['A20', 'A15', 'A13', 'A23', 'A19', 'A21']
118	[7.662678 7.6078213 7.33033806 7.34512727 7.4078651 7.36755418 7.4420821 ]	['A27', 'A25', 'A2', 'A10', 'A29', 'A13']	[6.68356551 6.7762819 6.93549818 6.93871926 7.20546177 7.24581112 7.4420821 ]	['A9', 'A3', 'A11', 'A5', 'A8', 'A7']	[7.43857478 7.45165878 7.46469604 7.54337297 7.49813608 7.48326775 7.4420821 ]	['A20', 'A15', 'A13', 'A19', 'A21', 'A23']	[0.73593902 0.73182626 0.72655408 0.72991269 0.73583318 0.73173596 0.73328989]	['A27', 'A25', 'A2', 'A10', 'A29', 'A13']	[0.69133352 0.69327233 0.70963319 0.71188105 0.72250878 0.72180577 0.73328989]	['A9', 'A3', 'A11', 'A5', 'A8', 'A7']	[0.73185422 0.73068005 0.738864 0.74089669 0.74042806 0.73746757 0.73328989]	['A20', 'A15', 'A13', 'A19', 'A21', 'A23']
119	[7.662678 7.6078213 7.33033806 7.34512727 7.4078651 7.48326775 7.4420821 ]	['A27', 'A25', 'A2', 'A10', 'A13', 'A29']	[6.68356551 6.7762819 6.93549818 6.93871926 7.20546177 7.40934464 7.4420821 ]	['A9', 'A3', 'A11', 'A5', 'A7', 'A8']	[7.43857478 7.45165878 7.46469604 7.54337297 7.49813608 7.45508291 7.4420821 ]	['A20', 'A15', 'A13', 'A19', 'A23', 'A21']	[0.73593902 0.73182626 0.72655408 0.72991269 0.73583318 0.73746757 0.73328989]	['A27', 'A25', 'A2', 'A10', 'A13', 'A29']	[0.69133352 0.69327233 0.70963319 0.71188105 0.72250878 0.73442032 0.73328989]	['A9', 'A3', 'A11', 'A5', 'A7', 'A8']	[0.73185422 0.73068005 0.738864 0.74089669 0.74042806 0.73627278 0.73328989]	['A20', 'A15', 'A13', 'A19', 'A23', 'A21']
120	[7.662678 7.60631254 7.55556937 7.6313648 7.68426253 7.68629237 7.4420821 ]	['A29', 'A27', 'A13', 'A10', 'A2', 'A25']	[6.68356551 6.75023354 6.83695492 7.08314845 7.33917203 7.32944587 7.4420821 ]	['A8', 'A9', 'A7', 'A5', 'A11', 'A3']	[7.43857478 7.42367735 7.43683303 7.39268659 7.35259067 7.43003389 7.4420821 ]	['A21', 'A20', 'A23', 'A19', 'A13', 'A15']	[0.73593902 0.73218661 0.72806306 0.73056826 0.73677193 0.73956247 0.73328989]	['A29', 'A27', 'A13', 'A10', 'A2', 'A25']	[0.69133352 0.69231705 0.69398441 0.71029153 0.7196723 0.72133132 0.73328989]	['A8', 'A9', 'A7', 'A5', 'A11', 'A3']	[0.73185422 0.72961239 0.72832584 0.72454056 0.72454462 0.72651227 0.73328989]	['A21', 'A20', 'A23', 'A19', 'A13', 'A15']
121	[7.662678 7.60631254 7.55556937 7.6313648 7.68426253 7.43197958 7.4420821 ]	['A29', 'A27', 'A13', 'A10', 'A25', 'A2']	[6.68356551 6.75023354 6.83695492 7.08314845 7.33917203 7.45510792 7.4420821 ]	['A8', 'A9', 'A7', 'A5', 'A3', 'A11']	[7.43857478 7.42367735 7.43683303 7.39268659 7.35259067 7.36755418 7.4420821 ]	['A21', 'A20', 'A23', 'A19', 'A15', 'A13']	[0.73593902 0.73218661 0.72806306 0.73056826 0.73677193 0.73079186 0.73328989]	['A29', 'A27', 'A13', 'A10', 'A25', 'A2']	[0.69133352 0.69231705 0.69398441 0.71029153 0.7196723 0.73221331 0.73328989]	['A8', 'A9', 'A7', 'A5', 'A3', 'A11']	[0.73185422 0.72961239 0.72832584 0.72454056 0.72454462 0.73173596 0.73328989]	['A21', 'A20', 'A23', 'A19', 'A15', 'A13']
122	[7.662678 7.60631254 7.55556937 7.6313648 7.63524772 7.68629237 7.4420821 ]	['A29', 'A27', 'A13', 'A2', 'A10', 'A25']	[6.68356551 6.75023354 6.83695492 7.08314845 7.08151865 7.32944587 7.4420821 ]	['A8', 'A9', 'A7', 'A11', 'A5', 'A3']	[7.43857478 7.42367735 7.43683303 7.39268659 7.47136122 7.43003389 7.4420821 ]	['A21', 'A20', 'A23', 'A13', 'A19', 'A15']	[0.73593902 0.73218661 0.72806306 0.73056826 0.73376751 0.73956247 0.73328989]	['A29', 'A27', 'A13', 'A2', 'A10', 'A25']	[0.69133352 0.69231705 0.69398441 0.71029153 0.71236097 0.72133132 0.73328989]	['A8', 'A9', 'A7', 'A11', 'A5', 'A3']	[0.73185422 0.72961239 0.72832584 0.72454056 0.72675479 0.72651227 0.73328989]	['A21', 'A20', 'A23', 'A13', 'A19', 'A15']
123	[7.662678 7.60631254 7.55556937 7.6313648 7.63524772 7.3845986 7.4420821 ]	['A29', 'A27', 'A13', 'A2', 'A25', 'A10']	[6.68356551 6.75023354 6.83695492 7.08314845 7.08151865 7.20976324 7.4420821 ]	['A8', 'A9', 'A7', 'A11', 'A3', 'A5']	[7.43857478 7.42367735 7.43683303 7.39268659 7.47136122 7.48245259 7.4420821 ]	['A21', 'A20', 'A23', 'A13', 'A15', 'A19']	[0.73593902 0.73218661 0.72806306 0.73056826 0.73376751 0.72788377 0.73328989]	['A29', 'A27', 'A13', 'A2', 'A25', 'A10']	[0.69133352 0.69231705 0.69398441 0.71029153 0.71236097 0.72558108 0.73328989]	['A8', 'A9', 'A7', 'A11', 'A3', 'A5']	[0.73185422 0.72961239 0.72832584 0.72454056 0.72675479 0.73396181 0.73328989]	['A21', 'A20', 'A23', 'A13', 'A15', 'A19']
124	[7.662678 7.60631254 7.55556937 7.6313648 7.37220649 7.43197958 7.4420821 ]	['A29', 'A27', 'A13', 'A25', 'A10', 'A2']	[6.68356551 6.75023354 6.83695492 7.08314845 7.21558376 7.45510792 7.4420821 ]	['A8', 'A9', 'A7', 'A3', 'A5', 'A11']	[7.43857478 7.42367735 7.43683303 7.39268659 7.40680215 7.36755418 7.4420821 ]	['A21', 'A20', 'A23', 'A15', 'A19', 'A13']	[0.73593902 0.73218661 0.72806306 0.73056826 0.72498449 0.73079186 0.73328989]	['A29', 'A27', 'A13', 'A25', 'A10', 'A2']	[0.69133352 0.69231705 0.69398441 0.71029153 0.72412301 0.73221331 0.73328989]	['A8', 'A9', 'A7', 'A3', 'A5', 'A11']	[0.73185422 0.72961239 0.72832584 0.72454056 0.73217936 0.73173596 0.73328989]	['A21', 'A20', 'A23', 'A15', 'A19', 'A13']
125	[7.662678 7.60631254 7.55556937 7.6313648 7.37220649 7.3845986 7.4420821 ]	['A29', 'A27', 'A13', 'A25', 'A2', 'A10']	[6.68356551 6.75023354 6.83695492 7.08314845 7.21558376 7.20976324 7.4420821 ]	['A8', 'A9', 'A7', 'A3', 'A11', 'A5']	[7.43857478 7.42367735 7.43683303 7.39268659 7.40680215 7.48245259 7.4420821 ]	['A21', 'A20', 'A23', 'A15', 'A13', 'A19']	[0.73593902 0.73218661 0.72806306 0.73056826 0.72498449 0.72788377 0.73328989]	['A29', 'A27', 'A13', 'A25', 'A2', 'A10']	[0.69133352 0.69231705 0.69398441 0.71029153 0.72412301 0.72558108 0.73328989]	['A8', 'A9', 'A7', 'A3', 'A11', 'A5']	[0.73185422 0.72961239 0.72832584 0.72454056 0.73217936 0.73396181 0.73328989]	['A21', 'A20', 'A23', 'A15', 'A13', 'A19']
126	[7.662678 7.60631254 7.55556937 7.61312428 7.68426253 7.68629237 7.4420821 ]	['A29', 'A27', 'A10', 'A13', 'A2', 'A25']	[6.68356551 6.75023354 6.83695492 7.12311762 7.33917203 7.32944587 7.4420821 ]	['A8', 'A9', 'A5', 'A7', 'A11', 'A3']	[7.43857478 7.42367735 7.43683303 7.39374826 7.35259067 7.43003389 7.4420821 ]	['A21', 'A20', 'A19', 'A23', 'A13', 'A15']	[0.73593902 0.73218661 0.72806306 0.73465102 0.73677193 0.73956247 0.73328989]	['A29', 'A27', 'A10', 'A13', 'A2', 'A25']	[0.69133352 0.69231705 0.69398441 0.70640473 0.7196723 0.72133132 0.73328989]	['A8', 'A9', 'A5', 'A7', 'A11', 'A3']	[0.73185422 0.72961239 0.72832584 0.72843474 0.72454462 0.72651227 0.73328989]	['A21', 'A20', 'A19', 'A23', 'A13', 'A15']
127	[7.662678 7.60631254 7.55556937 7.61312428 7.68426253 7.43197958 7.4420821 ]	['A29', 'A27', 'A10', 'A13', 'A25', 'A2']	[6.68356551 6.75023354 6.83695492 7.12311762 7.33917203 7.45510792 7.4420821 ]	['A8', 'A9', 'A5', 'A7', 'A3', 'A11']	[7.43857478 7.42367735 7.43683303 7.39374826 7.35259067 7.36755418 7.4420821 ]	['A21', 'A20', 'A19', 'A23', 'A15', 'A13']	[0.73593902 0.73218661 0.72806306 0.73465102 0.73677193 0.73079186 0.73328989]	['A29', 'A27', 'A10', 'A13', 'A25', 'A2']	[0.69133352 0.69231705 0.69398441 0.70640473 0.7196723 0.73221331 0.73328989]	['A8', 'A9', 'A5', 'A7', 'A3', 'A11']	[0.73185422 0.72961239 0.72832584 0.72843474 0.72454462 0.73173596 0.73328989]	['A21', 'A20', 'A19', 'A23', 'A15', 'A13']
128	[7.662678 7.60631254 7.55556937 7.61312428 7.61761557 7.68629237 7.4420821 ]	['A29', 'A27', 'A10', 'A2', 'A13', 'A25']	[6.68356551 6.75023354 6.83695492 7.12311762 7.12006484 7.32944587 7.4420821 ]	['A8', 'A9', 'A5', 'A11', 'A7', 'A3']	[7.43857478 7.42367735 7.43683303 7.39374826 7.47214931 7.43003389 7.4420821 ]	['A21', 'A20', 'A19', 'A13', 'A23', 'A15']	[0.73593902 0.73218661 0.72806306 0.73465102 0.73776366 0.73956247 0.73328989]	['A29', 'A27', 'A10', 'A2', 'A13', 'A25']	[0.69133352 0.69231705 0.69398441 0.70640473 0.70858786 0.72133132 0.73328989]	['A8', 'A9', 'A5', 'A11', 'A7', 'A3']	[0.73185422 0.72961239 0.72832584 0.72843474 0.73049279 0.72651227 0.73328989]	['A21', 'A20', 'A19', 'A13', 'A23', 'A15']
129	[7.662678 7.60631254 7.55556937 7.61312428 7.61761557 7.36755418 7.4420821 ]	['A29', 'A27', 'A10', 'A2', 'A25', 'A13']	[6.68356551 6.75023354 6.83695492 7.12311762 7.12006484 7.24581112 7.4420821 ]	['A8', 'A9', 'A5', 'A11', 'A3', 'A7']	[7.43857478 7.42367735 7.43683303 7.39374826 7.47214931 7.48326775 7.4420821 ]	['A21', 'A20', 'A19', 'A13', 'A15', 'A23']	[0.73593902 0.73218661 0.72806306 0.73465102 0.73776366 0.73173596 0.73328989]	['A29', 'A27', 'A10', 'A2', 'A25', 'A13']	[0.69133352 0.69231705 0.69398441 0.70640473 0.70858786 0.72180577 0.73328989]	['A8', 'A9', 'A5', 'A11', 'A3', 'A7']	[0.73185422 0.72961239 0.72832584 0.72843474 0.73049279 0.73746757 0.73328989]	['A21', 'A20', 'A19', 'A13', 'A15', 'A23']
130	[7.662678 7.60631254 7.55556937 7.61312428 7.35459496 7.43197958 7.4420821 ]	['A29', 'A27', 'A10', 'A25', 'A13', 'A2']	[6.68356551 6.75023354 6.83695492 7.12311762 7.25293889 7.45510792 7.4420821 ]	['A8', 'A9', 'A5', 'A3', 'A7', 'A11']	[7.43857478 7.42367735 7.43683303 7.39374826 7.4078651 7.36755418 7.4420821 ]	['A21', 'A20', 'A19', 'A15', 'A23', 'A13']	[0.73593902 0.73218661 0.72806306 0.73465102 0.728924 0.73079186 0.73328989]	['A29', 'A27', 'A10', 'A25', 'A13', 'A2']	[0.69133352 0.69231705 0.69398441 0.70640473 0.7202287 0.73221331 0.73328989]	['A8', 'A9', 'A5', 'A3', 'A7', 'A11']	[0.73185422 0.72961239 0.72832584 0.72843474 0.73583318 0.73173596 0.73328989]	['A21', 'A20', 'A19', 'A15', 'A23', 'A13']
131	[7.662678 7.60631254 7.55556937 7.61312428 7.35459496 7.36755418 7.4420821 ]	['A29', 'A27', 'A10', 'A25', 'A2', 'A13']	[6.68356551 6.75023354 6.83695492 7.12311762 7.25293889 7.24581112 7.4420821 ]	['A8', 'A9', 'A5', 'A3', 'A11', 'A7']	[7.43857478 7.42367735 7.43683303 7.39374826 7.4078651 7.48326775 7.4420821 ]	['A21', 'A20', 'A19', 'A15', 'A13', 'A23']	[0.73593902 0.73218661 0.72806306 0.73465102 0.728924 0.73173596 0.73328989]	['A29', 'A27', 'A10', 'A25', 'A2', 'A13']	[0.69133352 0.69231705 0.69398441 0.70640473 0.7202287 0.72180577 0.73328989]	['A8', 'A9', 'A5', 'A3', 'A11', 'A7']	[0.73185422 0.72961239 0.72832584 0.72843474 0.73583318 0.73746757 0.73328989]	['A21', 'A20', 'A19', 'A15', 'A13', 'A23']
132	[7.662678 7.60631254 7.55556937 7.56223412 7.63524772 7.68629237 7.4420821 ]	['A29', 'A27', 'A2', 'A13', 'A10', 'A25']	[6.68356551 6.75023354 6.83695492 6.84347559 7.08151865 7.32944587 7.4420821 ]	['A8', 'A9', 'A11', 'A7', 'A5', 'A3']	[7.43857478 7.42367735 7.43683303 7.5164374 7.47136122 7.43003389 7.4420821 ]	['A21', 'A20', 'A13', 'A23', 'A19', 'A15']	[0.73593902 0.73218661 0.72806306 0.73160725 0.73376751 0.73956247 0.73328989]	['A29', 'A27', 'A2', 'A13', 'A10', 'A25']	[0.69133352 0.69231705 0.69398441 0.69664485 0.71236097 0.72133132 0.73328989]	['A8', 'A9', 'A11', 'A7', 'A5', 'A3']	[0.73185422 0.72961239 0.72832584 0.73064002 0.72675479 0.72651227 0.73328989]	['A21', 'A20', 'A13', 'A23', 'A19', 'A15']
133	[7.662678 7.60631254 7.55556937 7.56223412 7.63524772 7.3845986 7.4420821 ]	['A29', 'A27', 'A2', 'A13', 'A25', 'A10']	[6.68356551 6.75023354 6.83695492 6.84347559 7.08151865 7.20976324 7.4420821 ]	['A8', 'A9', 'A11', 'A7', 'A3', 'A5']	[7.43857478 7.42367735 7.43683303 7.5164374 7.47136122 7.48245259 7.4420821 ]	['A21', 'A20', 'A13', 'A23', 'A15', 'A19']	[0.73593902 0.73218661 0.72806306 0.73160725 0.73376751 0.72788377 0.73328989]	['A29', 'A27', 'A2', 'A13', 'A25', 'A10']	[0.69133352 0.69231705 0.69398441 0.69664485 0.71236097 0.72558108 0.73328989]	['A8', 'A9', 'A11', 'A7', 'A3', 'A5']	[0.73185422 0.72961239 0.72832584 0.73064002 0.72675479 0.73396181 0.73328989]	['A21', 'A20', 'A13', 'A23', 'A15', 'A19']
134	[7.662678 7.60631254 7.55556937 7.56223412 7.61761557 7.68629237 7.4420821 ]	['A29', 'A27', 'A2', 'A10', 'A13', 'A25']	[6.68356551 6.75023354 6.83695492 6.84347559 7.12006484 7.32944587 7.4420821 ]	['A8', 'A9', 'A11', 'A5', 'A7', 'A3']	[7.43857478 7.42367735 7.43683303 7.5164374 7.47214931 7.43003389 7.4420821 ]	['A21', 'A20', 'A13', 'A19', 'A23', 'A15']	[0.73593902 0.73218661 0.72806306 0.73160725 0.73776366 0.73956247 0.73328989]	['A29', 'A27', 'A2', 'A10', 'A13', 'A25']	[0.69133352 0.69231705 0.69398441 0.69664485 0.70858786 0.72133132 0.73328989]	['A8', 'A9', 'A11', 'A5', 'A7', 'A3']	[0.73185422 0.72961239 0.72832584 0.73064002 0.73049279 0.72651227 0.73328989]	['A21', 'A20', 'A13', 'A19', 'A23', 'A15']
135	[7.662678 7.60631254 7.55556937 7.56223412 7.61761557 7.36755418 7.4420821 ]	['A29', 'A27', 'A2', 'A10', 'A25', 'A13']	[6.68356551 6.75023354 6.83695492 6.84347559 7.12006484 7.24581112 7.4420821 ]	['A8', 'A9', 'A11', 'A5', 'A3', 'A7']	[7.43857478 7.42367735 7.43683303 7.5164374 7.47214931 7.48326775 7.4420821 ]	['A21', 'A20', 'A13', 'A19', 'A15', 'A23']	[0.73593902 0.73218661 0.72806306 0.73160725 0.73776366 0.73173596 0.73328989]	['A29', 'A27', 'A2', 'A10', 'A25', 'A13']	[0.69133352 0.69231705 0.69398441 0.69664485 0.70858786 0.72180577 0.73328989]	['A8', 'A9', 'A11', 'A5', 'A3', 'A7']	[0.73185422 0.72961239 0.72832584 0.73064002 0.73049279 0.73746757 0.73328989]	['A21', 'A20', 'A13', 'A19', 'A15', 'A23']
136	[7.662678 7.60631254 7.55556937 7.56223412 7.30545963 7.3845986 7.4420821 ]	['A29', 'A27', 'A2', 'A25', 'A13', 'A10']	[6.68356551 6.75023354 6.83695492 6.84347559 6.98946998 7.20976324 7.4420821 ]	['A8', 'A9', 'A11', 'A3', 'A7', 'A5']	[7.43857478 7.42367735 7.43683303 7.5164374 7.5264331 7.48245259 7.4420821 ]	['A21', 'A20', 'A13', 'A15', 'A23', 'A19']	[0.73593902 0.73218661 0.72806306 0.73160725 0.72597461 0.72788377 0.73328989]	['A29', 'A27', 'A2', 'A25', 'A13', 'A10']	[0.69133352 0.69231705 0.69398441 0.69664485 0.71170162 0.72558108 0.73328989]	['A8', 'A9', 'A11', 'A3', 'A7', 'A5']	[0.73185422 0.72961239 0.72832584 0.73064002 0.73805942 0.73396181 0.73328989]	['A21', 'A20', 'A13', 'A15', 'A23', 'A19']
137	[7.662678 7.60631254 7.55556937 7.56223412 7.30545963 7.36755418 7.4420821 ]	['A29', 'A27', 'A2', 'A25', 'A10', 'A13']	[6.68356551 6.75023354 6.83695492 6.84347559 6.98946998 7.24581112 7.4420821 ]	['A8', 'A9', 'A11', 'A3', 'A5', 'A7']	[7.43857478 7.42367735 7.43683303 7.5164374 7.5264331 7.48326775 7.4420821 ]	['A21', 'A20', 'A13', 'A15', 'A19', 'A23']	[0.73593902 0.73218661 0.72806306 0.73160725 0.72597461 0.73173596 0.73328989]	['A29', 'A27', 'A2', 'A25', 'A10', 'A13']	[0.69133352 0.69231705 0.69398441 0.69664485 0.71170162 0.72180577 0.73328989]	['A8', 'A9', 'A11', 'A3', 'A5', 'A7']	[0.73185422 0.72961239 0.72832584 0.73064002 0.73805942 0.73746757 0.73328989]	['A21', 'A20', 'A13', 'A15', 'A19', 'A23']
138	[7.662678 7.60631254 7.55556937 7.28986239 7.37220649 7.43197958 7.4420821 ]	['A29', 'A27', 'A25', 'A13', 'A10', 'A2']	[6.68356551 6.75023354 6.83695492 6.98815296 7.21558376 7.45510792 7.4420821 ]	['A8', 'A9', 'A3', 'A7', 'A5', 'A11']	[7.43857478 7.42367735 7.43683303 7.44993603 7.40680215 7.36755418 7.4420821 ]	['A21', 'A20', 'A15', 'A23', 'A19', 'A13']	[0.73593902 0.73218661 0.72806306 0.72274027 0.72498449 0.73079186 0.73328989]	['A29', 'A27', 'A25', 'A13', 'A10', 'A2']	[0.69133352 0.69231705 0.69398441 0.70968649 0.72412301 0.73221331 0.73328989]	['A8', 'A9', 'A3', 'A7', 'A5', 'A11']	[0.73185422 0.72961239 0.72832584 0.73618767 0.73217936 0.73173596 0.73328989]	['A21', 'A20', 'A15', 'A23', 'A19', 'A13']
139	[7.662678 7.60631254 7.55556937 7.28986239 7.37220649 7.3845986 7.4420821 ]	['A29', 'A27', 'A25', 'A13', 'A2', 'A10']	[6.68356551 6.75023354 6.83695492 6.98815296 7.21558376 7.20976324 7.4420821 ]	['A8', 'A9', 'A3', 'A7', 'A11', 'A5']	[7.43857478 7.42367735 7.43683303 7.44993603 7.40680215 7.48245259 7.4420821 ]	['A21', 'A20', 'A15', 'A23', 'A13', 'A19']	[0.73593902 0.73218661 0.72806306 0.72274027 0.72498449 0.72788377 0.73328989]	['A29', 'A27', 'A25', 'A13', 'A2', 'A10']	[0.69133352 0.69231705 0.69398441 0.70968649 0.72412301 0.72558108 0.73328989]	['A8', 'A9', 'A3', 'A7', 'A11', 'A5']	[0.73185422 0.72961239 0.72832584 0.73618767 0.73217936 0.73396181 0.73328989]	['A21', 'A20', 'A15', 'A23', 'A13', 'A19']
140	[7.662678 7.60631254 7.55556937 7.28986239 7.35459496 7.43197958 7.4420821 ]	['A29', 'A27', 'A25', 'A10', 'A13', 'A2']	[6.68356551 6.75023354 6.83695492 6.98815296 7.25293889 7.45510792 7.4420821 ]	['A8', 'A9', 'A3', 'A5', 'A7', 'A11']	[7.43857478 7.42367735 7.43683303 7.44993603 7.4078651 7.36755418 7.4420821 ]	['A21', 'A20', 'A15', 'A19', 'A23', 'A13']	[0.73593902 0.73218661 0.72806306 0.72274027 0.728924 0.73079186 0.73328989]	['A29', 'A27', 'A25', 'A10', 'A13', 'A2']	[0.69133352 0.69231705 0.69398441 0.70968649 0.7202287 0.73221331 0.73328989]	['A8', 'A9', 'A3', 'A5', 'A7', 'A11']	[0.73185422 0.72961239 0.72832584 0.73618767 0.73583318 0.73173596 0.73328989]	['A21', 'A20', 'A15', 'A19', 'A23', 'A13']
141	[7.662678 7.60631254 7.55556937 7.28986239 7.35459496 7.36755418 7.4420821 ]	['A29', 'A27', 'A25', 'A10', 'A2', 'A13']	[6.68356551 6.75023354 6.83695492 6.98815296 7.25293889 7.24581112 7.4420821 ]	['A8', 'A9', 'A3', 'A5', 'A11', 'A7']	[7.43857478 7.42367735 7.43683303 7.44993603 7.4078651 7.48326775 7.4420821 ]	['A21', 'A20', 'A15', 'A19', 'A13', 'A23']	[0.73593902 0.73218661 0.72806306 0.72274027 0.728924 0.73173596 0.73328989]	['A29', 'A27', 'A25', 'A10', 'A2', 'A13']	[0.69133352 0.69231705 0.69398441 0.70968649 0.7202287 0.72180577 0.73328989]	['A8', 'A9', 'A3', 'A5', 'A11', 'A7']	[0.73185422 0.72961239 0.72832584 0.73618767 0.73583318 0.73746757 0.73328989]	['A21', 'A20', 'A15', 'A19', 'A13', 'A23']
142	[7.662678 7.60631254 7.55556937 7.28986239 7.30545963 7.3845986 7.4420821 ]	['A29', 'A27', 'A25', 'A2', 'A13', 'A10']	[6.68356551 6.75023354 6.83695492 6.98815296 6.98946998 7.20976324 7.4420821 ]	['A8', 'A9', 'A3', 'A11', 'A7', 'A5']	[7.43857478 7.42367735 7.43683303 7.44993603 7.5264331 7.48245259 7.4420821 ]	['A21', 'A20', 'A15', 'A13', 'A23', 'A19']	[0.73593902 0.73218661 0.72806306 0.72274027 0.72597461 0.72788377 0.73328989]	['A29', 'A27', 'A25', 'A2', 'A13', 'A10']	[0.69133352 0.69231705 0.69398441 0.70968649 0.71170162 0.72558108 0.73328989]	['A8', 'A9', 'A3', 'A11', 'A7', 'A5']	[0.73185422 0.72961239 0.72832584 0.73618767 0.73805942 0.73396181 0.73328989]	['A21', 'A20', 'A15', 'A13', 'A23', 'A19']
143	[7.662678 7.60631254 7.55556937 7.28986239 7.30545963 7.36755418 7.4420821 ]	['A29', 'A27', 'A25', 'A2', 'A10', 'A13']	[6.68356551 6.75023354 6.83695492 6.98815296 6.98946998 7.24581112 7.4420821 ]	['A8', 'A9', 'A3', 'A11', 'A5', 'A7']	[7.43857478 7.42367735 7.43683303 7.44993603 7.5264331 7.48326775 7.4420821 ]	['A21', 'A20', 'A15', 'A13', 'A19', 'A23']	[0.73593902 0.73218661 0.72806306 0.72274027 0.72597461 0.73173596 0.73328989]	['A29', 'A27', 'A25', 'A2', 'A10', 'A13']	[0.69133352 0.69231705 0.69398441 0.70968649 0.71170162 0.72180577 0.73328989]	['A8', 'A9', 'A3', 'A11', 'A5', 'A7']	[0.73185422 0.72961239 0.72832584 0.73618767 0.73805942 0.73746757 0.73328989]	['A21', 'A20', 'A15', 'A13', 'A19', 'A23']
144	[7.662678 7.60631254 7.68300017 7.6313648 7.68426253 7.68629237 7.4420821 ]	['A29', 'A13', 'A27', 'A10', 'A2', 'A25']	[6.68356551 6.75023354 7.00935083 7.08314845 7.33917203 7.32944587 7.4420821 ]	['A8', 'A7', 'A9', 'A5', 'A11', 'A3']	[7.43857478 7.42367735 7.37839134 7.39268659 7.35259067 7.43003389 7.4420821 ]	['A21', 'A23', 'A20', 'A19', 'A13', 'A15']	[0.73593902 0.73218661 0.73482792 0.73056826 0.73677193 0.73956247 0.73328989]	['A29', 'A13', 'A27', 'A10', 'A2', 'A25']	[0.69133352 0.69231705 0.70934706 0.71029153 0.7196723 0.72133132 0.73328989]	['A8', 'A7', 'A9', 'A5', 'A11', 'A3']	[0.73185422 0.72961239 0.72589811 0.72454056 0.72454462 0.72651227 0.73328989]	['A21', 'A23', 'A20', 'A19', 'A13', 'A15']
145	[7.662678 7.60631254 7.68300017 7.6313648 7.68426253 7.43197958 7.4420821 ]	['A29', 'A13', 'A27', 'A10', 'A25', 'A2']	[6.68356551 6.75023354 7.00935083 7.08314845 7.33917203 7.45510792 7.4420821 ]	['A8', 'A7', 'A9', 'A5', 'A3', 'A11']	[7.43857478 7.42367735 7.37839134 7.39268659 7.35259067 7.36755418 7.4420821 ]	['A21', 'A23', 'A20', 'A19', 'A15', 'A13']	[0.73593902 0.73218661 0.73482792 0.73056826 0.73677193 0.73079186 0.73328989]	['A29', 'A13', 'A27', 'A10', 'A25', 'A2']	[0.69133352 0.69231705 0.70934706 0.71029153 0.7196723 0.73221331 0.73328989]	['A8', 'A7', 'A9', 'A5', 'A3', 'A11']	[0.73185422 0.72961239 0.72589811 0.72454056 0.72454462 0.73173596 0.73328989]	['A21', 'A23', 'A20', 'A19', 'A15', 'A13']
146	[7.662678 7.60631254 7.68300017 7.6313648 7.63524772 7.68629237 7.4420821 ]	['A29', 'A13', 'A27', 'A2', 'A10', 'A25']	[6.68356551 6.75023354 7.00935083 7.08314845 7.08151865 7.32944587 7.4420821 ]	['A8', 'A7', 'A9', 'A11', 'A5', 'A3']	[7.43857478 7.42367735 7.37839134 7.39268659 7.47136122 7.43003389 7.4420821 ]	['A21', 'A23', 'A20', 'A13', 'A19', 'A15']	[0.73593902 0.73218661 0.73482792 0.73056826 0.73376751 0.73956247 0.73328989]	['A29', 'A13', 'A27', 'A2', 'A10', 'A25']	[0.69133352 0.69231705 0.70934706 0.71029153 0.71236097 0.72133132 0.73328989]	['A8', 'A7', 'A9', 'A11', 'A5', 'A3']	[0.73185422 0.72961239 0.72589811 0.72454056 0.72675479 0.72651227 0.73328989]	['A21', 'A23', 'A20', 'A13', 'A19', 'A15']
147	[7.662678 7.60631254 7.68300017 7.6313648 7.63524772 7.3845986 7.4420821 ]	['A29', 'A13', 'A27', 'A2', 'A25', 'A10']	[6.68356551 6.75023354 7.00935083 7.08314845 7.08151865 7.20976324 7.4420821 ]	['A8', 'A7', 'A9', 'A11', 'A3', 'A5']	[7.43857478 7.42367735 7.37839134 7.39268659 7.47136122 7.48245259 7.4420821 ]	['A21', 'A23', 'A20', 'A13', 'A15', 'A19']	[0.73593902 0.73218661 0.73482792 0.73056826 0.73376751 0.72788377 0.73328989]	['A29', 'A13', 'A27', 'A2', 'A25', 'A10']	[0.69133352 0.69231705 0.70934706 0.71029153 0.71236097 0.72558108 0.73328989]	['A8', 'A7', 'A9', 'A11', 'A3', 'A5']	[0.73185422 0.72961239 0.72589811 0.72454056 0.72675479 0.73396181 0.73328989]	['A21', 'A23', 'A20', 'A13', 'A15', 'A19']
148	[7.662678 7.60631254 7.68300017 7.6313648 7.37220649 7.43197958 7.4420821 ]	['A29', 'A13', 'A27', 'A25', 'A10', 'A2']	[6.68356551 6.75023354 7.00935083 7.08314845 7.21558376 7.45510792 7.4420821 ]	['A8', 'A7', 'A9', 'A3', 'A5', 'A11']	[7.43857478 7.42367735 7.37839134 7.39268659 7.40680215 7.36755418 7.4420821 ]	['A21', 'A23', 'A20', 'A15', 'A19', 'A13']	[0.73593902 0.73218661 0.73482792 0.73056826 0.72498449 0.73079186 0.73328989]	['A29', 'A13', 'A27', 'A25', 'A10', 'A2']	[0.69133352 0.69231705 0.70934706 0.71029153 0.72412301 0.73221331 0.73328989]	['A8', 'A7', 'A9', 'A3', 'A5', 'A11']	[0.73185422 0.72961239 0.72589811 0.72454056 0.73217936 0.73173596 0.73328989]	['A21', 'A23', 'A20', 'A15', 'A19', 'A13']
149	[7.662678 7.60631254 7.68300017 7.6313648 7.37220649 7.3845986 7.4420821 ]	['A29', 'A13', 'A27', 'A25', 'A2', 'A10']	[6.68356551 6.75023354 7.00935083 7.08314845 7.21558376 7.20976324 7.4420821 ]	['A8', 'A7', 'A9', 'A3', 'A11', 'A5']	[7.43857478 7.42367735 7.37839134 7.39268659 7.40680215 7.48245259 7.4420821 ]	['A21', 'A23', 'A20', 'A15', 'A13', 'A19']	[0.73593902 0.73218661 0.73482792 0.73056826 0.72498449 0.72788377 0.73328989]	['A29', 'A13', 'A27', 'A25', 'A2', 'A10']	[0.69133352 0.69231705 0.70934706 0.71029153 0.72412301 0.72558108 0.73328989]	['A8', 'A7', 'A9', 'A3', 'A11', 'A5']	[0.73185422 0.72961239 0.72589811 0.72454056 0.73217936 0.73396181 0.73328989]	['A21', 'A23', 'A20', 'A15', 'A13', 'A19']
150	[7.662678 7.60631254 7.68300017 7.73593004 7.68426253 7.68629237 7.4420821 ]	['A29', 'A13', 'A10', 'A27', 'A2', 'A25']	[6.68356551 6.75023354 7.00935083 7.27737597 7.33917203 7.32944587 7.4420821 ]	['A8', 'A7', 'A5', 'A9', 'A11', 'A3']	[7.43857478 7.42367735 7.37839134 7.33763749 7.35259067 7.43003389 7.4420821 ]	['A21', 'A23', 'A19', 'A20', 'A13', 'A15']	[0.73593902 0.73218661 0.73482792 0.74123285 0.73677193 0.73956247 0.73328989]	['A29', 'A13', 'A10', 'A27', 'A2', 'A25']	[0.69133352 0.69231705 0.70934706 0.71916583 0.7196723 0.72133132 0.73328989]	['A8', 'A7', 'A5', 'A9', 'A11', 'A3']	[0.73185422 0.72961239 0.72589811 0.72602042 0.72454462 0.72651227 0.73328989]	['A21', 'A23', 'A19', 'A20', 'A13', 'A15']
151	[7.662678 7.60631254 7.68300017 7.73593004 7.68426253 7.43197958 7.4420821 ]	['A29', 'A13', 'A10', 'A27', 'A25', 'A2']	[6.68356551 6.75023354 7.00935083 7.27737597 7.33917203 7.45510792 7.4420821 ]	['A8', 'A7', 'A5', 'A9', 'A3', 'A11']	[7.43857478 7.42367735 7.37839134 7.33763749 7.35259067 7.36755418 7.4420821 ]	['A21', 'A23', 'A19', 'A20', 'A15', 'A13']	[0.73593902 0.73218661 0.73482792 0.74123285 0.73677193 0.73079186 0.73328989]	['A29', 'A13', 'A10', 'A27', 'A25', 'A2']	[0.69133352 0.69231705 0.70934706 0.71916583 0.7196723 0.73221331 0.73328989]	['A8', 'A7', 'A5', 'A9', 'A3', 'A11']	[0.73185422 0.72961239 0.72589811 0.72602042 0.72454462 0.73173596 0.73328989]	['A21', 'A23', 'A19', 'A20', 'A15', 'A13']
152	[7.662678 7.60631254 7.68300017 7.73593004 7.7362509 7.68629237 7.4420821 ]	['A29', 'A13', 'A10', 'A2', 'A27', 'A25']	[6.68356551 6.75023354 7.00935083 7.27737597 7.26929705 7.32944587 7.4420821 ]	['A8', 'A7', 'A5', 'A11', 'A9', 'A3']	[7.43857478 7.42367735 7.37839134 7.33763749 7.41822775 7.43003389 7.4420821 ]	['A21', 'A23', 'A19', 'A13', 'A20', 'A15']	[0.73593902 0.73218661 0.73482792 0.74123285 0.74416274 0.73956247 0.73328989]	['A29', 'A13', 'A10', 'A2', 'A27', 'A25']	[0.69133352 0.69231705 0.70934706 0.71916583 0.72106037 0.72133132 0.73328989]	['A8', 'A7', 'A5', 'A11', 'A9', 'A3']	[0.73185422 0.72961239 0.72589811 0.72602042 0.72817209 0.72651227 0.73328989]	['A21', 'A23', 'A19', 'A13', 'A20', 'A15']
153	[7.662678 7.60631254 7.68300017 7.73593004 7.7362509 7.482235 7.4420821 ]	['A29', 'A13', 'A10', 'A2', 'A25', 'A27']	[6.68356551 6.75023354 7.00935083 7.27737597 7.26929705 7.38761122 7.4420821 ]	['A8', 'A7', 'A5', 'A11', 'A3', 'A9']	[7.43857478 7.42367735 7.37839134 7.33763749 7.41822775 7.43107723 7.4420821 ]	['A21', 'A23', 'A19', 'A13', 'A15', 'A20']	[0.73593902 0.73218661 0.73482792 0.74123285 0.74416274 0.73790517 0.73328989]	['A29', 'A13', 'A10', 'A2', 'A25', 'A27']	[0.69133352 0.69231705 0.70934706 0.71916583 0.72106037 0.73349357 0.73328989]	['A8', 'A7', 'A5', 'A11', 'A3', 'A9']	[0.73185422 0.72961239 0.72589811 0.72602042 0.72817209 0.7352526 0.73328989]	['A21', 'A23', 'A19', 'A13', 'A15', 'A20']
154	[7.662678 7.60631254 7.68300017 7.73593004 7.47316604 7.43197958 7.4420821 ]	['A29', 'A13', 'A10', 'A25', 'A27', 'A2']	[6.68356551 6.75023354 7.00935083 7.27737597 7.39935236 7.45510792 7.4420821 ]	['A8', 'A7', 'A5', 'A3', 'A9', 'A11']	[7.43857478 7.42367735 7.37839134 7.33763749 7.35363808 7.36755418 7.4420821 ]	['A21', 'A23', 'A19', 'A15', 'A20', 'A13']	[0.73593902 0.73218661 0.73482792 0.74123285 0.73527519 0.73079186 0.73328989]	['A29', 'A13', 'A10', 'A25', 'A27', 'A2']	[0.69133352 0.69231705 0.70934706 0.71916583 0.7322031 0.73221331 0.73328989]	['A8', 'A7', 'A5', 'A3', 'A9', 'A11']	[0.73185422 0.72961239 0.72589811 0.72602042 0.73353039 0.73173596 0.73328989]	['A21', 'A23', 'A19', 'A15', 'A20', 'A13']
155	[7.662678 7.60631254 7.68300017 7.73593004 7.47316604 7.482235 7.4420821 ]	['A29', 'A13', 'A10', 'A25', 'A2', 'A27']	[6.68356551 6.75023354 7.00935083 7.27737597 7.39935236 7.38761122 7.4420821 ]	['A8', 'A7', 'A5', 'A3', 'A11', 'A9']	[7.43857478 7.42367735 7.37839134 7.33763749 7.35363808 7.43107723 7.4420821 ]	['A21', 'A23', 'A19', 'A15', 'A13', 'A20']	[0.73593902 0.73218661 0.73482792 0.74123285 0.73527519 0.73790517 0.73328989]	['A29', 'A13', 'A10', 'A25', 'A2', 'A27']	[0.69133352 0.69231705 0.70934706 0.71916583 0.7322031 0.73349357 0.73328989]	['A8', 'A7', 'A5', 'A3', 'A11', 'A9']	[0.73185422 0.72961239 0.72589811 0.72602042 0.73353039 0.7352526 0.73328989]	['A21', 'A23', 'A19', 'A15', 'A13', 'A20']
156	[7.662678 7.60631254 7.68300017 7.68517986 7.63524772 7.68629237 7.4420821 ]	['A29', 'A13', 'A2', 'A27', 'A10', 'A25']	[6.68356551 6.75023354 7.00935083 7.01013645 7.08151865 7.32944587 7.4420821 ]	['A8', 'A7', 'A11', 'A9', 'A5', 'A3']	[7.43857478 7.42367735 7.37839134 7.46033897 7.47136122 7.43003389 7.4420821 ]	['A21', 'A23', 'A13', 'A20', 'A19', 'A15']	[0.73593902 0.73218661 0.73482792 0.73818199 0.73376751 0.73956247 0.73328989]	['A29', 'A13', 'A2', 'A27', 'A10', 'A25']	[0.69133352 0.69231705 0.70934706 0.71167003 0.71236097 0.72133132 0.73328989]	['A8', 'A7', 'A11', 'A9', 'A5', 'A3']	[0.73185422 0.72961239 0.72589811 0.72830779 0.72675479 0.72651227 0.73328989]	['A21', 'A23', 'A13', 'A20', 'A19', 'A15']
157	[7.662678 7.60631254 7.68300017 7.68517986 7.63524772 7.3845986 7.4420821 ]	['A29', 'A13', 'A2', 'A27', 'A25', 'A10']	[6.68356551 6.75023354 7.00935083 7.01013645 7.08151865 7.20976324 7.4420821 ]	['A8', 'A7', 'A11', 'A9', 'A3', 'A5']	[7.43857478 7.42367735 7.37839134 7.46033897 7.47136122 7.48245259 7.4420821 ]	['A21', 'A23', 'A13', 'A20', 'A15', 'A19']	[0.73593902 0.73218661 0.73482792 0.73818199 0.73376751 0.72788377 0.73328989]	['A29', 'A13', 'A2', 'A27', 'A25', 'A10']	[0.69133352 0.69231705 0.70934706 0.71167003 0.71236097 0.72558108 0.73328989]	['A8', 'A7', 'A11', 'A9', 'A3', 'A5']	[0.73185422 0.72961239 0.72589811 0.72830779 0.72675479 0.73396181 0.73328989]	['A21', 'A23', 'A13', 'A20', 'A15', 'A19']
158	[7.662678 7.60631254 7.68300017 7.68517986 7.7362509 7.68629237 7.4420821 ]	['A29', 'A13', 'A2', 'A10', 'A27', 'A25']	[6.68356551 6.75023354 7.00935083 7.01013645 7.26929705 7.32944587 7.4420821 ]	['A8', 'A7', 'A11', 'A5', 'A9', 'A3']	[7.43857478 7.42367735 7.37839134 7.46033897 7.41822775 7.43003389 7.4420821 ]	['A21', 'A23', 'A13', 'A19', 'A20', 'A15']	[0.73593902 0.73218661 0.73482792 0.73818199 0.74416274 0.73956247 0.73328989]	['A29', 'A13', 'A2', 'A10', 'A27', 'A25']	[0.69133352 0.69231705 0.70934706 0.71167003 0.72106037 0.72133132 0.73328989]	['A8', 'A7', 'A11', 'A5', 'A9', 'A3']	[0.73185422 0.72961239 0.72589811 0.72830779 0.72817209 0.72651227 0.73328989]	['A21', 'A23', 'A13', 'A19', 'A20', 'A15']
159	[7.662678 7.60631254 7.68300017 7.68517986 7.7362509 7.482235 7.4420821 ]	['A29', 'A13', 'A2', 'A10', 'A25', 'A27']	[6.68356551 6.75023354 7.00935083 7.01013645 7.26929705 7.38761122 7.4420821 ]	['A8', 'A7', 'A11', 'A5', 'A3', 'A9']	[7.43857478 7.42367735 7.37839134 7.46033897 7.41822775 7.43107723 7.4420821 ]	['A21', 'A23', 'A13', 'A19', 'A15', 'A20']	[0.73593902 0.73218661 0.73482792 0.73818199 0.74416274 0.73790517 0.73328989]	['A29', 'A13', 'A2', 'A10', 'A25', 'A27']	[0.69133352 0.69231705 0.70934706 0.71167003 0.72106037 0.73349357 0.73328989]	['A8', 'A7', 'A11', 'A5', 'A3', 'A9']	[0.73185422 0.72961239 0.72589811 0.72830779 0.72817209 0.7352526 0.73328989]	['A21', 'A23', 'A13', 'A19', 'A15', 'A20']
160	[7.662678 7.60631254 7.68300017 7.68517986 7.42416586 7.3845986 7.4420821 ]	['A29', 'A13', 'A2', 'A25', 'A27', 'A10']	[6.68356551 6.75023354 7.00935083 7.01013645 7.14528701 7.20976324 7.4420821 ]	['A8', 'A7', 'A11', 'A3', 'A9', 'A5']	[7.43857478 7.42367735 7.37839134 7.46033897 7.47220151 7.48245259 7.4420821 ]	['A21', 'A23', 'A13', 'A15', 'A20', 'A19']	[0.73593902 0.73218661 0.73482792 0.73818199 0.73232137 0.72788377 0.73328989]	['A29', 'A13', 'A2', 'A25', 'A27', 'A10']	[0.69133352 0.69231705 0.70934706 0.71167003 0.72541269 0.72558108 0.73328989]	['A8', 'A7', 'A11', 'A3', 'A9', 'A5']	[0.73185422 0.72961239 0.72589811 0.72830779 0.73583499 0.73396181 0.73328989]	['A21', 'A23', 'A13', 'A15', 'A20', 'A19']
161	[7.662678 7.60631254 7.68300017 7.68517986 7.42416586 7.482235 7.4420821 ]	['A29', 'A13', 'A2', 'A25', 'A10', 'A27']	[6.68356551 6.75023354 7.00935083 7.01013645 7.14528701 7.38761122 7.4420821 ]	['A8', 'A7', 'A11', 'A3', 'A5', 'A9']	[7.43857478 7.42367735 7.37839134 7.46033897 7.47220151 7.43107723 7.4420821 ]	['A21', 'A23', 'A13', 'A15', 'A19', 'A20']	[0.73593902 0.73218661 0.73482792 0.73818199 0.73232137 0.73790517 0.73328989]	['A29', 'A13', 'A2', 'A25', 'A10', 'A27']	[0.69133352 0.69231705 0.70934706 0.71167003 0.72541269 0.73349357 0.73328989]	['A8', 'A7', 'A11', 'A3', 'A5', 'A9']	[0.73185422 0.72961239 0.72589811 0.72830779 0.73583499 0.7352526 0.73328989]	['A21', 'A23', 'A13', 'A15', 'A19', 'A20']
162	[7.662678 7.60631254 7.68300017 7.41274209 7.37220649 7.43197958 7.4420821 ]	['A29', 'A13', 'A25', 'A27', 'A10', 'A2']	[6.68356551 6.75023354 7.00935083 7.14916958 7.21558376 7.45510792 7.4420821 ]	['A8', 'A7', 'A3', 'A9', 'A5', 'A11']	[7.43857478 7.42367735 7.37839134 7.39352947 7.40680215 7.36755418 7.4420821 ]	['A21', 'A23', 'A15', 'A20', 'A19', 'A13']	[0.73593902 0.73218661 0.73482792 0.72927568 0.72498449 0.73079186 0.73328989]	['A29', 'A13', 'A25', 'A27', 'A10', 'A2']	[0.69133352 0.69231705 0.70934706 0.72372427 0.72412301 0.73221331 0.73328989]	['A8', 'A7', 'A3', 'A9', 'A5', 'A11']	[0.73185422 0.72961239 0.72589811 0.73387365 0.73217936 0.73173596 0.73328989]	['A21', 'A23', 'A15', 'A20', 'A19', 'A13']
163	[7.662678 7.60631254 7.68300017 7.41274209 7.37220649 7.3845986 7.4420821 ]	['A29', 'A13', 'A25', 'A27', 'A2', 'A10']	[6.68356551 6.75023354 7.00935083 7.14916958 7.21558376 7.20976324 7.4420821 ]	['A8', 'A7', 'A3', 'A9', 'A11', 'A5']	[7.43857478 7.42367735 7.37839134 7.39352947 7.40680215 7.48245259 7.4420821 ]	['A21', 'A23', 'A15', 'A20', 'A13', 'A19']	[0.73593902 0.73218661 0.73482792 0.72927568 0.72498449 0.72788377 0.73328989]	['A29', 'A13', 'A25', 'A27', 'A2', 'A10']	[0.69133352 0.69231705 0.70934706 0.72372427 0.72412301 0.72558108 0.73328989]	['A8', 'A7', 'A3', 'A9', 'A11', 'A5']	[0.73185422 0.72961239 0.72589811 0.73387365 0.73217936 0.73396181 0.73328989]	['A21', 'A23', 'A15', 'A20', 'A13', 'A19']
164	[7.662678 7.60631254 7.68300017 7.41274209 7.47316604 7.43197958 7.4420821 ]	['A29', 'A13', 'A25', 'A10', 'A27', 'A2']	[6.68356551 6.75023354 7.00935083 7.14916958 7.39935236 7.45510792 7.4420821 ]	['A8', 'A7', 'A3', 'A5', 'A9', 'A11']	[7.43857478 7.42367735 7.37839134 7.39352947 7.35363808 7.36755418 7.4420821 ]	['A21', 'A23', 'A15', 'A19', 'A20', 'A13']	[0.73593902 0.73218661 0.73482792 0.72927568 0.73527519 0.73079186 0.73328989]	['A29', 'A13', 'A25', 'A10', 'A27', 'A2']	[0.69133352 0.69231705 0.70934706 0.72372427 0.7322031 0.73221331 0.73328989]	['A8', 'A7', 'A3', 'A5', 'A9', 'A11']	[0.73185422 0.72961239 0.72589811 0.73387365 0.73353039 0.73173596 0.73328989]	['A21', 'A23', 'A15', 'A19', 'A20', 'A13']
165	[7.662678 7.60631254 7.68300017 7.41274209 7.47316604 7.482235 7.4420821 ]	['A29', 'A13', 'A25', 'A10', 'A2', 'A27']	[6.68356551 6.75023354 7.00935083 7.14916958 7.39935236 7.38761122 7.4420821 ]	['A8', 'A7', 'A3', 'A5', 'A11', 'A9']	[7.43857478 7.42367735 7.37839134 7.39352947 7.35363808 7.43107723 7.4420821 ]	['A21', 'A23', 'A15', 'A19', 'A13', 'A20']	[0.73593902 0.73218661 0.73482792 0.72927568 0.73527519 0.73790517 0.73328989]	['A29', 'A13', 'A25', 'A10', 'A2', 'A27']	[0.69133352 0.69231705 0.70934706 0.72372427 0.7322031 0.73349357 0.73328989]	['A8', 'A7', 'A3', 'A5', 'A11', 'A9']	[0.73185422 0.72961239 0.72589811 0.73387365 0.73353039 0.7352526 0.73328989]	['A21', 'A23', 'A15', 'A19', 'A13', 'A20']
166	[7.662678 7.60631254 7.68300017 7.41274209 7.42416586 7.3845986 7.4420821 ]	['A29', 'A13', 'A25', 'A2', 'A27', 'A10']	[6.68356551 6.75023354 7.00935083 7.14916958 7.14528701 7.20976324 7.4420821 ]	['A8', 'A7', 'A3', 'A11', 'A9', 'A5']	[7.43857478 7.42367735 7.37839134 7.39352947 7.47220151 7.48245259 7.4420821 ]	['A21', 'A23', 'A15', 'A13', 'A20', 'A19']	[0.73593902 0.73218661 0.73482792 0.72927568 0.73232137 0.72788377 0.73328989]	['A29', 'A13', 'A25', 'A2', 'A27', 'A10']	[0.69133352 0.69231705 0.70934706 0.72372427 0.72541269 0.72558108 0.73328989]	['A8', 'A7', 'A3', 'A11', 'A9', 'A5']	[0.73185422 0.72961239 0.72589811 0.73387365 0.73583499 0.73396181 0.73328989]	['A21', 'A23', 'A15', 'A13', 'A20', 'A19']
167	[7.662678 7.60631254 7.68300017 7.41274209 7.42416586 7.482235 7.4420821 ]	['A29', 'A13', 'A25', 'A2', 'A10', 'A27']	[6.68356551 6.75023354 7.00935083 7.14916958 7.14528701 7.38761122 7.4420821 ]	['A8', 'A7', 'A3', 'A11', 'A5', 'A9']	[7.43857478 7.42367735 7.37839134 7.39352947 7.47220151 7.43107723 7.4420821 ]	['A21', 'A23', 'A15', 'A13', 'A19', 'A20']	[0.73593902 0.73218661 0.73482792 0.72927568 0.73232137 0.73790517 0.73328989]	['A29', 'A13', 'A25', 'A2', 'A10', 'A27']	[0.69133352 0.69231705 0.70934706 0.72372427 0.72541269 0.73349357 0.73328989]	['A8', 'A7', 'A3', 'A11', 'A5', 'A9']	[0.73185422 0.72961239 0.72589811 0.73387365 0.73583499 0.7352526 0.73328989]	['A21', 'A23', 'A15', 'A13', 'A19', 'A20']
168	[7.662678 7.60631254 7.66410423 7.61312428 7.68426253 7.68629237 7.4420821 ]	['A29', 'A10', 'A27', 'A13', 'A2', 'A25']	[6.68356551 6.75023354 7.05081101 7.12311762 7.33917203 7.32944587 7.4420821 ]	['A8', 'A5', 'A9', 'A7', 'A11', 'A3']	[7.43857478 7.42367735 7.37975996 7.39374826 7.35259067 7.43003389 7.4420821 ]	['A21', 'A19', 'A20', 'A23', 'A13', 'A15']	[0.73593902 0.73218661 0.73899017 0.73465102 0.73677193 0.73956247 0.73328989]	['A29', 'A10', 'A27', 'A13', 'A2', 'A25']	[0.69133352 0.69231705 0.70528083 0.70640473 0.7196723 0.72133132 0.73328989]	['A8', 'A5', 'A9', 'A7', 'A11', 'A3']	[0.73185422 0.72961239 0.72984723 0.72843474 0.72454462 0.72651227 0.73328989]	['A21', 'A19', 'A20', 'A23', 'A13', 'A15']
169	[7.662678 7.60631254 7.66410423 7.61312428 7.68426253 7.43197958 7.4420821 ]	['A29', 'A10', 'A27', 'A13', 'A25', 'A2']	[6.68356551 6.75023354 7.05081101 7.12311762 7.33917203 7.45510792 7.4420821 ]	['A8', 'A5', 'A9', 'A7', 'A3', 'A11']	[7.43857478 7.42367735 7.37975996 7.39374826 7.35259067 7.36755418 7.4420821 ]	['A21', 'A19', 'A20', 'A23', 'A15', 'A13']	[0.73593902 0.73218661 0.73899017 0.73465102 0.73677193 0.73079186 0.73328989]	['A29', 'A10', 'A27', 'A13', 'A25', 'A2']	[0.69133352 0.69231705 0.70528083 0.70640473 0.7196723 0.73221331 0.73328989]	['A8', 'A5', 'A9', 'A7', 'A3', 'A11']	[0.73185422 0.72961239 0.72984723 0.72843474 0.72454462 0.73173596 0.73328989]	['A21', 'A19', 'A20', 'A23', 'A15', 'A13']
170	[7.662678 7.60631254 7.66410423 7.61312428 7.61761557 7.68629237 7.4420821 ]	['A29', 'A10', 'A27', 'A2', 'A13', 'A25']	[6.68356551 6.75023354 7.05081101 7.12311762 7.12006484 7.32944587 7.4420821 ]	['A8', 'A5', 'A9', 'A11', 'A7', 'A3']	[7.43857478 7.42367735 7.37975996 7.39374826 7.47214931 7.43003389 7.4420821 ]	['A21', 'A19', 'A20', 'A13', 'A23', 'A15']	[0.73593902 0.73218661 0.73899017 0.73465102 0.73776366 0.73956247 0.73328989]	['A29', 'A10', 'A27', 'A2', 'A13', 'A25']	[0.69133352 0.69231705 0.70528083 0.70640473 0.70858786 0.72133132 0.73328989]	['A8', 'A5', 'A9', 'A11', 'A7', 'A3']	[0.73185422 0.72961239 0.72984723 0.72843474 0.73049279 0.72651227 0.73328989]	['A21', 'A19', 'A20', 'A13', 'A23', 'A15']
171	[7.662678 7.60631254 7.66410423 7.61312428 7.61761557 7.36755418 7.4420821 ]	['A29', 'A10', 'A27', 'A2', 'A25', 'A13']	[6.68356551 6.75023354 7.05081101 7.12311762 7.12006484 7.24581112 7.4420821 ]	['A8', 'A5', 'A9', 'A11', 'A3', 'A7']	[7.43857478 7.42367735 7.37975996 7.39374826 7.47214931 7.48326775 7.4420821 ]	['A21', 'A19', 'A20', 'A13', 'A15', 'A23']	[0.73593902 0.73218661 0.73899017 0.73465102 0.73776366 0.73173596 0.73328989]	['A29', 'A10', 'A27', 'A2', 'A25', 'A13']	[0.69133352 0.69231705 0.70528083 0.70640473 0.70858786 0.72180577 0.73328989]	['A8', 'A5', 'A9', 'A11', 'A3', 'A7']	[0.73185422 0.72961239 0.72984723 0.72843474 0.73049279 0.73746757 0.73328989]	['A21', 'A19', 'A20', 'A13', 'A15', 'A23']
172	[7.662678 7.60631254 7.66410423 7.61312428 7.35459496 7.43197958 7.4420821 ]	['A29', 'A10', 'A27', 'A25', 'A13', 'A2']	[6.68356551 6.75023354 7.05081101 7.12311762 7.25293889 7.45510792 7.4420821 ]	['A8', 'A5', 'A9', 'A3', 'A7', 'A11']	[7.43857478 7.42367735 7.37975996 7.39374826 7.4078651 7.36755418 7.4420821 ]	['A21', 'A19', 'A20', 'A15', 'A23', 'A13']	[0.73593902 0.73218661 0.73899017 0.73465102 0.728924 0.73079186 0.73328989]	['A29', 'A10', 'A27', 'A25', 'A13', 'A2']	[0.69133352 0.69231705 0.70528083 0.70640473 0.7202287 0.73221331 0.73328989]	['A8', 'A5', 'A9', 'A3', 'A7', 'A11']	[0.73185422 0.72961239 0.72984723 0.72843474 0.73583318 0.73173596 0.73328989]	['A21', 'A19', 'A20', 'A15', 'A23', 'A13']
173	[7.662678 7.60631254 7.66410423 7.61312428 7.35459496 7.36755418 7.4420821 ]	['A29', 'A10', 'A27', 'A25', 'A2', 'A13']	[6.68356551 6.75023354 7.05081101 7.12311762 7.25293889 7.24581112 7.4420821 ]	['A8', 'A5', 'A9', 'A3', 'A11', 'A7']	[7.43857478 7.42367735 7.37975996 7.39374826 7.4078651 7.48326775 7.4420821 ]	['A21', 'A19', 'A20', 'A15', 'A13', 'A23']	[0.73593902 0.73218661 0.73899017 0.73465102 0.728924 0.73173596 0.73328989]	['A29', 'A10', 'A27', 'A25', 'A2', 'A13']	[0.69133352 0.69231705 0.70528083 0.70640473 0.7202287 0.72180577 0.73328989]	['A8', 'A5', 'A9', 'A3', 'A11', 'A7']	[0.73185422 0.72961239 0.72984723 0.72843474 0.73583318 0.73746757 0.73328989]	['A21', 'A19', 'A20', 'A15', 'A13', 'A23']
174	[7.662678 7.60631254 7.66410423 7.73593004 7.68426253 7.68629237 7.4420821 ]	['A29', 'A10', 'A13', 'A27', 'A2', 'A25']	[6.68356551 6.75023354 7.05081101 7.27737597 7.33917203 7.32944587 7.4420821 ]	['A8', 'A5', 'A7', 'A9', 'A11', 'A3']	[7.43857478 7.42367735 7.37975996 7.33763749 7.35259067 7.43003389 7.4420821 ]	['A21', 'A19', 'A23', 'A20', 'A13', 'A15']	[0.73593902 0.73218661 0.73899017 0.74123285 0.73677193 0.73956247 0.73328989]	['A29', 'A10', 'A13', 'A27', 'A2', 'A25']	[0.69133352 0.69231705 0.70528083 0.71916583 0.7196723 0.72133132 0.73328989]	['A8', 'A5', 'A7', 'A9', 'A11', 'A3']	[0.73185422 0.72961239 0.72984723 0.72602042 0.72454462 0.72651227 0.73328989]	['A21', 'A19', 'A23', 'A20', 'A13', 'A15']
175	[7.662678 7.60631254 7.66410423 7.73593004 7.68426253 7.43197958 7.4420821 ]	['A29', 'A10', 'A13', 'A27', 'A25', 'A2']	[6.68356551 6.75023354 7.05081101 7.27737597 7.33917203 7.45510792 7.4420821 ]	['A8', 'A5', 'A7', 'A9', 'A3', 'A11']	[7.43857478 7.42367735 7.37975996 7.33763749 7.35259067 7.36755418 7.4420821 ]	['A21', 'A19', 'A23', 'A20', 'A15', 'A13']	[0.73593902 0.73218661 0.73899017 0.74123285 0.73677193 0.73079186 0.73328989]	['A29', 'A10', 'A13', 'A27', 'A25', 'A2']	[0.69133352 0.69231705 0.70528083 0.71916583 0.7196723 0.73221331 0.73328989]	['A8', 'A5', 'A7', 'A9', 'A3', 'A11']	[0.73185422 0.72961239 0.72984723 0.72602042 0.72454462 0.73173596 0.73328989]	['A21', 'A19', 'A23', 'A20', 'A15', 'A13']
176	[7.662678 7.60631254 7.66410423 7.73593004 7.7362509 7.68629237 7.4420821 ]	['A29', 'A10', 'A13', 'A2', 'A27', 'A25']	[6.68356551 6.75023354 7.05081101 7.27737597 7.26929705 7.32944587 7.4420821 ]	['A8', 'A5', 'A7', 'A11', 'A9', 'A3']	[7.43857478 7.42367735 7.37975996 7.33763749 7.41822775 7.43003389 7.4420821 ]	['A21', 'A19', 'A23', 'A13', 'A20', 'A15']	[0.73593902 0.73218661 0.73899017 0.74123285 0.74416274 0.73956247 0.73328989]	['A29', 'A10', 'A13', 'A2', 'A27', 'A25']	[0.69133352 0.69231705 0.70528083 0.71916583 0.72106037 0.72133132 0.73328989]	['A8', 'A5', 'A7', 'A11', 'A9', 'A3']	[0.73185422 0.72961239 0.72984723 0.72602042 0.72817209 0.72651227 0.73328989]	['A21', 'A19', 'A23', 'A13', 'A20', 'A15']
177	[7.662678 7.60631254 7.66410423 7.73593004 7.7362509 7.482235 7.4420821 ]	['A29', 'A10', 'A13', 'A2', 'A25', 'A27']	[6.68356551 6.75023354 7.05081101 7.27737597 7.26929705 7.38761122 7.4420821 ]	['A8', 'A5', 'A7', 'A11', 'A3', 'A9']	[7.43857478 7.42367735 7.37975996 7.33763749 7.41822775 7.43107723 7.4420821 ]	['A21', 'A19', 'A23', 'A13', 'A15', 'A20']	[0.73593902 0.73218661 0.73899017 0.74123285 0.74416274 0.73790517 0.73328989]	['A29', 'A10', 'A13', 'A2', 'A25', 'A27']	[0.69133352 0.69231705 0.70528083 0.71916583 0.72106037 0.73349357 0.73328989]	['A8', 'A5', 'A7', 'A11', 'A3', 'A9']	[0.73185422 0.72961239 0.72984723 0.72602042 0.72817209 0.7352526 0.73328989]	['A21', 'A19', 'A23', 'A13', 'A15', 'A20']
178	[7.662678 7.60631254 7.66410423 7.73593004 7.47316604 7.43197958 7.4420821 ]	['A29', 'A10', 'A13', 'A25', 'A27', 'A2']	[6.68356551 6.75023354 7.05081101 7.27737597 7.39935236 7.45510792 7.4420821 ]	['A8', 'A5', 'A7', 'A3', 'A9', 'A11']	[7.43857478 7.42367735 7.37975996 7.33763749 7.35363808 7.36755418 7.4420821 ]	['A21', 'A19', 'A23', 'A15', 'A20', 'A13']	[0.73593902 0.73218661 0.73899017 0.74123285 0.73527519 0.73079186 0.73328989]	['A29', 'A10', 'A13', 'A25', 'A27', 'A2']	[0.69133352 0.69231705 0.70528083 0.71916583 0.7322031 0.73221331 0.73328989]	['A8', 'A5', 'A7', 'A3', 'A9', 'A11']	[0.73185422 0.72961239 0.72984723 0.72602042 0.73353039 0.73173596 0.73328989]	['A21', 'A19', 'A23', 'A15', 'A20', 'A13']
179	[7.662678 7.60631254 7.66410423 7.73593004 7.47316604 7.482235 7.4420821 ]	['A29', 'A10', 'A13', 'A25', 'A2', 'A27']	[6.68356551 6.75023354 7.05081101 7.27737597 7.39935236 7.38761122 7.4420821 ]	['A8', 'A5', 'A7', 'A3', 'A11', 'A9']	[7.43857478 7.42367735 7.37975996 7.33763749 7.35363808 7.43107723 7.4420821 ]	['A21', 'A19', 'A23', 'A15', 'A13', 'A20']	[0.73593902 0.73218661 0.73899017 0.74123285 0.73527519 0.73790517 0.73328989]	['A29', 'A10', 'A13', 'A25', 'A2', 'A27']	[0.69133352 0.69231705 0.70528083 0.71916583 0.7322031 0.73349357 0.73328989]	['A8', 'A5', 'A7', 'A3', 'A11', 'A9']	[0.73185422 0.72961239 0.72984723 0.72602042 0.73353039 0.7352526 0.73328989]	['A21', 'A19', 'A23', 'A15', 'A13', 'A20']
180	[7.662678 7.60631254 7.66410423 7.66693585 7.61761557 7.68629237 7.4420821 ]	['A29', 'A10', 'A2', 'A27', 'A13', 'A25']	[6.68356551 6.75023354 7.05081101 7.05004984 7.12006484 7.32944587 7.4420821 ]	['A8', 'A5', 'A11', 'A9', 'A7', 'A3']	[7.43857478 7.42367735 7.37975996 7.46141995 7.47214931 7.43003389 7.4420821 ]	['A21', 'A19', 'A13', 'A20', 'A23', 'A15']	[0.73593902 0.73218661 0.73899017 0.74225457 0.73776366 0.73956247 0.73328989]	['A29', 'A10', 'A2', 'A27', 'A13', 'A25']	[0.69133352 0.69231705 0.70528083 0.70772562 0.70858786 0.72133132 0.73328989]	['A8', 'A5', 'A11', 'A9', 'A7', 'A3']	[0.73185422 0.72961239 0.72984723 0.73209701 0.73049279 0.72651227 0.73328989]	['A21', 'A19', 'A13', 'A20', 'A23', 'A15']
181	[7.662678 7.60631254 7.66410423 7.66693585 7.61761557 7.36755418 7.4420821 ]	['A29', 'A10', 'A2', 'A27', 'A25', 'A13']	[6.68356551 6.75023354 7.05081101 7.05004984 7.12006484 7.24581112 7.4420821 ]	['A8', 'A5', 'A11', 'A9', 'A3', 'A7']	[7.43857478 7.42367735 7.37975996 7.46141995 7.47214931 7.48326775 7.4420821 ]	['A21', 'A19', 'A13', 'A20', 'A15', 'A23']	[0.73593902 0.73218661 0.73899017 0.74225457 0.73776366 0.73173596 0.73328989]	['A29', 'A10', 'A2', 'A27', 'A25', 'A13']	[0.69133352 0.69231705 0.70528083 0.70772562 0.70858786 0.72180577 0.73328989]	['A8', 'A5', 'A11', 'A9', 'A3', 'A7']	[0.73185422 0.72961239 0.72984723 0.73209701 0.73049279 0.73746757 0.73328989]	['A21', 'A19', 'A13', 'A20', 'A15', 'A23']
182	[7.662678 7.60631254 7.66410423 7.66693585 7.7362509 7.68629237 7.4420821 ]	['A29', 'A10', 'A2', 'A13', 'A27', 'A25']	[6.68356551 6.75023354 7.05081101 7.05004984 7.26929705 7.32944587 7.4420821 ]	['A8', 'A5', 'A11', 'A7', 'A9', 'A3']	[7.43857478 7.42367735 7.37975996 7.46141995 7.41822775 7.43003389 7.4420821 ]	['A21', 'A19', 'A13', 'A23', 'A20', 'A15']	[0.73593902 0.73218661 0.73899017 0.74225457 0.74416274 0.73956247 0.73328989]	['A29', 'A10', 'A2', 'A13', 'A27', 'A25']	[0.69133352 0.69231705 0.70528083 0.70772562 0.72106037 0.72133132 0.73328989]	['A8', 'A5', 'A11', 'A7', 'A9', 'A3']	[0.73185422 0.72961239 0.72984723 0.73209701 0.72817209 0.72651227 0.73328989]	['A21', 'A19', 'A13', 'A23', 'A20', 'A15']
183	[7.662678 7.60631254 7.66410423 7.66693585 7.7362509 7.482235 7.4420821 ]	['A29', 'A10', 'A2', 'A13', 'A25', 'A27']	[6.68356551 6.75023354 7.05081101 7.05004984 7.26929705 7.38761122 7.4420821 ]	['A8', 'A5', 'A11', 'A7', 'A3', 'A9']	[7.43857478 7.42367735 7.37975996 7.46141995 7.41822775 7.43107723 7.4420821 ]	['A21', 'A19', 'A13', 'A23', 'A15', 'A20']	[0.73593902 0.73218661 0.73899017 0.74225457 0.74416274 0.73790516 0.73328989]	['A29', 'A10', 'A2', 'A13', 'A25', 'A27']	[0.69133352 0.69231705 0.70528083 0.70772562 0.72106037 0.73349357 0.73328989]	['A8', 'A5', 'A11', 'A7', 'A3', 'A9']	[0.73185422 0.72961239 0.72984723 0.73209701 0.72817209 0.7352526 0.73328989]	['A21', 'A19', 'A13', 'A23', 'A15', 'A20']
184	[7.662678 7.60631254 7.66410423 7.66693585 7.40655096 7.36755418 7.4420821 ]	['A29', 'A10', 'A2', 'A25', 'A27', 'A13']	[6.68356551 6.75023354 7.05081101 7.05004984 7.18252237 7.24581112 7.4420821 ]	['A8', 'A5', 'A11', 'A3', 'A9', 'A7']	[7.43857478 7.42367735 7.37975996 7.46141995 7.47329851 7.48326775 7.4420821 ]	['A21', 'A19', 'A13', 'A15', 'A20', 'A23']	[0.73593902 0.73218661 0.73899017 0.74225457 0.73624732 0.73173596 0.73328989]	['A29', 'A10', 'A2', 'A25', 'A27', 'A13']	[0.69133352 0.69231705 0.70528083 0.70772562 0.72146698 0.72180577 0.73328989]	['A8', 'A5', 'A11', 'A3', 'A9', 'A7']	[0.73185422 0.72961239 0.72984723 0.73209701 0.73938587 0.73746757 0.73328989]	['A21', 'A19', 'A13', 'A15', 'A20', 'A23']
185	[7.662678 7.60631254 7.66410423 7.66693585 7.40655096 7.482235 7.4420821 ]	['A29', 'A10', 'A2', 'A25', 'A13', 'A27']	[6.68356551 6.75023354 7.05081101 7.05004984 7.18252237 7.38761122 7.4420821 ]	['A8', 'A5', 'A11', 'A3', 'A7', 'A9']	[7.43857478 7.42367735 7.37975996 7.46141995 7.47329851 7.43107723 7.4420821 ]	['A21', 'A19', 'A13', 'A15', 'A23', 'A20']	[0.73593902 0.73218661 0.73899017 0.74225457 0.73624732 0.73790517 0.73328989]	['A29', 'A10', 'A2', 'A25', 'A13', 'A27']	[0.69133352 0.69231705 0.70528083 0.70772562 0.72146698 0.73349357 0.73328989]	['A8', 'A5', 'A11', 'A3', 'A7', 'A9']	[0.73185422 0.72961239 0.72984723 0.73209701 0.73938587 0.7352526 0.73328989]	['A21', 'A19', 'A13', 'A15', 'A23', 'A20']
186	[7.662678 7.60631254 7.66410423 7.39452101 7.35459496 7.43197958 7.4420821 ]	['A29', 'A10', 'A25', 'A27', 'A13', 'A2']	[6.68356551 6.75023354 7.05081101 7.18782197 7.25293889 7.45510792 7.4420821 ]	['A8', 'A5', 'A3', 'A9', 'A7', 'A11']	[7.43857478 7.42367735 7.37975996 7.39488662 7.4078651 7.36755418 7.4420821 ]	['A21', 'A19', 'A15', 'A20', 'A23', 'A13']	[0.73593902 0.73218661 0.73899017 0.73329182 0.728924 0.73079186 0.73328989]	['A29', 'A10', 'A25', 'A27', 'A13', 'A2']	[0.69133352 0.69231705 0.70528083 0.71965138 0.7202287 0.73221331 0.73328989]	['A8', 'A5', 'A3', 'A9', 'A7', 'A11']	[0.73185422 0.72961239 0.72984723 0.73757615 0.73583318 0.73173596 0.73328989]	['A21', 'A19', 'A15', 'A20', 'A23', 'A13']
187	[7.662678 7.60631254 7.66410423 7.39452101 7.35459496 7.36755418 7.4420821 ]	['A29', 'A10', 'A25', 'A27', 'A2', 'A13']	[6.68356551 6.75023354 7.05081101 7.18782197 7.25293889 7.24581112 7.4420821 ]	['A8', 'A5', 'A3', 'A9', 'A11', 'A7']	[7.43857478 7.42367735 7.37975996 7.39488662 7.4078651 7.48326775 7.4420821 ]	['A21', 'A19', 'A15', 'A20', 'A13', 'A23']	[0.73593902 0.73218661 0.73899017 0.73329182 0.728924 0.73173596 0.73328989]	['A29', 'A10', 'A25', 'A27', 'A2', 'A13']	[0.69133352 0.69231705 0.70528083 0.71965138 0.7202287 0.72180577 0.73328989]	['A8', 'A5', 'A3', 'A9', 'A11', 'A7']	[0.73185422 0.72961239 0.72984723 0.73757615 0.73583318 0.73746757 0.73328989]	['A21', 'A19', 'A15', 'A20', 'A13', 'A23']
188	[7.662678 7.60631254 7.66410423 7.39452101 7.47316604 7.43197958 7.4420821 ]	['A29', 'A10', 'A25', 'A13', 'A27', 'A2']	[6.68356551 6.75023354 7.05081101 7.18782197 7.39935236 7.45510792 7.4420821 ]	['A8', 'A5', 'A3', 'A7', 'A9', 'A11']	[7.43857478 7.42367735 7.37975996 7.39488662 7.35363808 7.36755418 7.4420821 ]	['A21', 'A19', 'A15', 'A23', 'A20', 'A13']	[0.73593902 0.73218661 0.73899017 0.73329182 0.73527519 0.73079186 0.73328989]	['A29', 'A10', 'A25', 'A13', 'A27', 'A2']	[0.69133352 0.69231705 0.70528083 0.71965138 0.7322031 0.73221331 0.73328989]	['A8', 'A5', 'A3', 'A7', 'A9', 'A11']	[0.73185422 0.72961239 0.72984723 0.73757615 0.73353039 0.73173596 0.73328989]	['A21', 'A19', 'A15', 'A23', 'A20', 'A13']
189	[7.662678 7.60631254 7.66410423 7.39452101 7.47316604 7.482235 7.4420821 ]	['A29', 'A10', 'A25', 'A13', 'A2', 'A27']	[6.68356551 6.75023354 7.05081101 7.18782197 7.39935236 7.38761122 7.4420821 ]	['A8', 'A5', 'A3', 'A7', 'A11', 'A9']	[7.43857478 7.42367735 7.37975996 7.39488662 7.35363808 7.43107723 7.4420821 ]	['A21', 'A19', 'A15', 'A23', 'A13', 'A20']	[0.73593902 0.73218661 0.73899017 0.73329182 0.73527519 0.73790517 0.73328989]	['A29', 'A10', 'A25', 'A13', 'A2', 'A27']	[0.69133352 0.69231705 0.70528083 0.71965138 0.7322031 0.73349357 0.73328989]	['A8', 'A5', 'A3', 'A7', 'A11', 'A9']	[0.73185422 0.72961239 0.72984723 0.73757615 0.73353039 0.7352526 0.73328989]	['A21', 'A19', 'A15', 'A23', 'A13', 'A20']
190	[7.662678 7.60631254 7.66410423 7.39452101 7.40655096 7.36755418 7.4420821 ]	['A29', 'A10', 'A25', 'A2', 'A27', 'A13']	[6.68356551 6.75023354 7.05081101 7.18782197 7.18252237 7.24581112 7.4420821 ]	['A8', 'A5', 'A3', 'A11', 'A9', 'A7']	[7.43857478 7.42367735 7.37975996 7.39488662 7.47329851 7.48326775 7.4420821 ]	['A21', 'A19', 'A15', 'A13', 'A20', 'A23']	[0.73593902 0.73218661 0.73899017 0.73329182 0.73624732 0.73173596 0.73328989]	['A29', 'A10', 'A25', 'A2', 'A27', 'A13']	[0.69133352 0.69231705 0.70528083 0.71965138 0.72146698 0.72180577 0.73328989]	['A8', 'A5', 'A3', 'A11', 'A9', 'A7']	[0.73185422 0.72961239 0.72984723 0.73757615 0.73938587 0.73746757 0.73328989]	['A21', 'A19', 'A15', 'A13', 'A20', 'A23']
191	[7.662678 7.60631254 7.66410423 7.39452101 7.40655096 7.482235 7.4420821 ]	['A29', 'A10', 'A25', 'A2', 'A13', 'A27']	[6.68356551 6.75023354 7.05081101 7.18782197 7.18252237 7.38761122 7.4420821 ]	['A8', 'A5', 'A3', 'A11', 'A7', 'A9']	[7.43857478 7.42367735 7.37975996 7.39488662 7.47329851 7.43107723 7.4420821 ]	['A21', 'A19', 'A15', 'A13', 'A23', 'A20']	[0.73593902 0.73218661 0.73899017 0.73329182 0.73624732 0.73790517 0.73328989]	['A29', 'A10', 'A25', 'A2', 'A13', 'A27']	[0.69133352 0.69231705 0.70528083 0.71965138 0.72146698 0.73349357 0.73328989]	['A8', 'A5', 'A3', 'A11', 'A7', 'A9']	[0.73185422 0.72961239 0.72984723 0.73757615 0.73938587 0.7352526 0.73328989]	['A21', 'A19', 'A15', 'A13', 'A23', 'A20']
192	[7.662678 7.60631254 7.61134474 7.56223412 7.63524772 7.68629237 7.4420821 ]	['A29', 'A2', 'A27', 'A13', 'A10', 'A25']	[6.68356551 6.75023354 6.76001124 6.84347559 7.08151865 7.32944587 7.4420821 ]	['A8', 'A11', 'A9', 'A7', 'A5', 'A3']	[7.43857478 7.42367735 7.50666797 7.5164374 7.47136122 7.43003389 7.4420821 ]	['A21', 'A13', 'A20', 'A23', 'A19', 'A15']	[0.73593902 0.73218661 0.73589908 0.73160725 0.73376751 0.73956247 0.73328989]	['A29', 'A2', 'A27', 'A13', 'A10', 'A25']	[0.69133352 0.69231705 0.69526104 0.69664485 0.71236097 0.72133132 0.73328989]	['A8', 'A11', 'A9', 'A7', 'A5', 'A3']	[0.73185422 0.72961239 0.73213035 0.73064002 0.72675479 0.72651227 0.73328989]	['A21', 'A13', 'A20', 'A23', 'A19', 'A15']
193	[7.662678 7.60631254 7.61134474 7.56223412 7.63524772 7.3845986 7.4420821 ]	['A29', 'A2', 'A27', 'A13', 'A25', 'A10']	[6.68356551 6.75023354 6.76001124 6.84347559 7.08151865 7.20976324 7.4420821 ]	['A8', 'A11', 'A9', 'A7', 'A3', 'A5']	[7.43857478 7.42367735 7.50666797 7.5164374 7.47136122 7.48245259 7.4420821 ]	['A21', 'A13', 'A20', 'A23', 'A15', 'A19']	[0.73593902 0.73218661 0.73589908 0.73160725 0.73376751 0.72788377 0.73328989]	['A29', 'A2', 'A27', 'A13', 'A25', 'A10']	[0.69133352 0.69231705 0.69526104 0.69664485 0.71236097 0.72558108 0.73328989]	['A8', 'A11', 'A9', 'A7', 'A3', 'A5']	[0.73185422 0.72961239 0.73213035 0.73064002 0.72675479 0.73396181 0.73328989]	['A21', 'A13', 'A20', 'A23', 'A15', 'A19']
194	[7.662678 7.60631254 7.61134474 7.56223412 7.61761557 7.68629237 7.4420821 ]	['A29', 'A2', 'A27', 'A10', 'A13', 'A25']	[6.68356551 6.75023354 6.76001124 6.84347559 7.12006484 7.32944587 7.4420821 ]	['A8', 'A11', 'A9', 'A5', 'A7', 'A3']	[7.43857478 7.42367735 7.50666797 7.5164374 7.47214931 7.43003389 7.4420821 ]	['A21', 'A13', 'A20', 'A19', 'A23', 'A15']	[0.73593902 0.73218661 0.73589908 0.73160725 0.73776366 0.73956247 0.73328989]	['A29', 'A2', 'A27', 'A10', 'A13', 'A25']	[0.69133352 0.69231705 0.69526104 0.69664485 0.70858786 0.72133132 0.73328989]	['A8', 'A11', 'A9', 'A5', 'A7', 'A3']	[0.73185422 0.72961239 0.73213035 0.73064002 0.73049279 0.72651227 0.73328989]	['A21', 'A13', 'A20', 'A19', 'A23', 'A15']
195	[7.662678 7.60631254 7.61134474 7.56223412 7.61761557 7.36755418 7.4420821 ]	['A29', 'A2', 'A27', 'A10', 'A25', 'A13']	[6.68356551 6.75023354 6.76001124 6.84347559 7.12006484 7.24581112 7.4420821 ]	['A8', 'A11', 'A9', 'A5', 'A3', 'A7']	[7.43857478 7.42367735 7.50666797 7.5164374 7.47214931 7.48326775 7.4420821 ]	['A21', 'A13', 'A20', 'A19', 'A15', 'A23']	[0.73593902 0.73218661 0.73589908 0.73160725 0.73776366 0.73173596 0.73328989]	['A29', 'A2', 'A27', 'A10', 'A25', 'A13']	[0.69133352 0.69231705 0.69526104 0.69664485 0.70858786 0.72180577 0.73328989]	['A8', 'A11', 'A9', 'A5', 'A3', 'A7']	[0.73185422 0.72961239 0.73213035 0.73064002 0.73049279 0.73746757 0.73328989]	['A21', 'A13', 'A20', 'A19', 'A15', 'A23']
196	[7.662678 7.60631254 7.61134474 7.56223412 7.30545963 7.3845986 7.4420821 ]	['A29', 'A2', 'A27', 'A25', 'A13', 'A10']	[6.68356551 6.75023354 6.76001124 6.84347559 6.98946998 7.20976324 7.4420821 ]	['A8', 'A11', 'A9', 'A3', 'A7', 'A5']	[7.43857478 7.42367735 7.50666797 7.5164374 7.5264331 7.48245259 7.4420821 ]	['A21', 'A13', 'A20', 'A15', 'A23', 'A19']	[0.73593902 0.73218661 0.73589908 0.73160725 0.72597461 0.72788377 0.73328989]	['A29', 'A2', 'A27', 'A25', 'A13', 'A10']	[0.69133352 0.69231705 0.69526104 0.69664485 0.71170162 0.72558108 0.73328989]	['A8', 'A11', 'A9', 'A3', 'A7', 'A5']	[0.73185422 0.72961239 0.73213035 0.73064002 0.73805942 0.73396181 0.73328989]	['A21', 'A13', 'A20', 'A15', 'A23', 'A19']
197	[7.662678 7.60631254 7.61134474 7.56223412 7.30545963 7.36755418 7.4420821 ]	['A29', 'A2', 'A27', 'A25', 'A10', 'A13']	[6.68356551 6.75023354 6.76001124 6.84347559 6.98946998 7.24581112 7.4420821 ]	['A8', 'A11', 'A9', 'A3', 'A5', 'A7']	[7.43857478 7.42367735 7.50666797 7.5164374 7.5264331 7.48326775 7.4420821 ]	['A21', 'A13', 'A20', 'A15', 'A19', 'A23']	[0.73593902 0.73218661 0.73589908 0.73160725 0.72597461 0.73173596 0.73328989]	['A29', 'A2', 'A27', 'A25', 'A10', 'A13']	[0.69133352 0.69231705 0.69526104 0.69664485 0.71170162 0.72180577 0.73328989]	['A8', 'A11', 'A9', 'A3', 'A5', 'A7']	[0.73185422 0.72961239 0.73213035 0.73064002 0.73805942 0.73746757 0.73328989]	['A21', 'A13', 'A20', 'A15', 'A19', 'A23']
198	[7.662678 7.60631254 7.61134474 7.68517986 7.63524772 7.68629237 7.4420821 ]	['A29', 'A2', 'A13', 'A27', 'A10', 'A25']	[6.68356551 6.75023354 6.76001124 7.01013645 7.08151865 7.32944587 7.4420821 ]	['A8', 'A11', 'A7', 'A9', 'A5', 'A3']	[7.43857478 7.42367735 7.50666797 7.46033897 7.47136122 7.43003389 7.4420821 ]	['A21', 'A13', 'A23', 'A20', 'A19', 'A15']	[0.73593902 0.73218661 0.73589908 0.73818199 0.73376751 0.73956247 0.73328989]	['A29', 'A2', 'A13', 'A27', 'A10', 'A25']	[0.69133352 0.69231705 0.69526104 0.71167003 0.71236097 0.72133132 0.73328989]	['A8', 'A11', 'A7', 'A9', 'A5', 'A3']	[0.73185422 0.72961239 0.73213035 0.72830779 0.72675479 0.72651227 0.73328989]	['A21', 'A13', 'A23', 'A20', 'A19', 'A15']
199	[7.662678 7.60631254 7.61134474 7.68517986 7.63524772 7.3845986 7.4420821 ]	['A29', 'A2', 'A13', 'A27', 'A25', 'A10']	[6.68356551 6.75023354 6.76001124 7.01013645 7.08151865 7.20976324 7.4420821 ]	['A8', 'A11', 'A7', 'A9', 'A3', 'A5']	[7.43857478 7.42367735 7.50666797 7.46033897 7.47136122 7.48245259 7.4420821 ]	['A21', 'A13', 'A23', 'A20', 'A15', 'A19']	[0.73593902 0.73218661 0.73589908 0.73818199 0.73376751 0.72788377 0.73328989]	['A29', 'A2', 'A13', 'A27', 'A25', 'A10']	[0.69133352 0.69231705 0.69526104 0.71167003 0.71236097 0.72558108 0.73328989]	['A8', 'A11', 'A7', 'A9', 'A3', 'A5']	[0.73185422 0.72961239 0.73213035 0.72830779 0.72675479 0.73396181 0.73328989]	['A21', 'A13', 'A23', 'A20', 'A15', 'A19']
200	[7.662678 7.60631254 7.61134474 7.68517986 7.7362509 7.68629237 7.4420821 ]	['A29', 'A2', 'A13', 'A10', 'A27', 'A25']	[6.68356551 6.75023354 6.76001124 7.01013645 7.26929705 7.32944587 7.4420821 ]	['A8', 'A11', 'A7', 'A5', 'A9', 'A3']	[7.43857478 7.42367735 7.50666797 7.46033897 7.41822775 7.43003389 7.4420821 ]	['A21', 'A13', 'A23', 'A19', 'A20', 'A15']	[0.73593902 0.73218661 0.73589908 0.73818199 0.74416274 0.73956247 0.73328989]	['A29', 'A2', 'A13', 'A10', 'A27', 'A25']	[0.69133352 0.69231705 0.69526104 0.71167003 0.72106037 0.72133132 0.73328989]	['A8', 'A11', 'A7', 'A5', 'A9', 'A3']	[0.73185422 0.72961239 0.73213035 0.72830779 0.72817209 0.72651227 0.73328989]	['A21', 'A13', 'A23', 'A19', 'A20', 'A15']
201	[7.662678 7.60631254 7.61134474 7.68517986 7.7362509 7.482235 7.4420821 ]	['A29', 'A2', 'A13', 'A10', 'A25', 'A27']	[6.68356551 6.75023354 6.76001124 7.01013645 7.26929705 7.38761122 7.4420821 ]	['A8', 'A11', 'A7', 'A5', 'A3', 'A9']	[7.43857478 7.42367735 7.50666797 7.46033897 7.41822775 7.43107723 7.4420821 ]	['A21', 'A13', 'A23', 'A19', 'A15', 'A20']	[0.73593902 0.73218661 0.73589908 0.73818199 0.74416274 0.73790517 0.73328989]	['A29', 'A2', 'A13', 'A10', 'A25', 'A27']	[0.69133352 0.69231705 0.69526104 0.71167003 0.72106037 0.73349357 0.73328989]	['A8', 'A11', 'A7', 'A5', 'A3', 'A9']	[0.73185422 0.72961239 0.73213035 0.72830779 0.72817209 0.7352526 0.73328989]	['A21', 'A13', 'A23', 'A19', 'A15', 'A20']
202	[7.662678 7.60631254 7.61134474 7.68517986 7.42416586 7.3845986 7.4420821 ]	['A29', 'A2', 'A13', 'A25', 'A27', 'A10']	[6.68356551 6.75023354 6.76001124 7.01013645 7.14528701 7.20976324 7.4420821 ]	['A8', 'A11', 'A7', 'A3', 'A9', 'A5']	[7.43857478 7.42367735 7.50666797 7.46033897 7.47220151 7.48245259 7.4420821 ]	['A21', 'A13', 'A23', 'A15', 'A20', 'A19']	[0.73593902 0.73218661 0.73589908 0.73818199 0.73232137 0.72788377 0.73328989]	['A29', 'A2', 'A13', 'A25', 'A27', 'A10']	[0.69133352 0.69231705 0.69526104 0.71167003 0.72541269 0.72558108 0.73328989]	['A8', 'A11', 'A7', 'A3', 'A9', 'A5']	[0.73185422 0.72961239 0.73213035 0.72830779 0.73583499 0.73396181 0.73328989]	['A21', 'A13', 'A23', 'A15', 'A20', 'A19']
203	[7.662678 7.60631254 7.61134474 7.68517986 7.42416586 7.482235 7.4420821 ]	['A29', 'A2', 'A13', 'A25', 'A10', 'A27']	[6.68356551 6.75023354 6.76001124 7.01013645 7.14528701 7.38761122 7.4420821 ]	['A8', 'A11', 'A7', 'A3', 'A5', 'A9']	[7.43857478 7.42367735 7.50666797 7.46033897 7.47220151 7.43107723 7.4420821 ]	['A21', 'A13', 'A23', 'A15', 'A19', 'A20']	[0.73593902 0.73218661 0.73589908 0.73818199 0.73232137 0.73790517 0.73328989]	['A29', 'A2', 'A13', 'A25', 'A10', 'A27']	[0.69133352 0.69231705 0.69526104 0.71167003 0.72541269 0.73349357 0.73328989]	['A8', 'A11', 'A7', 'A3', 'A5', 'A9']	[0.73185422 0.72961239 0.73213035 0.72830779 0.73583499 0.7352526 0.73328989]	['A21', 'A13', 'A23', 'A15', 'A19', 'A20']
204	[7.662678 7.60631254 7.61134474 7.66693585 7.61761557 7.68629237 7.4420821 ]	['A29', 'A2', 'A10', 'A27', 'A13', 'A25']	[6.68356551 6.75023354 6.76001124 7.05004984 7.12006484 7.32944587 7.4420821 ]	['A8', 'A11', 'A5', 'A9', 'A7', 'A3']	[7.43857478 7.42367735 7.50666797 7.46141995 7.47214931 7.43003389 7.4420821 ]	['A21', 'A13', 'A19', 'A20', 'A23', 'A15']	[0.73593902 0.73218661 0.73589908 0.74225457 0.73776366 0.73956247 0.73328989]	['A29', 'A2', 'A10', 'A27', 'A13', 'A25']	[0.69133352 0.69231705 0.69526104 0.70772562 0.70858786 0.72133132 0.73328989]	['A8', 'A11', 'A5', 'A9', 'A7', 'A3']	[0.73185422 0.72961239 0.73213035 0.73209701 0.73049279 0.72651227 0.73328989]	['A21', 'A13', 'A19', 'A20', 'A23', 'A15']
205	[7.662678 7.60631254 7.61134474 7.66693585 7.61761557 7.36755418 7.4420821 ]	['A29', 'A2', 'A10', 'A27', 'A25', 'A13']	[6.68356551 6.75023354 6.76001124 7.05004984 7.12006484 7.24581112 7.4420821 ]	['A8', 'A11', 'A5', 'A9', 'A3', 'A7']	[7.43857478 7.42367735 7.50666797 7.46141995 7.47214931 7.48326775 7.4420821 ]	['A21', 'A13', 'A19', 'A20', 'A15', 'A23']	[0.73593902 0.73218661 0.73589908 0.74225457 0.73776366 0.73173596 0.73328989]	['A29', 'A2', 'A10', 'A27', 'A25', 'A13']	[0.69133352 0.69231705 0.69526104 0.70772562 0.70858786 0.72180577 0.73328989]	['A8', 'A11', 'A5', 'A9', 'A3', 'A7']	[0.73185422 0.72961239 0.73213035 0.73209701 0.73049279 0.73746757 0.73328989]	['A21', 'A13', 'A19', 'A20', 'A15', 'A23']
206	[7.662678 7.60631254 7.61134474 7.66693585 7.7362509 7.68629237 7.4420821 ]	['A29', 'A2', 'A10', 'A13', 'A27', 'A25']	[6.68356551 6.75023354 6.76001124 7.05004984 7.26929705 7.32944587 7.4420821 ]	['A8', 'A11', 'A5', 'A7', 'A9', 'A3']	[7.43857478 7.42367735 7.50666797 7.46141995 7.41822775 7.43003389 7.4420821 ]	['A21', 'A13', 'A19', 'A23', 'A20', 'A15']	[0.73593902 0.73218661 0.73589908 0.74225457 0.74416274 0.73956247 0.73328989]	['A29', 'A2', 'A10', 'A13', 'A27', 'A25']	[0.69133352 0.69231705 0.69526104 0.70772562 0.72106037 0.72133132 0.73328989]	['A8', 'A11', 'A5', 'A7', 'A9', 'A3']	[0.73185422 0.72961239 0.73213035 0.73209701 0.72817209 0.72651227 0.73328989]	['A21', 'A13', 'A19', 'A23', 'A20', 'A15']
207	[7.662678 7.60631254 7.61134474 7.66693585 7.7362509 7.482235 7.4420821 ]	['A29', 'A2', 'A10', 'A13', 'A25', 'A27']	[6.68356551 6.75023354 6.76001124 7.05004984 7.26929705 7.38761122 7.4420821 ]	['A8', 'A11', 'A5', 'A7', 'A3', 'A9']	[7.43857478 7.42367735 7.50666797 7.46141995 7.41822775 7.43107723 7.4420821 ]	['A21', 'A13', 'A19', 'A23', 'A15', 'A20']	[0.73593902 0.73218661 0.73589908 0.74225457 0.74416274 0.73790517 0.73328989]	['A29', 'A2', 'A10', 'A13', 'A25', 'A27']	[0.69133352 0.69231705 0.69526104 0.70772562 0.72106037 0.73349357 0.73328989]	['A8', 'A11', 'A5', 'A7', 'A3', 'A9']	[0.73185422 0.72961239 0.73213035 0.73209701 0.72817209 0.7352526 0.73328989]	['A21', 'A13', 'A19', 'A23', 'A15', 'A20']
208	[7.662678 7.60631254 7.61134474 7.66693585 7.40655096 7.36755418 7.4420821 ]	['A29', 'A2', 'A10', 'A25', 'A27', 'A13']	[6.68356551 6.75023354 6.76001124 7.05004984 7.18252237 7.24581112 7.4420821 ]	['A8', 'A11', 'A5', 'A3', 'A9', 'A7']	[7.43857478 7.42367735 7.50666797 7.46141995 7.47329851 7.48326775 7.4420821 ]	['A21', 'A13', 'A19', 'A15', 'A20', 'A23']	[0.73593902 0.73218661 0.73589908 0.74225457 0.73624732 0.73173596 0.73328989]	['A29', 'A2', 'A10', 'A25', 'A27', 'A13']	[0.69133352 0.69231705 0.69526104 0.70772562 0.72146698 0.72180577 0.73328989]	['A8', 'A11', 'A5', 'A3', 'A9', 'A7']	[0.73185422 0.72961239 0.73213035 0.73209701 0.73938587 0.73746757 0.73328989]	['A21', 'A13', 'A19', 'A15', 'A20', 'A23']
209	[7.662678 7.60631254 7.61134474 7.66693585 7.40655096 7.482235 7.4420821 ]	['A29', 'A2', 'A10', 'A25', 'A13', 'A27']	[6.68356551 6.75023354 6.76001124 7.05004984 7.18252237 7.38761122 7.4420821 ]	['A8', 'A11', 'A5', 'A3', 'A7', 'A9']	[7.43857478 7.42367735 7.50666797 7.46141995 7.47329851 7.43107723 7.4420821 ]	['A21', 'A13', 'A19', 'A15', 'A23', 'A20']	[0.73593902 0.73218661 0.73589908 0.74225457 0.73624732 0.73790517 0.73328989]	['A29', 'A2', 'A10', 'A25', 'A13', 'A27']	[0.69133352 0.69231705 0.69526104 0.70772562 0.72146698 0.73349357 0.73328989]	['A8', 'A11', 'A5', 'A3', 'A7', 'A9']	[0.73185422 0.72961239 0.73213035 0.73209701 0.73938587 0.7352526 0.73328989]	['A21', 'A13', 'A19', 'A15', 'A23', 'A20']
210	[7.662678 7.60631254 7.61134474 7.34364578 7.30545963 7.3845986 7.4420821 ]	['A29', 'A2', 'A25', 'A27', 'A13', 'A10']	[6.68356551 6.75023354 6.76001124 6.91439541 6.98946998 7.20976324 7.4420821 ]	['A8', 'A11', 'A3', 'A9', 'A7', 'A5']	[7.43857478 7.42367735 7.50666797 7.5173791 7.5264331 7.48245259 7.4420821 ]	['A21', 'A13', 'A15', 'A20', 'A23', 'A19']	[0.73593902 0.73218661 0.73589908 0.73029594 0.72597461 0.72788377 0.73328989]	['A29', 'A2', 'A25', 'A27', 'A13', 'A10']	[0.69133352 0.69231705 0.69526104 0.7109115 0.71170162 0.72558108 0.73328989]	['A8', 'A11', 'A3', 'A9', 'A7', 'A5']	[0.73185422 0.72961239 0.73213035 0.73988185 0.73805942 0.73396181 0.73328989]	['A21', 'A13', 'A15', 'A20', 'A23', 'A19']
211	[7.662678 7.60631254 7.61134474 7.34364578 7.30545963 7.36755418 7.4420821 ]	['A29', 'A2', 'A25', 'A27', 'A10', 'A13']	[6.68356551 6.75023354 6.76001124 6.91439541 6.98946998 7.24581112 7.4420821 ]	['A8', 'A11', 'A3', 'A9', 'A5', 'A7']	[7.43857478 7.42367735 7.50666797 7.5173791 7.5264331 7.48326775 7.4420821 ]	['A21', 'A13', 'A15', 'A20', 'A19', 'A23']	[0.73593902 0.73218661 0.73589908 0.73029594 0.72597461 0.73173596 0.73328989]	['A29', 'A2', 'A25', 'A27', 'A10', 'A13']	[0.69133352 0.69231705 0.69526104 0.7109115 0.71170162 0.72180577 0.73328989]	['A8', 'A11', 'A3', 'A9', 'A5', 'A7']	[0.73185422 0.72961239 0.73213035 0.73988185 0.73805942 0.73746757 0.73328989]	['A21', 'A13', 'A15', 'A20', 'A19', 'A23']
212	[7.662678 7.60631254 7.61134474 7.34364578 7.42416586 7.3845986 7.4420821 ]	['A29', 'A2', 'A25', 'A13', 'A27', 'A10']	[6.68356551 6.75023354 6.76001124 6.91439541 7.14528701 7.20976324 7.4420821 ]	['A8', 'A11', 'A3', 'A7', 'A9', 'A5']	[7.43857478 7.42367735 7.50666797 7.5173791 7.47220151 7.48245259 7.4420821 ]	['A21', 'A13', 'A15', 'A23', 'A20', 'A19']	[0.73593902 0.73218661 0.73589908 0.73029594 0.73232137 0.72788377 0.73328989]	['A29', 'A2', 'A25', 'A13', 'A27', 'A10']	[0.69133352 0.69231705 0.69526104 0.7109115 0.72541269 0.72558108 0.73328989]	['A8', 'A11', 'A3', 'A7', 'A9', 'A5']	[0.73185422 0.72961239 0.73213035 0.73988185 0.73583499 0.73396181 0.73328989]	['A21', 'A13', 'A15', 'A23', 'A20', 'A19']
213	[7.662678 7.60631254 7.61134474 7.34364578 7.42416586 7.482235 7.4420821 ]	['A29', 'A2', 'A25', 'A13', 'A10', 'A27']	[6.68356551 6.75023354 6.76001124 6.91439541 7.14528701 7.38761122 7.4420821 ]	['A8', 'A11', 'A3', 'A7', 'A5', 'A9']	[7.43857478 7.42367735 7.50666797 7.5173791 7.47220151 7.43107723 7.4420821 ]	['A21', 'A13', 'A15', 'A23', 'A19', 'A20']	[0.73593902 0.73218661 0.73589908 0.73029594 0.73232137 0.73790517 0.73328989]	['A29', 'A2', 'A25', 'A13', 'A10', 'A27']	[0.69133352 0.69231705 0.69526104 0.7109115 0.72541269 0.73349357 0.73328989]	['A8', 'A11', 'A3', 'A7', 'A5', 'A9']	[0.73185422 0.72961239 0.73213035 0.73988185 0.73583499 0.7352526 0.73328989]	['A21', 'A13', 'A15', 'A23', 'A19', 'A20']
214	[7.662678 7.60631254 7.61134474 7.34364578 7.40655096 7.36755418 7.4420821 ]	['A29', 'A2', 'A25', 'A10', 'A27', 'A13']	[6.68356551 6.75023354 6.76001124 6.91439541 7.18252237 7.24581112 7.4420821 ]	['A8', 'A11', 'A3', 'A5', 'A9', 'A7']	[7.43857478 7.42367735 7.50666797 7.5173791 7.47329851 7.48326775 7.4420821 ]	['A21', 'A13', 'A15', 'A19', 'A20', 'A23']	[0.73593902 0.73218661 0.73589908 0.73029594 0.73624732 0.73173596 0.73328989]	['A29', 'A2', 'A25', 'A10', 'A27', 'A13']	[0.69133352 0.69231705 0.69526104 0.7109115 0.72146698 0.72180577 0.73328989]	['A8', 'A11', 'A3', 'A5', 'A9', 'A7']	[0.73185422 0.72961239 0.73213035 0.73988185 0.73938587 0.73746757 0.73328989]	['A21', 'A13', 'A15', 'A19', 'A20', 'A23']
215	[7.662678 7.60631254 7.61134474 7.34364578 7.40655096 7.482235 7.4420821 ]	['A29', 'A2', 'A25', 'A10', 'A13', 'A27']	[6.68356551 6.75023354 6.76001124 6.91439541 7.18252237 7.38761122 7.4420821 ]	['A8', 'A11', 'A3', 'A5', 'A7', 'A9']	[7.43857478 7.42367735 7.50666797 7.5173791 7.47329851 7.43107723 7.4420821 ]	['A21', 'A13', 'A15', 'A19', 'A23', 'A20']	[0.73593902 0.73218661 0.73589908 0.73029594 0.73624732 0.73790516 0.73328989]	['A29', 'A2', 'A25', 'A10', 'A13', 'A27']	[0.69133352 0.69231705 0.69526104 0.7109115 0.72146698 0.73349357 0.73328989]	['A8', 'A11', 'A3', 'A5', 'A7', 'A9']	[0.73185422 0.72961239 0.73213035 0.73988185 0.73938587 0.7352526 0.73328989]	['A21', 'A13', 'A15', 'A19', 'A23', 'A20']
216	[7.662678 7.60631254 7.32888519 7.28986239 7.37220649 7.43197958 7.4420821 ]	['A29', 'A25', 'A27', 'A13', 'A10', 'A2']	[6.68356551 6.75023354 6.91043965 6.98815296 7.21558376 7.45510792 7.4420821 ]	['A8', 'A3', 'A9', 'A7', 'A5', 'A11']	[7.43857478 7.42367735 7.43776167 7.44993603 7.40680215 7.36755418 7.4420821 ]	['A21', 'A15', 'A20', 'A23', 'A19', 'A13']	[0.73593902 0.73218661 0.72690273 0.72274027 0.72498449 0.73079186 0.73328989]	['A29', 'A25', 'A27', 'A13', 'A10', 'A2']	[0.69133352 0.69231705 0.70863872 0.70968649 0.72412301 0.73221331 0.73328989]	['A8', 'A3', 'A9', 'A7', 'A5', 'A11']	[0.73185422 0.72961239 0.73782369 0.73618767 0.73217936 0.73173596 0.73328989]	['A21', 'A15', 'A20', 'A23', 'A19', 'A13']
217	[7.662678 7.60631254 7.32888519 7.28986239 7.37220649 7.3845986 7.4420821 ]	['A29', 'A25', 'A27', 'A13', 'A2', 'A10']	[6.68356551 6.75023354 6.91043965 6.98815296 7.21558376 7.20976324 7.4420821 ]	['A8', 'A3', 'A9', 'A7', 'A11', 'A5']	[7.43857478 7.42367735 7.43776167 7.44993603 7.40680215 7.48245259 7.4420821 ]	['A21', 'A15', 'A20', 'A23', 'A13', 'A19']	[0.73593902 0.73218661 0.72690273 0.72274027 0.72498449 0.72788377 0.73328989]	['A29', 'A25', 'A27', 'A13', 'A2', 'A10']	[0.69133352 0.69231705 0.70863872 0.70968649 0.72412301 0.72558108 0.73328989]	['A8', 'A3', 'A9', 'A7', 'A11', 'A5']	[0.73185422 0.72961239 0.73782369 0.73618767 0.73217936 0.73396181 0.73328989]	['A21', 'A15', 'A20', 'A23', 'A13', 'A19']
218	[7.662678 7.60631254 7.32888519 7.28986239 7.35459496 7.43197958 7.4420821 ]	['A29', 'A25', 'A27', 'A10', 'A13', 'A2']	[6.68356551 6.75023354 6.91043965 6.98815296 7.25293889 7.45510792 7.4420821 ]	['A8', 'A3', 'A9', 'A5', 'A7', 'A11']	[7.43857478 7.42367735 7.43776167 7.44993603 7.4078651 7.36755418 7.4420821 ]	['A21', 'A15', 'A20', 'A19', 'A23', 'A13']	[0.73593902 0.73218661 0.72690273 0.72274027 0.728924 0.73079186 0.73328989]	['A29', 'A25', 'A27', 'A10', 'A13', 'A2']	[0.69133352 0.69231705 0.70863872 0.70968649 0.7202287 0.73221331 0.73328989]	['A8', 'A3', 'A9', 'A5', 'A7', 'A11']	[0.73185422 0.72961239 0.73782369 0.73618767 0.73583318 0.73173596 0.73328989]	['A21', 'A15', 'A20', 'A19', 'A23', 'A13']
219	[7.662678 7.60631254 7.32888519 7.28986239 7.35459496 7.36755418 7.4420821 ]	['A29', 'A25', 'A27', 'A10', 'A2', 'A13']	[6.68356551 6.75023354 6.91043965 6.98815296 7.25293889 7.24581112 7.4420821 ]	['A8', 'A3', 'A9', 'A5', 'A11', 'A7']	[7.43857478 7.42367735 7.43776167 7.44993603 7.4078651 7.48326775 7.4420821 ]	['A21', 'A15', 'A20', 'A19', 'A13', 'A23']	[0.73593902 0.73218661 0.72690273 0.72274027 0.728924 0.73173596 0.73328989]	['A29', 'A25', 'A27', 'A10', 'A2', 'A13']	[0.69133352 0.69231705 0.70863872 0.70968649 0.7202287 0.72180577 0.73328989]	['A8', 'A3', 'A9', 'A5', 'A11', 'A7']	[0.73185422 0.72961239 0.73782369 0.73618767 0.73583318 0.73746757 0.73328989]	['A21', 'A15', 'A20', 'A19', 'A13', 'A23']
220	[7.662678 7.60631254 7.32888519 7.28986239 7.30545963 7.3845986 7.4420821 ]	['A29', 'A25', 'A27', 'A2', 'A13', 'A10']	[6.68356551 6.75023354 6.91043965 6.98815296 6.98946998 7.20976324 7.4420821 ]	['A8', 'A3', 'A9', 'A11', 'A7', 'A5']	[7.43857478 7.42367735 7.43776167 7.44993603 7.5264331 7.48245259 7.4420821 ]	['A21', 'A15', 'A20', 'A13', 'A23', 'A19']	[0.73593902 0.73218661 0.72690273 0.72274027 0.72597461 0.72788377 0.73328989]	['A29', 'A25', 'A27', 'A2', 'A13', 'A10']	[0.69133352 0.69231705 0.70863872 0.70968649 0.71170162 0.72558108 0.73328989]	['A8', 'A3', 'A9', 'A11', 'A7', 'A5']	[0.73185422 0.72961239 0.73782369 0.73618767 0.73805942 0.73396181 0.73328989]	['A21', 'A15', 'A20', 'A13', 'A23', 'A19']
221	[7.662678 7.60631254 7.32888519 7.28986239 7.30545963 7.36755418 7.4420821 ]	['A29', 'A25', 'A27', 'A2', 'A10', 'A13']	[6.68356551 6.75023354 6.91043965 6.98815296 6.98946998 7.24581112 7.4420821 ]	['A8', 'A3', 'A9', 'A11', 'A5', 'A7']	[7.43857478 7.42367735 7.43776167 7.44993603 7.5264331 7.48326775 7.4420821 ]	['A21', 'A15', 'A20', 'A13', 'A19', 'A23']	[0.73593902 0.73218661 0.72690273 0.72274027 0.72597461 0.73173596 0.73328989]	['A29', 'A25', 'A27', 'A2', 'A10', 'A13']	[0.69133352 0.69231705 0.70863872 0.70968649 0.71170162 0.72180577 0.73328989]	['A8', 'A3', 'A9', 'A11', 'A5', 'A7']	[0.73185422 0.72961239 0.73782369 0.73618767 0.73805942 0.73746757 0.73328989]	['A21', 'A15', 'A20', 'A13', 'A19', 'A23']
222	[7.662678 7.60631254 7.32888519 7.41274209 7.37220649 7.43197958 7.4420821 ]	['A29', 'A25', 'A13', 'A27', 'A10', 'A2']	[6.68356551 6.75023354 6.91043965 7.14916958 7.21558376 7.45510792 7.4420821 ]	['A8', 'A3', 'A7', 'A9', 'A5', 'A11']	[7.43857478 7.42367735 7.43776167 7.39352947 7.40680215 7.36755418 7.4420821 ]	['A21', 'A15', 'A23', 'A20', 'A19', 'A13']	[0.73593902 0.73218661 0.72690273 0.72927568 0.72498449 0.73079186 0.73328989]	['A29', 'A25', 'A13', 'A27', 'A10', 'A2']	[0.69133352 0.69231705 0.70863872 0.72372427 0.72412301 0.73221331 0.73328989]	['A8', 'A3', 'A7', 'A9', 'A5', 'A11']	[0.73185422 0.72961239 0.73782369 0.73387365 0.73217936 0.73173596 0.73328989]	['A21', 'A15', 'A23', 'A20', 'A19', 'A13']
223	[7.662678 7.60631254 7.32888519 7.41274209 7.37220649 7.3845986 7.4420821 ]	['A29', 'A25', 'A13', 'A27', 'A2', 'A10']	[6.68356551 6.75023354 6.91043965 7.14916958 7.21558376 7.20976324 7.4420821 ]	['A8', 'A3', 'A7', 'A9', 'A11', 'A5']	[7.43857478 7.42367735 7.43776167 7.39352947 7.40680215 7.48245259 7.4420821 ]	['A21', 'A15', 'A23', 'A20', 'A13', 'A19']	[0.73593902 0.73218661 0.72690273 0.72927568 0.72498449 0.72788377 0.73328989]	['A29', 'A25', 'A13', 'A27', 'A2', 'A10']	[0.69133352 0.69231705 0.70863872 0.72372427 0.72412301 0.72558108 0.73328989]	['A8', 'A3', 'A7', 'A9', 'A11', 'A5']	[0.73185422 0.72961239 0.73782369 0.73387365 0.73217936 0.73396181 0.73328989]	['A21', 'A15', 'A23', 'A20', 'A13', 'A19']
224	[7.662678 7.60631254 7.32888519 7.41274209 7.47316604 7.43197958 7.4420821 ]	['A29', 'A25', 'A13', 'A10', 'A27', 'A2']	[6.68356551 6.75023354 6.91043965 7.14916958 7.39935236 7.45510792 7.4420821 ]	['A8', 'A3', 'A7', 'A5', 'A9', 'A11']	[7.43857478 7.42367735 7.43776167 7.39352947 7.35363808 7.36755418 7.4420821 ]	['A21', 'A15', 'A23', 'A19', 'A20', 'A13']	[0.73593902 0.73218661 0.72690273 0.72927568 0.73527519 0.73079186 0.73328989]	['A29', 'A25', 'A13', 'A10', 'A27', 'A2']	[0.69133352 0.69231705 0.70863872 0.72372427 0.7322031 0.73221331 0.73328989]	['A8', 'A3', 'A7', 'A5', 'A9', 'A11']	[0.73185422 0.72961239 0.73782369 0.73387365 0.73353039 0.73173596 0.73328989]	['A21', 'A15', 'A23', 'A19', 'A20', 'A13']
225	[7.662678 7.60631254 7.32888519 7.41274209 7.47316604 7.482235 7.4420821 ]	['A29', 'A25', 'A13', 'A10', 'A2', 'A27']	[6.68356551 6.75023354 6.91043965 7.14916958 7.39935236 7.38761122 7.4420821 ]	['A8', 'A3', 'A7', 'A5', 'A11', 'A9']	[7.43857478 7.42367735 7.43776167 7.39352947 7.35363808 7.43107723 7.4420821 ]	['A21', 'A15', 'A23', 'A19', 'A13', 'A20']	[0.73593902 0.73218661 0.72690273 0.72927568 0.73527519 0.73790517 0.73328989]	['A29', 'A25', 'A13', 'A10', 'A2', 'A27']	[0.69133352 0.69231705 0.70863872 0.72372427 0.7322031 0.73349357 0.73328989]	['A8', 'A3', 'A7', 'A5', 'A11', 'A9']	[0.73185422 0.72961239 0.73782369 0.73387365 0.73353039 0.7352526 0.73328989]	['A21', 'A15', 'A23', 'A19', 'A13', 'A20']
226	[7.662678 7.60631254 7.32888519 7.41274209 7.42416586 7.3845986 7.4420821 ]	['A29', 'A25', 'A13', 'A2', 'A27', 'A10']	[6.68356551 6.75023354 6.91043965 7.14916958 7.14528701 7.20976324 7.4420821 ]	['A8', 'A3', 'A7', 'A11', 'A9', 'A5']	[7.43857478 7.42367735 7.43776167 7.39352947 7.47220151 7.48245259 7.4420821 ]	['A21', 'A15', 'A23', 'A13', 'A20', 'A19']	[0.73593902 0.73218661 0.72690273 0.72927568 0.73232137 0.72788377 0.73328989]	['A29', 'A25', 'A13', 'A2', 'A27', 'A10']	[0.69133352 0.69231705 0.70863872 0.72372427 0.72541269 0.72558108 0.73328989]	['A8', 'A3', 'A7', 'A11', 'A9', 'A5']	[0.73185422 0.72961239 0.73782369 0.73387365 0.73583499 0.73396181 0.73328989]	['A21', 'A15', 'A23', 'A13', 'A20', 'A19']
227	[7.662678 7.60631254 7.32888519 7.41274209 7.42416586 7.482235 7.4420821 ]	['A29', 'A25', 'A13', 'A2', 'A10', 'A27']	[6.68356551 6.75023354 6.91043965 7.14916958 7.14528701 7.38761122 7.4420821 ]	['A8', 'A3', 'A7', 'A11', 'A5', 'A9']	[7.43857478 7.42367735 7.43776167 7.39352947 7.47220151 7.43107723 7.4420821 ]	['A21', 'A15', 'A23', 'A13', 'A19', 'A20']	[0.73593902 0.73218661 0.72690273 0.72927568 0.73232137 0.73790517 0.73328989]	['A29', 'A25', 'A13', 'A2', 'A10', 'A27']	[0.69133352 0.69231705 0.70863872 0.72372427 0.72541269 0.73349357 0.73328989]	['A8', 'A3', 'A7', 'A11', 'A5', 'A9']	[0.73185422 0.72961239 0.73782369 0.73387365 0.73583499 0.7352526 0.73328989]	['A21', 'A15', 'A23', 'A13', 'A19', 'A20']
228	[7.662678 7.60631254 7.32888519 7.39452101 7.35459496 7.43197958 7.4420821 ]	['A29', 'A25', 'A10', 'A27', 'A13', 'A2']	[6.68356551 6.75023354 6.91043965 7.18782197 7.25293889 7.45510792 7.4420821 ]	['A8', 'A3', 'A5', 'A9', 'A7', 'A11']	[7.43857478 7.42367735 7.43776167 7.39488662 7.4078651 7.36755418 7.4420821 ]	['A21', 'A15', 'A19', 'A20', 'A23', 'A13']	[0.73593902 0.73218661 0.72690273 0.73329182 0.728924 0.73079186 0.73328989]	['A29', 'A25', 'A10', 'A27', 'A13', 'A2']	[0.69133352 0.69231705 0.70863872 0.71965138 0.7202287 0.73221331 0.73328989]	['A8', 'A3', 'A5', 'A9', 'A7', 'A11']	[0.73185422 0.72961239 0.73782369 0.73757615 0.73583318 0.73173596 0.73328989]	['A21', 'A15', 'A19', 'A20', 'A23', 'A13']
229	[7.662678 7.60631254 7.32888519 7.39452101 7.35459496 7.36755418 7.4420821 ]	['A29', 'A25', 'A10', 'A27', 'A2', 'A13']	[6.68356551 6.75023354 6.91043965 7.18782197 7.25293889 7.24581112 7.4420821 ]	['A8', 'A3', 'A5', 'A9', 'A11', 'A7']	[7.43857478 7.42367735 7.43776167 7.39488662 7.4078651 7.48326775 7.4420821 ]	['A21', 'A15', 'A19', 'A20', 'A13', 'A23']	[0.73593902 0.73218661 0.72690273 0.73329182 0.728924 0.73173596 0.73328989]	['A29', 'A25', 'A10', 'A27', 'A2', 'A13']	[0.69133352 0.69231705 0.70863872 0.71965138 0.7202287 0.72180577 0.73328989]	['A8', 'A3', 'A5', 'A9', 'A11', 'A7']	[0.73185422 0.72961239 0.73782369 0.73757615 0.73583318 0.73746757 0.73328989]	['A21', 'A15', 'A19', 'A20', 'A13', 'A23']
230	[7.662678 7.60631254 7.32888519 7.39452101 7.47316604 7.43197958 7.4420821 ]	['A29', 'A25', 'A10', 'A13', 'A27', 'A2']	[6.68356551 6.75023354 6.91043965 7.18782197 7.39935236 7.45510792 7.4420821 ]	['A8', 'A3', 'A5', 'A7', 'A9', 'A11']	[7.43857478 7.42367735 7.43776167 7.39488662 7.35363808 7.36755418 7.4420821 ]	['A21', 'A15', 'A19', 'A23', 'A20', 'A13']	[0.73593902 0.73218661 0.72690273 0.73329182 0.73527519 0.73079186 0.73328989]	['A29', 'A25', 'A10', 'A13', 'A27', 'A2']	[0.69133352 0.69231705 0.70863872 0.71965138 0.7322031 0.73221331 0.73328989]	['A8', 'A3', 'A5', 'A7', 'A9', 'A11']	[0.73185422 0.72961239 0.73782369 0.73757615 0.73353039 0.73173596 0.73328989]	['A21', 'A15', 'A19', 'A23', 'A20', 'A13']
231	[7.662678 7.60631254 7.32888519 7.39452101 7.47316604 7.482235 7.4420821 ]	['A29', 'A25', 'A10', 'A13', 'A2', 'A27']	[6.68356551 6.75023354 6.91043965 7.18782197 7.39935236 7.38761122 7.4420821 ]	['A8', 'A3', 'A5', 'A7', 'A11', 'A9']	[7.43857478 7.42367735 7.43776167 7.39488662 7.35363808 7.43107723 7.4420821 ]	['A21', 'A15', 'A19', 'A23', 'A13', 'A20']	[0.73593902 0.73218661 0.72690273 0.73329182 0.73527519 0.73790517 0.73328989]	['A29', 'A25', 'A10', 'A13', 'A2', 'A27']	[0.69133352 0.69231705 0.70863872 0.71965138 0.7322031 0.73349357 0.73328989]	['A8', 'A3', 'A5', 'A7', 'A11', 'A9']	[0.73185422 0.72961239 0.73782369 0.73757615 0.73353039 0.7352526 0.73328989]	['A21', 'A15', 'A19', 'A23', 'A13', 'A20']
232	[7.662678 7.60631254 7.32888519 7.39452101 7.40655096 7.36755418 7.4420821 ]	['A29', 'A25', 'A10', 'A2', 'A27', 'A13']	[6.68356551 6.75023354 6.91043965 7.18782197 7.18252237 7.24581112 7.4420821 ]	['A8', 'A3', 'A5', 'A11', 'A9', 'A7']	[7.43857478 7.42367735 7.43776167 7.39488662 7.47329851 7.48326775 7.4420821 ]	['A21', 'A15', 'A19', 'A13', 'A20', 'A23']	[0.73593902 0.73218661 0.72690273 0.73329182 0.73624732 0.73173596 0.73328989]	['A29', 'A25', 'A10', 'A2', 'A27', 'A13']	[0.69133352 0.69231705 0.70863872 0.71965138 0.72146698 0.72180577 0.73328989]	['A8', 'A3', 'A5', 'A11', 'A9', 'A7']	[0.73185422 0.72961239 0.73782369 0.73757615 0.73938587 0.73746757 0.73328989]	['A21', 'A15', 'A19', 'A13', 'A20', 'A23']
233	[7.662678 7.60631254 7.32888519 7.39452101 7.40655096 7.482235 7.4420821 ]	['A29', 'A25', 'A10', 'A2', 'A13', 'A27']	[6.68356551 6.75023354 6.91043965 7.18782197 7.18252237 7.38761122 7.4420821 ]	['A8', 'A3', 'A5', 'A11', 'A7', 'A9']	[7.43857478 7.42367735 7.43776167 7.39488662 7.47329851 7.43107723 7.4420821 ]	['A21', 'A15', 'A19', 'A13', 'A23', 'A20']	[0.73593902 0.73218661 0.72690273 0.73329182 0.73624732 0.73790517 0.73328989]	['A29', 'A25', 'A10', 'A2', 'A13', 'A27']	[0.69133352 0.69231705 0.70863872 0.71965138 0.72146698 0.73349357 0.73328989]	['A8', 'A3', 'A5', 'A11', 'A7', 'A9']	[0.73185422 0.72961239 0.73782369 0.73757615 0.73938587 0.7352526 0.73328989]	['A21', 'A15', 'A19', 'A13', 'A23', 'A20']
234	[7.662678 7.60631254 7.32888519 7.34364578 7.30545963 7.3845986 7.4420821 ]	['A29', 'A25', 'A2', 'A27', 'A13', 'A10']	[6.68356551 6.75023354 6.91043965 6.91439541 6.98946998 7.20976324 7.4420821 ]	['A8', 'A3', 'A11', 'A9', 'A7', 'A5']	[7.43857478 7.42367735 7.43776167 7.5173791 7.5264331 7.48245259 7.4420821 ]	['A21', 'A15', 'A13', 'A20', 'A23', 'A19']	[0.73593902 0.73218661 0.72690273 0.73029594 0.72597461 0.72788377 0.73328989]	['A29', 'A25', 'A2', 'A27', 'A13', 'A10']	[0.69133352 0.69231705 0.70863872 0.7109115 0.71170162 0.72558108 0.73328989]	['A8', 'A3', 'A11', 'A9', 'A7', 'A5']	[0.73185422 0.72961239 0.73782369 0.73988185 0.73805942 0.73396181 0.73328989]	['A21', 'A15', 'A13', 'A20', 'A23', 'A19']
235	[7.662678 7.60631254 7.32888519 7.34364578 7.30545963 7.36755418 7.4420821 ]	['A29', 'A25', 'A2', 'A27', 'A10', 'A13']	[6.68356551 6.75023354 6.91043965 6.91439541 6.98946998 7.24581112 7.4420821 ]	['A8', 'A3', 'A11', 'A9', 'A5', 'A7']	[7.43857478 7.42367735 7.43776167 7.5173791 7.5264331 7.48326775 7.4420821 ]	['A21', 'A15', 'A13', 'A20', 'A19', 'A23']	[0.73593902 0.73218661 0.72690273 0.73029594 0.72597461 0.73173596 0.73328989]	['A29', 'A25', 'A2', 'A27', 'A10', 'A13']	[0.69133352 0.69231705 0.70863872 0.7109115 0.71170162 0.72180577 0.73328989]	['A8', 'A3', 'A11', 'A9', 'A5', 'A7']	[0.73185422 0.72961239 0.73782369 0.73988185 0.73805942 0.73746757 0.73328989]	['A21', 'A15', 'A13', 'A20', 'A19', 'A23']
236	[7.662678 7.60631254 7.32888519 7.34364578 7.42416586 7.3845986 7.4420821 ]	['A29', 'A25', 'A2', 'A13', 'A27', 'A10']	[6.68356551 6.75023354 6.91043965 6.91439541 7.14528701 7.20976324 7.4420821 ]	['A8', 'A3', 'A11', 'A7', 'A9', 'A5']	[7.43857478 7.42367735 7.43776167 7.5173791 7.47220151 7.48245259 7.4420821 ]	['A21', 'A15', 'A13', 'A23', 'A20', 'A19']	[0.73593902 0.73218661 0.72690273 0.73029594 0.73232137 0.72788377 0.73328989]	['A29', 'A25', 'A2', 'A13', 'A27', 'A10']	[0.69133352 0.69231705 0.70863872 0.7109115 0.72541269 0.72558108 0.73328989]	['A8', 'A3', 'A11', 'A7', 'A9', 'A5']	[0.73185422 0.72961239 0.73782369 0.73988185 0.73583499 0.73396181 0.73328989]	['A21', 'A15', 'A13', 'A23', 'A20', 'A19']
237	[7.662678 7.60631254 7.32888519 7.34364578 7.42416586 7.482235 7.4420821 ]	['A29', 'A25', 'A2', 'A13', 'A10', 'A27']	[6.68356551 6.75023354 6.91043965 6.91439541 7.14528701 7.38761122 7.4420821 ]	['A8', 'A3', 'A11', 'A7', 'A5', 'A9']	[7.43857478 7.42367735 7.43776167 7.5173791 7.47220151 7.43107723 7.4420821 ]	['A21', 'A15', 'A13', 'A23', 'A19', 'A20']	[0.73593902 0.73218661 0.72690273 0.73029594 0.73232137 0.73790517 0.73328989]	['A29', 'A25', 'A2', 'A13', 'A10', 'A27']	[0.69133352 0.69231705 0.70863872 0.7109115 0.72541269 0.73349357 0.73328989]	['A8', 'A3', 'A11', 'A7', 'A5', 'A9']	[0.73185422 0.72961239 0.73782369 0.73988185 0.73583499 0.7352526 0.73328989]	['A21', 'A15', 'A13', 'A23', 'A19', 'A20']
238	[7.662678 7.60631254 7.32888519 7.34364578 7.40655096 7.36755418 7.4420821 ]	['A29', 'A25', 'A2', 'A10', 'A27', 'A13']	[6.68356551 6.75023354 6.91043965 6.91439541 7.18252237 7.24581112 7.4420821 ]	['A8', 'A3', 'A11', 'A5', 'A9', 'A7']	[7.43857478 7.42367735 7.43776167 7.5173791 7.47329851 7.48326775 7.4420821 ]	['A21', 'A15', 'A13', 'A19', 'A20', 'A23']	[0.73593902 0.73218661 0.72690273 0.73029594 0.73624732 0.73173596 0.73328989]	['A29', 'A25', 'A2', 'A10', 'A27', 'A13']	[0.69133352 0.69231705 0.70863872 0.7109115 0.72146698 0.72180577 0.73328989]	['A8', 'A3', 'A11', 'A5', 'A9', 'A7']	[0.73185422 0.72961239 0.73782369 0.73988185 0.73938587 0.73746757 0.73328989]	['A21', 'A15', 'A13', 'A19', 'A20', 'A23']
239	[7.662678 7.60631254 7.32888519 7.34364578 7.40655096 7.482235 7.4420821 ]	['A29', 'A25', 'A2', 'A10', 'A13', 'A27']	[6.68356551 6.75023354 6.91043965 6.91439541 7.18252237 7.38761122 7.4420821 ]	['A8', 'A3', 'A11', 'A5', 'A7', 'A9']	[7.43857478 7.42367735 7.43776167 7.5173791 7.47329851 7.43107723 7.4420821 ]	['A21', 'A15', 'A13', 'A19', 'A23', 'A20']	[0.73593902 0.73218661 0.72690273 0.73029594 0.73624732 0.73790517 0.73328989]	['A29', 'A25', 'A2', 'A10', 'A13', 'A27']	[0.69133352 0.69231705 0.70863872 0.7109115 0.72146698 0.73349357 0.73328989]	['A8', 'A3', 'A11', 'A5', 'A7', 'A9']	[0.73185422 0.72961239 0.73782369 0.73988185 0.73938587 0.7352526 0.73328989]	['A21', 'A15', 'A13', 'A19', 'A23', 'A20']
240	[7.662678 7.73978506 7.68413998 7.6313648 7.68426253 7.68629237 7.4420821 ]	['A13', 'A27', 'A29', 'A10', 'A2', 'A25']	[6.68356551 6.95545163 7.03398922 7.08314845 7.33917203 7.32944587 7.4420821 ]	['A7', 'A9', 'A8', 'A5', 'A11', 'A3']	[7.43857478 7.39097482 7.40532893 7.39268659 7.35259067 7.43003389 7.4420821 ]	['A23', 'A20', 'A21', 'A19', 'A13', 'A15']	[0.73593902 0.73868959 0.7344338 0.73056826 0.73677193 0.73956247 0.73328989]	['A13', 'A27', 'A29', 'A10', 'A2', 'A25']	[0.69133352 0.70903625 0.7101992 0.71029153 0.7196723 0.72133132 0.73328989]	['A7', 'A9', 'A8', 'A5', 'A11', 'A3']	[0.73185422 0.72819433 0.72694249 0.72454056 0.72454462 0.72651227 0.73328989]	['A23', 'A20', 'A21', 'A19', 'A13', 'A15']
241	[7.662678 7.73978506 7.68413998 7.6313648 7.68426253 7.43197958 7.4420821 ]	['A13', 'A27', 'A29', 'A10', 'A25', 'A2']	[6.68356551 6.95545163 7.03398922 7.08314845 7.33917203 7.45510792 7.4420821 ]	['A7', 'A9', 'A8', 'A5', 'A3', 'A11']	[7.43857478 7.39097482 7.40532893 7.39268659 7.35259067 7.36755418 7.4420821 ]	['A23', 'A20', 'A21', 'A19', 'A15', 'A13']	[0.73593902 0.73868959 0.7344338 0.73056826 0.73677193 0.73079186 0.73328989]	['A13', 'A27', 'A29', 'A10', 'A25', 'A2']	[0.69133352 0.70903625 0.7101992 0.71029153 0.7196723 0.73221331 0.73328989]	['A7', 'A9', 'A8', 'A5', 'A3', 'A11']	[0.73185422 0.72819433 0.72694249 0.72454056 0.72454462 0.73173596 0.73328989]	['A23', 'A20', 'A21', 'A19', 'A15', 'A13']
242	[7.662678 7.73978506 7.68413998 7.6313648 7.63524772 7.68629237 7.4420821 ]	['A13', 'A27', 'A29', 'A2', 'A10', 'A25']	[6.68356551 6.95545163 7.03398922 7.08314845 7.08151865 7.32944587 7.4420821 ]	['A7', 'A9', 'A8', 'A11', 'A5', 'A3']	[7.43857478 7.39097482 7.40532893 7.39268659 7.47136122 7.43003389 7.4420821 ]	['A23', 'A20', 'A21', 'A13', 'A19', 'A15']	[0.73593902 0.73868959 0.7344338 0.73056826 0.73376751 0.73956247 0.73328989]	['A13', 'A27', 'A29', 'A2', 'A10', 'A25']	[0.69133352 0.70903625 0.7101992 0.71029153 0.71236097 0.72133132 0.73328989]	['A7', 'A9', 'A8', 'A11', 'A5', 'A3']	[0.73185422 0.72819433 0.72694249 0.72454056 0.72675479 0.72651227 0.73328989]	['A23', 'A20', 'A21', 'A13', 'A19', 'A15']
243	[7.662678 7.73978506 7.68413998 7.6313648 7.63524772 7.3845986 7.4420821 ]	['A13', 'A27', 'A29', 'A2', 'A25', 'A10']	[6.68356551 6.95545163 7.03398922 7.08314845 7.08151865 7.20976324 7.4420821 ]	['A7', 'A9', 'A8', 'A11', 'A3', 'A5']	[7.43857478 7.39097482 7.40532893 7.39268659 7.47136122 7.48245259 7.4420821 ]	['A23', 'A20', 'A21', 'A13', 'A15', 'A19']	[0.73593902 0.73868959 0.7344338 0.73056826 0.73376751 0.72788377 0.73328989]	['A13', 'A27', 'A29', 'A2', 'A25', 'A10']	[0.69133352 0.70903625 0.7101992 0.71029153 0.71236097 0.72558108 0.73328989]	['A7', 'A9', 'A8', 'A11', 'A3', 'A5']	[0.73185422 0.72819433 0.72694249 0.72454056 0.72675479 0.73396181 0.73328989]	['A23', 'A20', 'A21', 'A13', 'A15', 'A19']
244	[7.662678 7.73978506 7.68413998 7.6313648 7.37220649 7.43197958 7.4420821 ]	['A13', 'A27', 'A29', 'A25', 'A10', 'A2']	[6.68356551 6.95545163 7.03398922 7.08314845 7.21558376 7.45510792 7.4420821 ]	['A7', 'A9', 'A8', 'A3', 'A5', 'A11']	[7.43857478 7.39097482 7.40532893 7.39268659 7.40680215 7.36755418 7.4420821 ]	['A23', 'A20', 'A21', 'A15', 'A19', 'A13']	[0.73593902 0.73868959 0.7344338 0.73056826 0.72498449 0.73079186 0.73328989]	['A13', 'A27', 'A29', 'A25', 'A10', 'A2']	[0.69133352 0.70903625 0.7101992 0.71029153 0.72412301 0.73221331 0.73328989]	['A7', 'A9', 'A8', 'A3', 'A5', 'A11']	[0.73185422 0.72819433 0.72694249 0.72454056 0.73217936 0.73173596 0.73328989]	['A23', 'A20', 'A21', 'A15', 'A19', 'A13']
245	[7.662678 7.73978506 7.68413998 7.6313648 7.37220649 7.3845986 7.4420821 ]	['A13', 'A27', 'A29', 'A25', 'A2', 'A10']	[6.68356551 6.95545163 7.03398922 7.08314845 7.21558376 7.20976324 7.4420821 ]	['A7', 'A9', 'A8', 'A3', 'A11', 'A5']	[7.43857478 7.39097482 7.40532893 7.39268659 7.40680215 7.48245259 7.4420821 ]	['A23', 'A20', 'A21', 'A15', 'A13', 'A19']	[0.73593902 0.73868959 0.7344338 0.73056826 0.72498449 0.72788377 0.73328989]	['A13', 'A27', 'A29', 'A25', 'A2', 'A10']	[0.69133352 0.70903625 0.7101992 0.71029153 0.72412301 0.72558108 0.73328989]	['A7', 'A9', 'A8', 'A3', 'A11', 'A5']	[0.73185422 0.72819433 0.72694249 0.72454056 0.73217936 0.73396181 0.73328989]	['A23', 'A20', 'A21', 'A15', 'A13', 'A19']
246	[7.662678 7.73978506 7.68413998 7.73693655 7.68426253 7.68629237 7.4420821 ]	['A13', 'A27', 'A10', 'A29', 'A2', 'A25']	[6.68356551 6.95545163 7.03398922 7.30060008 7.33917203 7.32944587 7.4420821 ]	['A7', 'A9', 'A5', 'A8', 'A11', 'A3']	[7.43857478 7.39097482 7.40532893 7.36335052 7.35259067 7.43003389 7.4420821 ]	['A23', 'A20', 'A19', 'A21', 'A13', 'A15']	[0.73593902 0.73868959 0.7344338 0.74080568 0.73677193 0.73956247 0.73328989]	['A13', 'A27', 'A10', 'A29', 'A2', 'A25']	[0.69133352 0.70903625 0.7101992 0.72012716 0.7196723 0.72133132 0.73328989]	['A7', 'A9', 'A5', 'A8', 'A11', 'A3']	[0.73185422 0.72819433 0.72694249 0.72709135 0.72454462 0.72651227 0.73328989]	['A23', 'A20', 'A19', 'A21', 'A13', 'A15']
247	[7.662678 7.73978506 7.68413998 7.73693655 7.68426253 7.43197958 7.4420821 ]	['A13', 'A27', 'A10', 'A29', 'A25', 'A2']	[6.68356551 6.95545163 7.03398922 7.30060008 7.33917203 7.45510792 7.4420821 ]	['A7', 'A9', 'A5', 'A8', 'A3', 'A11']	[7.43857478 7.39097482 7.40532893 7.36335052 7.35259067 7.36755418 7.4420821 ]	['A23', 'A20', 'A19', 'A21', 'A15', 'A13']	[0.73593902 0.73868959 0.7344338 0.74080568 0.73677193 0.73079186 0.73328989]	['A13', 'A27', 'A10', 'A29', 'A25', 'A2']	[0.69133352 0.70903625 0.7101992 0.72012716 0.7196723 0.73221331 0.73328989]	['A7', 'A9', 'A5', 'A8', 'A3', 'A11']	[0.73185422 0.72819433 0.72694249 0.72709135 0.72454462 0.73173596 0.73328989]	['A23', 'A20', 'A19', 'A21', 'A15', 'A13']
248	[7.662678 7.73978506 7.68413998 7.73693655 7.73731926 7.68629237 7.4420821 ]	['A13', 'A27', 'A10', 'A2', 'A29', 'A25']	[6.68356551 6.95545163 7.03398922 7.30060008 7.29186204 7.32944587 7.4420821 ]	['A7', 'A9', 'A5', 'A11', 'A8', 'A3']	[7.43857478 7.39097482 7.40532893 7.36335052 7.4430688 7.43003389 7.4420821 ]	['A23', 'A20', 'A19', 'A13', 'A21', 'A15']	[0.73593902 0.73868959 0.7344338 0.74080568 0.74370925 0.73956247 0.73328989]	['A13', 'A27', 'A10', 'A2', 'A29', 'A25']	[0.69133352 0.70903625 0.7101992 0.72012716 0.72200223 0.72133132 0.73328989]	['A7', 'A9', 'A5', 'A11', 'A8', 'A3']	[0.73185422 0.72819433 0.72694249 0.72709135 0.72921804 0.72651227 0.73328989]	['A23', 'A20', 'A19', 'A13', 'A21', 'A15']
249	[7.662678 7.73978506 7.68413998 7.73693655 7.73731926 7.48326775 7.4420821 ]	['A13', 'A27', 'A10', 'A2', 'A25', 'A29']	[6.68356551 6.95545163 7.03398922 7.30060008 7.29186204 7.40934464 7.4420821 ]	['A7', 'A9', 'A5', 'A11', 'A3', 'A8']	[7.43857478 7.39097482 7.40532893 7.36335052 7.4430688 7.45508291 7.4420821 ]	['A23', 'A20', 'A19', 'A13', 'A15', 'A21']	[0.73593902 0.73868959 0.7344338 0.74080568 0.74370925 0.73746757 0.73328989]	['A13', 'A27', 'A10', 'A2', 'A25', 'A29']	[0.69133352 0.70903625 0.7101992 0.72012716 0.72200223 0.73442032 0.73328989]	['A7', 'A9', 'A5', 'A11', 'A3', 'A8']	[0.73185422 0.72819433 0.72694249 0.72709135 0.72921804 0.73627278 0.73328989]	['A23', 'A20', 'A19', 'A13', 'A15', 'A21']
250	[7.662678 7.73978506 7.68413998 7.73693655 7.47413784 7.43197958 7.4420821 ]	['A13', 'A27', 'A10', 'A25', 'A29', 'A2']	[6.68356551 6.95545163 7.03398922 7.30060008 7.42169217 7.45510792 7.4420821 ]	['A7', 'A9', 'A5', 'A3', 'A8', 'A11']	[7.43857478 7.39097482 7.40532893 7.36335052 7.37845706 7.36755418 7.4420821 ]	['A23', 'A20', 'A19', 'A15', 'A21', 'A13']	[0.73593902 0.73868959 0.7344338 0.74080568 0.73486258 0.73079186 0.73328989]	['A13', 'A27', 'A10', 'A25', 'A29', 'A2']	[0.69133352 0.70903625 0.7101992 0.72012716 0.73315024 0.73221331 0.73328989]	['A7', 'A9', 'A5', 'A3', 'A8', 'A11']	[0.73185422 0.72819433 0.72694249 0.72709135 0.73457517 0.73173596 0.73328989]	['A23', 'A20', 'A19', 'A15', 'A21', 'A13']
251	[7.662678 7.73978506 7.68413998 7.73693655 7.47413784 7.48326775 7.4420821 ]	['A13', 'A27', 'A10', 'A25', 'A2', 'A29']	[6.68356551 6.95545163 7.03398922 7.30060008 7.42169217 7.40934464 7.4420821 ]	['A7', 'A9', 'A5', 'A3', 'A11', 'A8']	[7.43857478 7.39097482 7.40532893 7.36335052 7.37845706 7.45508291 7.4420821 ]	['A23', 'A20', 'A19', 'A15', 'A13', 'A21']	[0.73593902 0.73868959 0.7344338 0.74080568 0.73486258 0.73746757 0.73328989]	['A13', 'A27', 'A10', 'A25', 'A2', 'A29']	[0.69133352 0.70903625 0.7101992 0.72012716 0.73315024 0.73442032 0.73328989]	['A7', 'A9', 'A5', 'A3', 'A11', 'A8']	[0.73185422 0.72819433 0.72694249 0.72709135 0.73457517 0.73627278 0.73328989]	['A23', 'A20', 'A19', 'A15', 'A13', 'A21']
252	[7.662678 7.73978506 7.68413998 7.68637885 7.63524772 7.68629237 7.4420821 ]	['A13', 'A27', 'A2', 'A29', 'A10', 'A25']	[6.68356551 6.95545163 7.03398922 7.03403146 7.08151865 7.32944587 7.4420821 ]	['A7', 'A9', 'A11', 'A8', 'A5', 'A3']	[7.43857478 7.39097482 7.40532893 7.4863365 7.47136122 7.43003389 7.4420821 ]	['A23', 'A20', 'A13', 'A21', 'A19', 'A15']	[0.73593902 0.73868959 0.7344338 0.73775712 0.73376751 0.73956247 0.73328989]	['A13', 'A27', 'A2', 'A29', 'A10', 'A25']	[0.69133352 0.70903625 0.7101992 0.71250488 0.71236097 0.72133132 0.73328989]	['A7', 'A9', 'A11', 'A8', 'A5', 'A3']	[0.73185422 0.72819433 0.72694249 0.72932694 0.72675479 0.72651227 0.73328989]	['A23', 'A20', 'A13', 'A21', 'A19', 'A15']
253	[7.662678 7.73978506 7.68413998 7.68637885 7.63524772 7.3845986 7.4420821 ]	['A13', 'A27', 'A2', 'A29', 'A25', 'A10']	[6.68356551 6.95545163 7.03398922 7.03403146 7.08151865 7.20976324 7.4420821 ]	['A7', 'A9', 'A11', 'A8', 'A3', 'A5']	[7.43857478 7.39097482 7.40532893 7.4863365 7.47136122 7.48245259 7.4420821 ]	['A23', 'A20', 'A13', 'A21', 'A15', 'A19']	[0.73593902 0.73868959 0.7344338 0.73775712 0.73376751 0.72788377 0.73328989]	['A13', 'A27', 'A2', 'A29', 'A25', 'A10']	[0.69133352 0.70903625 0.7101992 0.71250488 0.71236097 0.72558108 0.73328989]	['A7', 'A9', 'A11', 'A8', 'A3', 'A5']	[0.73185422 0.72819433 0.72694249 0.72932694 0.72675479 0.73396181 0.73328989]	['A23', 'A20', 'A13', 'A21', 'A15', 'A19']
254	[7.662678 7.73978506 7.68413998 7.68637885 7.73731926 7.68629237 7.4420821 ]	['A13', 'A27', 'A2', 'A10', 'A29', 'A25']	[6.68356551 6.95545163 7.03398922 7.03403146 7.29186204 7.32944587 7.4420821 ]	['A7', 'A9', 'A11', 'A5', 'A8', 'A3']	[7.43857478 7.39097482 7.40532893 7.4863365 7.4430688 7.43003389 7.4420821 ]	['A23', 'A20', 'A13', 'A19', 'A21', 'A15']	[0.73593902 0.73868959 0.7344338 0.73775712 0.74370925 0.73956247 0.73328989]	['A13', 'A27', 'A2', 'A10', 'A29', 'A25']	[0.69133352 0.70903625 0.7101992 0.71250488 0.72200223 0.72133132 0.73328989]	['A7', 'A9', 'A11', 'A5', 'A8', 'A3']	[0.73185422 0.72819433 0.72694249 0.72932694 0.72921804 0.72651227 0.73328989]	['A23', 'A20', 'A13', 'A19', 'A21', 'A15']
255	[7.662678 7.73978506 7.68413998 7.68637885 7.73731926 7.48326775 7.4420821 ]	['A13', 'A27', 'A2', 'A10', 'A25', 'A29']	[6.68356551 6.95545163 7.03398922 7.03403146 7.29186204 7.40934464 7.4420821 ]	['A7', 'A9', 'A11', 'A5', 'A3', 'A8']	[7.43857478 7.39097482 7.40532893 7.4863365 7.4430688 7.45508291 7.4420821 ]	['A23', 'A20', 'A13', 'A19', 'A15', 'A21']	[0.73593902 0.73868959 0.7344338 0.73775712 0.74370925 0.73746757 0.73328989]	['A13', 'A27', 'A2', 'A10', 'A25', 'A29']	[0.69133352 0.70903625 0.7101992 0.71250488 0.72200223 0.73442032 0.73328989]	['A7', 'A9', 'A11', 'A5', 'A3', 'A8']	[0.73185422 0.72819433 0.72694249 0.72932694 0.72921804 0.73627278 0.73328989]	['A23', 'A20', 'A13', 'A19', 'A15', 'A21']
256	[7.662678 7.73978506 7.68413998 7.68637885 7.42532351 7.3845986 7.4420821 ]	['A13', 'A27', 'A2', 'A25', 'A29', 'A10']	[6.68356551 6.95545163 7.03398922 7.03403146 7.16829035 7.20976324 7.4420821 ]	['A7', 'A9', 'A11', 'A3', 'A8', 'A5']	[7.43857478 7.39097482 7.40532893 7.4863365 7.49729279 7.48245259 7.4420821 ]	['A23', 'A20', 'A13', 'A15', 'A21', 'A19']	[0.73593902 0.73868959 0.7344338 0.73775712 0.73191087 0.72788377 0.73328989]	['A13', 'A27', 'A2', 'A25', 'A29', 'A10']	[0.69133352 0.70903625 0.7101992 0.71250488 0.72627245 0.72558108 0.73328989]	['A7', 'A9', 'A11', 'A3', 'A8', 'A5']	[0.73185422 0.72819433 0.72694249 0.72932694 0.73682791 0.73396181 0.73328989]	['A23', 'A20', 'A13', 'A15', 'A21', 'A19']
257	[7.662678 7.73978506 7.68413998 7.68637885 7.42532351 7.48326775 7.4420821 ]	['A13', 'A27', 'A2', 'A25', 'A10', 'A29']	[6.68356551 6.95545163 7.03398922 7.03403146 7.16829035 7.40934464 7.4420821 ]	['A7', 'A9', 'A11', 'A3', 'A5', 'A8']	[7.43857478 7.39097482 7.40532893 7.4863365 7.49729279 7.45508291 7.4420821 ]	['A23', 'A20', 'A13', 'A15', 'A19', 'A21']	[0.73593902 0.73868959 0.7344338 0.73775712 0.73191087 0.73746757 0.73328989]	['A13', 'A27', 'A2', 'A25', 'A10', 'A29']	[0.69133352 0.70903625 0.7101992 0.71250488 0.72627245 0.73442032 0.73328989]	['A7', 'A9', 'A11', 'A3', 'A5', 'A8']	[0.73185422 0.72819433 0.72694249 0.72932694 0.73682791 0.73627278 0.73328989]	['A23', 'A20', 'A13', 'A15', 'A19', 'A21']
258	[7.662678 7.73978506 7.68413998 7.4138412 7.37220649 7.43197958 7.4420821 ]	['A13', 'A27', 'A25', 'A29', 'A10', 'A2']	[6.68356551 6.95545163 7.03398922 7.17285246 7.21558376 7.45510792 7.4420821 ]	['A7', 'A9', 'A3', 'A8', 'A5', 'A11']	[7.43857478 7.39097482 7.40532893 7.41949522 7.40680215 7.36755418 7.4420821 ]	['A23', 'A20', 'A15', 'A21', 'A19', 'A13']	[0.73593902 0.73868959 0.7344338 0.72889459 0.72498449 0.73079186 0.73328989]	['A13', 'A27', 'A25', 'A29', 'A10', 'A2']	[0.69133352 0.70903625 0.7101992 0.7246033 0.72412301 0.73221331 0.73328989]	['A7', 'A9', 'A3', 'A8', 'A5', 'A11']	[0.73185422 0.72819433 0.72694249 0.73489138 0.73217936 0.73173596 0.73328989]	['A23', 'A20', 'A15', 'A21', 'A19', 'A13']
259	[7.662678 7.73978506 7.68413998 7.4138412 7.37220649 7.3845986 7.4420821 ]	['A13', 'A27', 'A25', 'A29', 'A2', 'A10']	[6.68356551 6.95545163 7.03398922 7.17285246 7.21558376 7.20976324 7.4420821 ]	['A7', 'A9', 'A3', 'A8', 'A11', 'A5']	[7.43857478 7.39097482 7.40532893 7.41949522 7.40680215 7.48245259 7.4420821 ]	['A23', 'A20', 'A15', 'A21', 'A13', 'A19']	[0.73593902 0.73868959 0.7344338 0.72889459 0.72498449 0.72788377 0.73328989]	['A13', 'A27', 'A25', 'A29', 'A2', 'A10']	[0.69133352 0.70903625 0.7101992 0.7246033 0.72412301 0.72558108 0.73328989]	['A7', 'A9', 'A3', 'A8', 'A11', 'A5']	[0.73185422 0.72819433 0.72694249 0.73489138 0.73217936 0.73396181 0.73328989]	['A23', 'A20', 'A15', 'A21', 'A13', 'A19']
260	[7.662678 7.73978506 7.68413998 7.4138412 7.47413784 7.43197958 7.4420821 ]	['A13', 'A27', 'A25', 'A10', 'A29', 'A2']	[6.68356551 6.95545163 7.03398922 7.17285246 7.42169217 7.45510792 7.4420821 ]	['A7', 'A9', 'A3', 'A5', 'A8', 'A11']	[7.43857478 7.39097482 7.40532893 7.41949522 7.37845706 7.36755418 7.4420821 ]	['A23', 'A20', 'A15', 'A19', 'A21', 'A13']	[0.73593902 0.73868959 0.7344338 0.72889459 0.73486258 0.73079186 0.73328989]	['A13', 'A27', 'A25', 'A10', 'A29', 'A2']	[0.69133352 0.70903625 0.7101992 0.7246033 0.73315024 0.73221331 0.73328989]	['A7', 'A9', 'A3', 'A5', 'A8', 'A11']	[0.73185422 0.72819433 0.72694249 0.73489138 0.73457517 0.73173596 0.73328989]	['A23', 'A20', 'A15', 'A19', 'A21', 'A13']
261	[7.662678 7.73978506 7.68413998 7.4138412 7.47413784 7.48326775 7.4420821 ]	['A13', 'A27', 'A25', 'A10', 'A2', 'A29']	[6.68356551 6.95545163 7.03398922 7.17285246 7.42169217 7.40934464 7.4420821 ]	['A7', 'A9', 'A3', 'A5', 'A11', 'A8']	[7.43857478 7.39097482 7.40532893 7.41949522 7.37845706 7.45508291 7.4420821 ]	['A23', 'A20', 'A15', 'A19', 'A13', 'A21']	[0.73593902 0.73868959 0.7344338 0.72889459 0.73486258 0.73746757 0.73328989]	['A13', 'A27', 'A25', 'A10', 'A2', 'A29']	[0.69133352 0.70903625 0.7101992 0.7246033 0.73315024 0.73442032 0.73328989]	['A7', 'A9', 'A3', 'A5', 'A11', 'A8']	[0.73185422 0.72819433 0.72694249 0.73489138 0.73457517 0.73627278 0.73328989]	['A23', 'A20', 'A15', 'A19', 'A13', 'A21']
262	[7.662678 7.73978506 7.68413998 7.4138412 7.42532351 7.3845986 7.4420821 ]	['A13', 'A27', 'A25', 'A2', 'A29', 'A10']	[6.68356551 6.95545163 7.03398922 7.17285246 7.16829035 7.20976324 7.4420821 ]	['A7', 'A9', 'A3', 'A11', 'A8', 'A5']	[7.43857478 7.39097482 7.40532893 7.41949522 7.49729279 7.48245259 7.4420821 ]	['A23', 'A20', 'A15', 'A13', 'A21', 'A19']	[0.73593902 0.73868959 0.7344338 0.72889459 0.73191087 0.72788377 0.73328989]	['A13', 'A27', 'A25', 'A2', 'A29', 'A10']	[0.69133352 0.70903625 0.7101992 0.7246033 0.72627245 0.72558108 0.73328989]	['A7', 'A9', 'A3', 'A11', 'A8', 'A5']	[0.73185422 0.72819433 0.72694249 0.73489138 0.73682791 0.73396181 0.73328989]	['A23', 'A20', 'A15', 'A13', 'A21', 'A19']
263	[7.662678 7.73978506 7.68413998 7.4138412 7.42532351 7.48326775 7.4420821 ]	['A13', 'A27', 'A25', 'A2', 'A10', 'A29']	[6.68356551 6.95545163 7.03398922 7.17285246 7.16829035 7.40934464 7.4420821 ]	['A7', 'A9', 'A3', 'A11', 'A5', 'A8']	[7.43857478 7.39097482 7.40532893 7.41949522 7.49729279 7.45508291 7.4420821 ]	['A23', 'A20', 'A15', 'A13', 'A19', 'A21']	[0.73593902 0.73868959 0.7344338 0.72889459 0.73191087 0.73746757 0.73328989]	['A13', 'A27', 'A25', 'A2', 'A10', 'A29']	[0.69133352 0.70903625 0.7101992 0.7246033 0.72627245 0.73442032 0.73328989]	['A7', 'A9', 'A3', 'A11', 'A5', 'A8']	[0.73185422 0.72819433 0.72694249 0.73489138 0.73682791 0.73627278 0.73328989]	['A23', 'A20', 'A15', 'A13', 'A19', 'A21']
264	[7.662678 7.73978506 7.68300017 7.6313648 7.68426253 7.68629237 7.4420821 ]	['A13', 'A29', 'A27', 'A10', 'A2', 'A25']	[6.68356551 6.95545163 7.00935083 7.08314845 7.33917203 7.32944587 7.4420821 ]	['A7', 'A8', 'A9', 'A5', 'A11', 'A3']	[7.43857478 7.39097482 7.37839134 7.39268659 7.35259067 7.43003389 7.4420821 ]	['A23', 'A21', 'A20', 'A19', 'A13', 'A15']	[0.73593902 0.73868959 0.73482792 0.73056826 0.73677193 0.73956247 0.73328989]	['A13', 'A29', 'A27', 'A10', 'A2', 'A25']	[0.69133352 0.70903625 0.70934706 0.71029153 0.7196723 0.72133132 0.73328989]	['A7', 'A8', 'A9', 'A5', 'A11', 'A3']	[0.73185422 0.72819433 0.72589811 0.72454056 0.72454462 0.72651227 0.73328989]	['A23', 'A21', 'A20', 'A19', 'A13', 'A15']
265	[7.662678 7.73978506 7.68300017 7.6313648 7.68426253 7.43197958 7.4420821 ]	['A13', 'A29', 'A27', 'A10', 'A25', 'A2']	[6.68356551 6.95545163 7.00935083 7.08314845 7.33917203 7.45510792 7.4420821 ]	['A7', 'A8', 'A9', 'A5', 'A3', 'A11']	[7.43857478 7.39097482 7.37839134 7.39268659 7.35259067 7.36755418 7.4420821 ]	['A23', 'A21', 'A20', 'A19', 'A15', 'A13']	[0.73593902 0.73868959 0.73482792 0.73056826 0.73677193 0.73079186 0.73328989]	['A13', 'A29', 'A27', 'A10', 'A25', 'A2']	[0.69133352 0.70903625 0.70934706 0.71029153 0.7196723 0.73221331 0.73328989]	['A7', 'A8', 'A9', 'A5', 'A3', 'A11']	[0.73185422 0.72819433 0.72589811 0.72454056 0.72454462 0.73173596 0.73328989]	['A23', 'A21', 'A20', 'A19', 'A15', 'A13']
266	[7.662678 7.73978506 7.68300017 7.6313648 7.63524772 7.68629237 7.4420821 ]	['A13', 'A29', 'A27', 'A2', 'A10', 'A25']	[6.68356551 6.95545163 7.00935083 7.08314845 7.08151865 7.32944587 7.4420821 ]	['A7', 'A8', 'A9', 'A11', 'A5', 'A3']	[7.43857478 7.39097482 7.37839134 7.39268659 7.47136122 7.43003389 7.4420821 ]	['A23', 'A21', 'A20', 'A13', 'A19', 'A15']	[0.73593902 0.73868959 0.73482792 0.73056826 0.73376751 0.73956247 0.73328989]	['A13', 'A29', 'A27', 'A2', 'A10', 'A25']	[0.69133352 0.70903625 0.70934706 0.71029153 0.71236097 0.72133132 0.73328989]	['A7', 'A8', 'A9', 'A11', 'A5', 'A3']	[0.73185422 0.72819433 0.72589811 0.72454056 0.72675479 0.72651227 0.73328989]	['A23', 'A21', 'A20', 'A13', 'A19', 'A15']
267	[7.662678 7.73978506 7.68300017 7.6313648 7.63524772 7.3845986 7.4420821 ]	['A13', 'A29', 'A27', 'A2', 'A25', 'A10']	[6.68356551 6.95545163 7.00935083 7.08314845 7.08151865 7.20976324 7.4420821 ]	['A7', 'A8', 'A9', 'A11', 'A3', 'A5']	[7.43857478 7.39097482 7.37839134 7.39268659 7.47136122 7.48245259 7.4420821 ]	['A23', 'A21', 'A20', 'A13', 'A15', 'A19']	[0.73593902 0.73868959 0.73482792 0.73056826 0.73376751 0.72788377 0.73328989]	['A13', 'A29', 'A27', 'A2', 'A25', 'A10']	[0.69133352 0.70903625 0.70934706 0.71029153 0.71236097 0.72558108 0.73328989]	['A7', 'A8', 'A9', 'A11', 'A3', 'A5']	[0.73185422 0.72819433 0.72589811 0.72454056 0.72675479 0.73396181 0.73328989]	['A23', 'A21', 'A20', 'A13', 'A15', 'A19']
268	[7.662678 7.73978506 7.68300017 7.6313648 7.37220649 7.43197958 7.4420821 ]	['A13', 'A29', 'A27', 'A25', 'A10', 'A2']	[6.68356551 6.95545163 7.00935083 7.08314845 7.21558376 7.45510792 7.4420821 ]	['A7', 'A8', 'A9', 'A3', 'A5', 'A11']	[7.43857478 7.39097482 7.37839134 7.39268659 7.40680215 7.36755418 7.4420821 ]	['A23', 'A21', 'A20', 'A15', 'A19', 'A13']	[0.73593902 0.73868959 0.73482792 0.73056826 0.72498449 0.73079186 0.73328989]	['A13', 'A29', 'A27', 'A25', 'A10', 'A2']	[0.69133352 0.70903625 0.70934706 0.71029153 0.72412301 0.73221331 0.73328989]	['A7', 'A8', 'A9', 'A3', 'A5', 'A11']	[0.73185422 0.72819433 0.72589811 0.72454056 0.73217936 0.73173596 0.73328989]	['A23', 'A21', 'A20', 'A15', 'A19', 'A13']
269	[7.662678 7.73978506 7.68300017 7.6313648 7.37220649 7.3845986 7.4420821 ]	['A13', 'A29', 'A27', 'A25', 'A2', 'A10']	[6.68356551 6.95545163 7.00935083 7.08314845 7.21558376 7.20976324 7.4420821 ]	['A7', 'A8', 'A9', 'A3', 'A11', 'A5']	[7.43857478 7.39097482 7.37839134 7.39268659 7.40680215 7.48245259 7.4420821 ]	['A23', 'A21', 'A20', 'A15', 'A13', 'A19']	[0.73593902 0.73868959 0.73482792 0.73056826 0.72498449 0.72788377 0.73328989]	['A13', 'A29', 'A27', 'A25', 'A2', 'A10']	[0.69133352 0.70903625 0.70934706 0.71029153 0.72412301 0.72558108 0.73328989]	['A7', 'A8', 'A9', 'A3', 'A11', 'A5']	[0.73185422 0.72819433 0.72589811 0.72454056 0.73217936 0.73396181 0.73328989]	['A23', 'A21', 'A20', 'A15', 'A13', 'A19']
270	[7.662678 7.73978506 7.68300017 7.73593004 7.68426253 7.68629237 7.4420821 ]	['A13', 'A29', 'A10', 'A27', 'A2', 'A25']	[6.68356551 6.95545163 7.00935083 7.27737597 7.33917203 7.32944587 7.4420821 ]	['A7', 'A8', 'A5', 'A9', 'A11', 'A3']	[7.43857478 7.39097482 7.37839134 7.33763749 7.35259067 7.43003389 7.4420821 ]	['A23', 'A21', 'A19', 'A20', 'A13', 'A15']	[0.73593902 0.73868959 0.73482792 0.74123285 0.73677193 0.73956247 0.73328989]	['A13', 'A29', 'A10', 'A27', 'A2', 'A25']	[0.69133352 0.70903625 0.70934706 0.71916583 0.7196723 0.72133132 0.73328989]	['A7', 'A8', 'A5', 'A9', 'A11', 'A3']	[0.73185422 0.72819433 0.72589811 0.72602042 0.72454462 0.72651227 0.73328989]	['A23', 'A21', 'A19', 'A20', 'A13', 'A15']
271	[7.662678 7.73978506 7.68300017 7.73593004 7.68426253 7.43197958 7.4420821 ]	['A13', 'A29', 'A10', 'A27', 'A25', 'A2']	[6.68356551 6.95545163 7.00935083 7.27737597 7.33917203 7.45510792 7.4420821 ]	['A7', 'A8', 'A5', 'A9', 'A3', 'A11']	[7.43857478 7.39097482 7.37839134 7.33763749 7.35259067 7.36755418 7.4420821 ]	['A23', 'A21', 'A19', 'A20', 'A15', 'A13']	[0.73593902 0.73868959 0.73482792 0.74123285 0.73677193 0.73079186 0.73328989]	['A13', 'A29', 'A10', 'A27', 'A25', 'A2']	[0.69133352 0.70903625 0.70934706 0.71916583 0.7196723 0.73221331 0.73328989]	['A7', 'A8', 'A5', 'A9', 'A3', 'A11']	[0.73185422 0.72819433 0.72589811 0.72602042 0.72454462 0.73173596 0.73328989]	['A23', 'A21', 'A19', 'A20', 'A15', 'A13']
272	[7.662678 7.73978506 7.68300017 7.73593004 7.7362509 7.68629237 7.4420821 ]	['A13', 'A29', 'A10', 'A2', 'A27', 'A25']	[6.68356551 6.95545163 7.00935083 7.27737597 7.26929705 7.32944587 7.4420821 ]	['A7', 'A8', 'A5', 'A11', 'A9', 'A3']	[7.43857478 7.39097482 7.37839134 7.33763749 7.41822775 7.43003389 7.4420821 ]	['A23', 'A21', 'A19', 'A13', 'A20', 'A15']	[0.73593902 0.73868959 0.73482792 0.74123285 0.74416274 0.73956247 0.73328989]	['A13', 'A29', 'A10', 'A2', 'A27', 'A25']	[0.69133352 0.70903625 0.70934706 0.71916583 0.72106037 0.72133132 0.73328989]	['A7', 'A8', 'A5', 'A11', 'A9', 'A3']	[0.73185422 0.72819433 0.72589811 0.72602042 0.72817209 0.72651227 0.73328989]	['A23', 'A21', 'A19', 'A13', 'A20', 'A15']
273	[7.662678 7.73978506 7.68300017 7.73593004 7.7362509 7.482235 7.4420821 ]	['A13', 'A29', 'A10', 'A2', 'A25', 'A27']	[6.68356551 6.95545163 7.00935083 7.27737597 7.26929705 7.38761122 7.4420821 ]	['A7', 'A8', 'A5', 'A11', 'A3', 'A9']	[7.43857478 7.39097482 7.37839134 7.33763749 7.41822775 7.43107723 7.4420821 ]	['A23', 'A21', 'A19', 'A13', 'A15', 'A20']	[0.73593902 0.73868959 0.73482792 0.74123285 0.74416274 0.73790517 0.73328989]	['A13', 'A29', 'A10', 'A2', 'A25', 'A27']	[0.69133352 0.70903625 0.70934706 0.71916583 0.72106037 0.73349357 0.73328989]	['A7', 'A8', 'A5', 'A11', 'A3', 'A9']	[0.73185422 0.72819433 0.72589811 0.72602042 0.72817209 0.7352526 0.73328989]	['A23', 'A21', 'A19', 'A13', 'A15', 'A20']
274	[7.662678 7.73978506 7.68300017 7.73593004 7.47316604 7.43197958 7.4420821 ]	['A13', 'A29', 'A10', 'A25', 'A27', 'A2']	[6.68356551 6.95545163 7.00935083 7.27737597 7.39935236 7.45510792 7.4420821 ]	['A7', 'A8', 'A5', 'A3', 'A9', 'A11']	[7.43857478 7.39097482 7.37839134 7.33763749 7.35363808 7.36755418 7.4420821 ]	['A23', 'A21', 'A19', 'A15', 'A20', 'A13']	[0.73593902 0.73868959 0.73482792 0.74123285 0.73527519 0.73079186 0.73328989]	['A13', 'A29', 'A10', 'A25', 'A27', 'A2']	[0.69133352 0.70903625 0.70934706 0.71916583 0.7322031 0.73221331 0.73328989]	['A7', 'A8', 'A5', 'A3', 'A9', 'A11']	[0.73185422 0.72819433 0.72589811 0.72602042 0.73353039 0.73173596 0.73328989]	['A23', 'A21', 'A19', 'A15', 'A20', 'A13']
275	[7.662678 7.73978506 7.68300017 7.73593004 7.47316604 7.482235 7.4420821 ]	['A13', 'A29', 'A10', 'A25', 'A2', 'A27']	[6.68356551 6.95545163 7.00935083 7.27737597 7.39935236 7.38761122 7.4420821 ]	['A7', 'A8', 'A5', 'A3', 'A11', 'A9']	[7.43857478 7.39097482 7.37839134 7.33763749 7.35363808 7.43107723 7.4420821 ]	['A23', 'A21', 'A19', 'A15', 'A13', 'A20']	[0.73593902 0.73868959 0.73482792 0.74123285 0.73527519 0.73790517 0.73328989]	['A13', 'A29', 'A10', 'A25', 'A2', 'A27']	[0.69133352 0.70903625 0.70934706 0.71916583 0.7322031 0.73349357 0.73328989]	['A7', 'A8', 'A5', 'A3', 'A11', 'A9']	[0.73185422 0.72819433 0.72589811 0.72602042 0.73353039 0.7352526 0.73328989]	['A23', 'A21', 'A19', 'A15', 'A13', 'A20']
276	[7.662678 7.73978506 7.68300017 7.68517986 7.63524772 7.68629237 7.4420821 ]	['A13', 'A29', 'A2', 'A27', 'A10', 'A25']	[6.68356551 6.95545163 7.00935083 7.01013645 7.08151865 7.32944587 7.4420821 ]	['A7', 'A8', 'A11', 'A9', 'A5', 'A3']	[7.43857478 7.39097482 7.37839134 7.46033897 7.47136122 7.43003389 7.4420821 ]	['A23', 'A21', 'A13', 'A20', 'A19', 'A15']	[0.73593902 0.73868959 0.73482792 0.73818199 0.73376751 0.73956247 0.73328989]	['A13', 'A29', 'A2', 'A27', 'A10', 'A25']	[0.69133352 0.70903625 0.70934706 0.71167003 0.71236097 0.72133132 0.73328989]	['A7', 'A8', 'A11', 'A9', 'A5', 'A3']	[0.73185422 0.72819433 0.72589811 0.72830779 0.72675479 0.72651227 0.73328989]	['A23', 'A21', 'A13', 'A20', 'A19', 'A15']
277	[7.662678 7.73978506 7.68300017 7.68517986 7.63524772 7.3845986 7.4420821 ]	['A13', 'A29', 'A2', 'A27', 'A25', 'A10']	[6.68356551 6.95545163 7.00935083 7.01013645 7.08151865 7.20976324 7.4420821 ]	['A7', 'A8', 'A11', 'A9', 'A3', 'A5']	[7.43857478 7.39097482 7.37839134 7.46033897 7.47136122 7.48245259 7.4420821 ]	['A23', 'A21', 'A13', 'A20', 'A15', 'A19']	[0.73593902 0.73868959 0.73482792 0.73818199 0.73376751 0.72788377 0.73328989]	['A13', 'A29', 'A2', 'A27', 'A25', 'A10']	[0.69133352 0.70903625 0.70934706 0.71167003 0.71236097 0.72558108 0.73328989]	['A7', 'A8', 'A11', 'A9', 'A3', 'A5']	[0.73185422 0.72819433 0.72589811 0.72830779 0.72675479 0.73396181 0.73328989]	['A23', 'A21', 'A13', 'A20', 'A15', 'A19']
278	[7.662678 7.73978506 7.68300017 7.68517986 7.7362509 7.68629237 7.4420821 ]	['A13', 'A29', 'A2', 'A10', 'A27', 'A25']	[6.68356551 6.95545163 7.00935083 7.01013645 7.26929705 7.32944587 7.4420821 ]	['A7', 'A8', 'A11', 'A5', 'A9', 'A3']	[7.43857478 7.39097482 7.37839134 7.46033897 7.41822775 7.43003389 7.4420821 ]	['A23', 'A21', 'A13', 'A19', 'A20', 'A15']	[0.73593902 0.73868959 0.73482792 0.73818199 0.74416274 0.73956247 0.73328989]	['A13', 'A29', 'A2', 'A10', 'A27', 'A25']	[0.69133352 0.70903625 0.70934706 0.71167003 0.72106037 0.72133132 0.73328989]	['A7', 'A8', 'A11', 'A5', 'A9', 'A3']	[0.73185422 0.72819433 0.72589811 0.72830779 0.72817209 0.72651227 0.73328989]	['A23', 'A21', 'A13', 'A19', 'A20', 'A15']
279	[7.662678 7.73978506 7.68300017 7.68517986 7.7362509 7.482235 7.4420821 ]	['A13', 'A29', 'A2', 'A10', 'A25', 'A27']	[6.68356551 6.95545163 7.00935083 7.01013645 7.26929705 7.38761122 7.4420821 ]	['A7', 'A8', 'A11', 'A5', 'A3', 'A9']	[7.43857478 7.39097482 7.37839134 7.46033897 7.41822775 7.43107723 7.4420821 ]	['A23', 'A21', 'A13', 'A19', 'A15', 'A20']	[0.73593902 0.73868959 0.73482792 0.73818199 0.74416274 0.73790517 0.73328989]	['A13', 'A29', 'A2', 'A10', 'A25', 'A27']	[0.69133352 0.70903625 0.70934706 0.71167003 0.72106037 0.73349357 0.73328989]	['A7', 'A8', 'A11', 'A5', 'A3', 'A9']	[0.73185422 0.72819433 0.72589811 0.72830779 0.72817209 0.7352526 0.73328989]	['A23', 'A21', 'A13', 'A19', 'A15', 'A20']
280	[7.662678 7.73978506 7.68300017 7.68517986 7.42416586 7.3845986 7.4420821 ]	['A13', 'A29', 'A2', 'A25', 'A27', 'A10']	[6.68356551 6.95545163 7.00935083 7.01013645 7.14528701 7.20976324 7.4420821 ]	['A7', 'A8', 'A11', 'A3', 'A9', 'A5']	[7.43857478 7.39097482 7.37839134 7.46033897 7.47220151 7.48245259 7.4420821 ]	['A23', 'A21', 'A13', 'A15', 'A20', 'A19']	[0.73593902 0.73868959 0.73482792 0.73818199 0.73232137 0.72788377 0.73328989]	['A13', 'A29', 'A2', 'A25', 'A27', 'A10']	[0.69133352 0.70903625 0.70934706 0.71167003 0.72541269 0.72558108 0.73328989]	['A7', 'A8', 'A11', 'A3', 'A9', 'A5']	[0.73185422 0.72819433 0.72589811 0.72830779 0.73583499 0.73396181 0.73328989]	['A23', 'A21', 'A13', 'A15', 'A20', 'A19']
281	[7.662678 7.73978506 7.68300017 7.68517986 7.42416586 7.482235 7.4420821 ]	['A13', 'A29', 'A2', 'A25', 'A10', 'A27']	[6.68356551 6.95545163 7.00935083 7.01013645 7.14528701 7.38761122 7.4420821 ]	['A7', 'A8', 'A11', 'A3', 'A5', 'A9']	[7.43857478 7.39097482 7.37839134 7.46033897 7.47220151 7.43107723 7.4420821 ]	['A23', 'A21', 'A13', 'A15', 'A19', 'A20']	[0.73593902 0.73868959 0.73482792 0.73818199 0.73232137 0.73790516 0.73328989]	['A13', 'A29', 'A2', 'A25', 'A10', 'A27']	[0.69133352 0.70903625 0.70934706 0.71167003 0.72541269 0.73349357 0.73328989]	['A7', 'A8', 'A11', 'A3', 'A5', 'A9']	[0.73185422 0.72819433 0.72589811 0.72830779 0.73583499 0.7352526 0.73328989]	['A23', 'A21', 'A13', 'A15', 'A19', 'A20']
282	[7.662678 7.73978506 7.68300017 7.41274209 7.37220649 7.43197958 7.4420821 ]	['A13', 'A29', 'A25', 'A27', 'A10', 'A2']	[6.68356551 6.95545163 7.00935083 7.14916958 7.21558376 7.45510792 7.4420821 ]	['A7', 'A8', 'A3', 'A9', 'A5', 'A11']	[7.43857478 7.39097482 7.37839134 7.39352947 7.40680215 7.36755418 7.4420821 ]	['A23', 'A21', 'A15', 'A20', 'A19', 'A13']	[0.73593902 0.73868959 0.73482792 0.72927568 0.72498449 0.73079186 0.73328989]	['A13', 'A29', 'A25', 'A27', 'A10', 'A2']	[0.69133352 0.70903625 0.70934706 0.72372427 0.72412301 0.73221331 0.73328989]	['A7', 'A8', 'A3', 'A9', 'A5', 'A11']	[0.73185422 0.72819433 0.72589811 0.73387365 0.73217936 0.73173596 0.73328989]	['A23', 'A21', 'A15', 'A20', 'A19', 'A13']
283	[7.662678 7.73978506 7.68300017 7.41274209 7.37220649 7.3845986 7.4420821 ]	['A13', 'A29', 'A25', 'A27', 'A2', 'A10']	[6.68356551 6.95545163 7.00935083 7.14916958 7.21558376 7.20976324 7.4420821 ]	['A7', 'A8', 'A3', 'A9', 'A11', 'A5']	[7.43857478 7.39097482 7.37839134 7.39352947 7.40680215 7.48245259 7.4420821 ]	['A23', 'A21', 'A15', 'A20', 'A13', 'A19']	[0.73593902 0.73868959 0.73482792 0.72927568 0.72498449 0.72788377 0.73328989]	['A13', 'A29', 'A25', 'A27', 'A2', 'A10']	[0.69133352 0.70903625 0.70934706 0.72372427 0.72412301 0.72558108 0.73328989]	['A7', 'A8', 'A3', 'A9', 'A11', 'A5']	[0.73185422 0.72819433 0.72589811 0.73387365 0.73217936 0.73396181 0.73328989]	['A23', 'A21', 'A15', 'A20', 'A13', 'A19']
284	[7.662678 7.73978506 7.68300017 7.41274209 7.47316604 7.43197958 7.4420821 ]	['A13', 'A29', 'A25', 'A10', 'A27', 'A2']	[6.68356551 6.95545163 7.00935083 7.14916958 7.39935236 7.45510792 7.4420821 ]	['A7', 'A8', 'A3', 'A5', 'A9', 'A11']	[7.43857478 7.39097482 7.37839134 7.39352947 7.35363808 7.36755418 7.4420821 ]	['A23', 'A21', 'A15', 'A19', 'A20', 'A13']	[0.73593902 0.73868959 0.73482792 0.72927568 0.73527519 0.73079186 0.73328989]	['A13', 'A29', 'A25', 'A10', 'A27', 'A2']	[0.69133352 0.70903625 0.70934706 0.72372427 0.7322031 0.73221331 0.73328989]	['A7', 'A8', 'A3', 'A5', 'A9', 'A11']	[0.73185422 0.72819433 0.72589811 0.73387365 0.73353039 0.73173596 0.73328989]	['A23', 'A21', 'A15', 'A19', 'A20', 'A13']
285	[7.662678 7.73978506 7.68300017 7.41274209 7.47316604 7.482235 7.4420821 ]	['A13', 'A29', 'A25', 'A10', 'A2', 'A27']	[6.68356551 6.95545163 7.00935083 7.14916958 7.39935236 7.38761122 7.4420821 ]	['A7', 'A8', 'A3', 'A5', 'A11', 'A9']	[7.43857478 7.39097482 7.37839134 7.39352947 7.35363808 7.43107723 7.4420821 ]	['A23', 'A21', 'A15', 'A19', 'A13', 'A20']	[0.73593902 0.73868959 0.73482792 0.72927568 0.73527519 0.73790516 0.73328989]	['A13', 'A29', 'A25', 'A10', 'A2', 'A27']	[0.69133352 0.70903625 0.70934706 0.72372427 0.7322031 0.73349357 0.73328989]	['A7', 'A8', 'A3', 'A5', 'A11', 'A9']	[0.73185422 0.72819433 0.72589811 0.73387365 0.73353039 0.7352526 0.73328989]	['A23', 'A21', 'A15', 'A19', 'A13', 'A20']
286	[7.662678 7.73978506 7.68300017 7.41274209 7.42416586 7.3845986 7.4420821 ]	['A13', 'A29', 'A25', 'A2', 'A27', 'A10']	[6.68356551 6.95545163 7.00935083 7.14916958 7.14528701 7.20976324 7.4420821 ]	['A7', 'A8', 'A3', 'A11', 'A9', 'A5']	[7.43857478 7.39097482 7.37839134 7.39352947 7.47220151 7.48245259 7.4420821 ]	['A23', 'A21', 'A15', 'A13', 'A20', 'A19']	[0.73593902 0.73868959 0.73482792 0.72927568 0.73232137 0.72788377 0.73328989]	['A13', 'A29', 'A25', 'A2', 'A27', 'A10']	[0.69133352 0.70903625 0.70934706 0.72372427 0.72541269 0.72558108 0.73328989]	['A7', 'A8', 'A3', 'A11', 'A9', 'A5']	[0.73185422 0.72819433 0.72589811 0.73387365 0.73583499 0.73396181 0.73328989]	['A23', 'A21', 'A15', 'A13', 'A20', 'A19']
287	[7.662678 7.73978506 7.68300017 7.41274209 7.42416586 7.482235 7.4420821 ]	['A13', 'A29', 'A25', 'A2', 'A10', 'A27']	[6.68356551 6.95545163 7.00935083 7.14916958 7.14528701 7.38761122 7.4420821 ]	['A7', 'A8', 'A3', 'A11', 'A5', 'A9']	[7.43857478 7.39097482 7.37839134 7.39352947 7.47220151 7.43107723 7.4420821 ]	['A23', 'A21', 'A15', 'A13', 'A19', 'A20']	[0.73593902 0.73868959 0.73482792 0.72927568 0.73232137 0.73790517 0.73328989]	['A13', 'A29', 'A25', 'A2', 'A10', 'A27']	[0.69133352 0.70903625 0.70934706 0.72372427 0.72541269 0.73349357 0.73328989]	['A7', 'A8', 'A3', 'A11', 'A5', 'A9']	[0.73185422 0.72819433 0.72589811 0.73387365 0.73583499 0.7352526 0.73328989]	['A23', 'A21', 'A15', 'A13', 'A19', 'A20']
288	[7.662678 7.73978506 7.79246277 7.73693655 7.68426253 7.68629237 7.4420821 ]	['A13', 'A10', 'A27', 'A29', 'A2', 'A25']	[6.68356551 6.95545163 7.23506917 7.30060008 7.33917203 7.32944587 7.4420821 ]	['A7', 'A5', 'A9', 'A8', 'A11', 'A3']	[7.43857478 7.39097482 7.34824642 7.36335052 7.35259067 7.43003389 7.4420821 ]	['A23', 'A19', 'A20', 'A21', 'A13', 'A15']	[0.73593902 0.73868959 0.7452715 0.74080568 0.73677193 0.73956247 0.73328989]	['A13', 'A10', 'A27', 'A29', 'A2', 'A25']	[0.69133352 0.70903625 0.71943398 0.72012716 0.7196723 0.72133132 0.73328989]	['A7', 'A5', 'A9', 'A8', 'A11', 'A3']	[0.73185422 0.72819433 0.72847045 0.72709135 0.72454462 0.72651227 0.73328989]	['A23', 'A19', 'A20', 'A21', 'A13', 'A15']
289	[7.662678 7.73978506 7.79246277 7.73693655 7.68426253 7.43197958 7.4420821 ]	['A13', 'A10', 'A27', 'A29', 'A25', 'A2']	[6.68356551 6.95545163 7.23506917 7.30060008 7.33917203 7.45510792 7.4420821 ]	['A7', 'A5', 'A9', 'A8', 'A3', 'A11']	[7.43857478 7.39097482 7.34824642 7.36335052 7.35259067 7.36755418 7.4420821 ]	['A23', 'A19', 'A20', 'A21', 'A15', 'A13']	[0.73593902 0.73868959 0.7452715 0.74080568 0.73677193 0.73079186 0.73328989]	['A13', 'A10', 'A27', 'A29', 'A25', 'A2']	[0.69133352 0.70903625 0.71943398 0.72012716 0.7196723 0.73221331 0.73328989]	['A7', 'A5', 'A9', 'A8', 'A3', 'A11']	[0.73185422 0.72819433 0.72847045 0.72709135 0.72454462 0.73173596 0.73328989]	['A23', 'A19', 'A20', 'A21', 'A15', 'A13']
290	[7.662678 7.73978506 7.79246277 7.73693655 7.73731926 7.68629237 7.4420821 ]	['A13', 'A10', 'A27', 'A2', 'A29', 'A25']	[6.68356551 6.95545163 7.23506917 7.30060008 7.29186204 7.32944587 7.4420821 ]	['A7', 'A5', 'A9', 'A11', 'A8', 'A3']	[7.43857478 7.39097482 7.34824642 7.36335052 7.4430688 7.43003389 7.4420821 ]	['A23', 'A19', 'A20', 'A13', 'A21', 'A15']	[0.73593902 0.73868959 0.7452715 0.74080568 0.74370925 0.73956247 0.73328989]	['A13', 'A10', 'A27', 'A2', 'A29', 'A25']	[0.69133352 0.70903625 0.71943398 0.72012716 0.72200223 0.72133132 0.73328989]	['A7', 'A5', 'A9', 'A11', 'A8', 'A3']	[0.73185422 0.72819433 0.72847045 0.72709135 0.72921804 0.72651227 0.73328989]	['A23', 'A19', 'A20', 'A13', 'A21', 'A15']
291	[7.662678 7.73978506 7.79246277 7.73693655 7.73731926 7.48326775 7.4420821 ]	['A13', 'A10', 'A27', 'A2', 'A25', 'A29']	[6.68356551 6.95545163 7.23506917 7.30060008 7.29186204 7.40934464 7.4420821 ]	['A7', 'A5', 'A9', 'A11', 'A3', 'A8']	[7.43857478 7.39097482 7.34824642 7.36335052 7.4430688 7.45508291 7.4420821 ]	['A23', 'A19', 'A20', 'A13', 'A15', 'A21']	[0.73593902 0.73868959 0.7452715 0.74080568 0.74370925 0.73746757 0.73328989]	['A13', 'A10', 'A27', 'A2', 'A25', 'A29']	[0.69133352 0.70903625 0.71943398 0.72012716 0.72200223 0.73442032 0.73328989]	['A7', 'A5', 'A9', 'A11', 'A3', 'A8']	[0.73185422 0.72819433 0.72847045 0.72709135 0.72921804 0.73627278 0.73328989]	['A23', 'A19', 'A20', 'A13', 'A15', 'A21']
292	[7.662678 7.73978506 7.79246277 7.73693655 7.47413784 7.43197958 7.4420821 ]	['A13', 'A10', 'A27', 'A25', 'A29', 'A2']	[6.68356551 6.95545163 7.23506917 7.30060008 7.42169217 7.45510792 7.4420821 ]	['A7', 'A5', 'A9', 'A3', 'A8', 'A11']	[7.43857478 7.39097482 7.34824642 7.36335052 7.37845706 7.36755418 7.4420821 ]	['A23', 'A19', 'A20', 'A15', 'A21', 'A13']	[0.73593902 0.73868959 0.7452715 0.74080568 0.73486258 0.73079186 0.73328989]	['A13', 'A10', 'A27', 'A25', 'A29', 'A2']	[0.69133352 0.70903625 0.71943398 0.72012716 0.73315024 0.73221331 0.73328989]	['A7', 'A5', 'A9', 'A3', 'A8', 'A11']	[0.73185422 0.72819433 0.72847045 0.72709135 0.73457517 0.73173596 0.73328989]	['A23', 'A19', 'A20', 'A15', 'A21', 'A13']
293	[7.662678 7.73978506 7.79246277 7.73693655 7.47413784 7.48326775 7.4420821 ]	['A13', 'A10', 'A27', 'A25', 'A2', 'A29']	[6.68356551 6.95545163 7.23506917 7.30060008 7.42169217 7.40934464 7.4420821 ]	['A7', 'A5', 'A9', 'A3', 'A11', 'A8']	[7.43857478 7.39097482 7.34824642 7.36335052 7.37845706 7.45508291 7.4420821 ]	['A23', 'A19', 'A20', 'A15', 'A13', 'A21']	[0.73593902 0.73868959 0.7452715 0.74080568 0.73486258 0.73746757 0.73328989]	['A13', 'A10', 'A27', 'A25', 'A2', 'A29']	[0.69133352 0.70903625 0.71943398 0.72012716 0.73315024 0.73442032 0.73328989]	['A7', 'A5', 'A9', 'A3', 'A11', 'A8']	[0.73185422 0.72819433 0.72847045 0.72709135 0.73457517 0.73627278 0.73328989]	['A23', 'A19', 'A20', 'A15', 'A13', 'A21']
294	[7.662678 7.73978506 7.79246277 7.73593004 7.68426253 7.68629237 7.4420821 ]	['A13', 'A10', 'A29', 'A27', 'A2', 'A25']	[6.68356551 6.95545163 7.23506917 7.27737597 7.33917203 7.32944587 7.4420821 ]	['A7', 'A5', 'A8', 'A9', 'A11', 'A3']	[7.43857478 7.39097482 7.34824642 7.33763749 7.35259067 7.43003389 7.4420821 ]	['A23', 'A19', 'A21', 'A20', 'A13', 'A15']	[0.73593902 0.73868959 0.7452715 0.74123285 0.73677193 0.73956247 0.73328989]	['A13', 'A10', 'A29', 'A27', 'A2', 'A25']	[0.69133352 0.70903625 0.71943398 0.71916583 0.7196723 0.72133132 0.73328989]	['A7', 'A5', 'A8', 'A9', 'A11', 'A3']	[0.73185422 0.72819433 0.72847045 0.72602042 0.72454462 0.72651227 0.73328989]	['A23', 'A19', 'A21', 'A20', 'A13', 'A15']
295	[7.662678 7.73978506 7.79246277 7.73593004 7.68426253 7.43197958 7.4420821 ]	['A13', 'A10', 'A29', 'A27', 'A25', 'A2']	[6.68356551 6.95545163 7.23506917 7.27737597 7.33917203 7.45510792 7.4420821 ]	['A7', 'A5', 'A8', 'A9', 'A3', 'A11']	[7.43857478 7.39097482 7.34824642 7.33763749 7.35259067 7.36755418 7.4420821 ]	['A23', 'A19', 'A21', 'A20', 'A15', 'A13']	[0.73593902 0.73868959 0.7452715 0.74123285 0.73677193 0.73079186 0.73328989]	['A13', 'A10', 'A29', 'A27', 'A25', 'A2']	[0.69133352 0.70903625 0.71943398 0.71916583 0.7196723 0.73221331 0.73328989]	['A7', 'A5', 'A8', 'A9', 'A3', 'A11']	[0.73185422 0.72819433 0.72847045 0.72602042 0.72454462 0.73173596 0.73328989]	['A23', 'A19', 'A21', 'A20', 'A15', 'A13']
296	[7.662678 7.73978506 7.79246277 7.73593004 7.7362509 7.68629237 7.4420821 ]	['A13', 'A10', 'A29', 'A2', 'A27', 'A25']	[6.68356551 6.95545163 7.23506917 7.27737597 7.26929705 7.32944587 7.4420821 ]	['A7', 'A5', 'A8', 'A11', 'A9', 'A3']	[7.43857478 7.39097482 7.34824642 7.33763749 7.41822775 7.43003389 7.4420821 ]	['A23', 'A19', 'A21', 'A13', 'A20', 'A15']	[0.73593902 0.73868959 0.7452715 0.74123285 0.74416274 0.73956247 0.73328989]	['A13', 'A10', 'A29', 'A2', 'A27', 'A25']	[0.69133352 0.70903625 0.71943398 0.71916583 0.72106037 0.72133132 0.73328989]	['A7', 'A5', 'A8', 'A11', 'A9', 'A3']	[0.73185422 0.72819433 0.72847045 0.72602042 0.72817209 0.72651227 0.73328989]	['A23', 'A19', 'A21', 'A13', 'A20', 'A15']
297	[7.662678 7.73978506 7.79246277 7.73593004 7.7362509 7.482235 7.4420821 ]	['A13', 'A10', 'A29', 'A2', 'A25', 'A27']	[6.68356551 6.95545163 7.23506917 7.27737597 7.26929705 7.38761122 7.4420821 ]	['A7', 'A5', 'A8', 'A11', 'A3', 'A9']	[7.43857478 7.39097482 7.34824642 7.33763749 7.41822775 7.43107723 7.4420821 ]	['A23', 'A19', 'A21', 'A13', 'A15', 'A20']	[0.73593902 0.73868959 0.7452715 0.74123285 0.74416274 0.73790517 0.73328989]	['A13', 'A10', 'A29', 'A2', 'A25', 'A27']	[0.69133352 0.70903625 0.71943398 0.71916583 0.72106037 0.73349357 0.73328989]	['A7', 'A5', 'A8', 'A11', 'A3', 'A9']	[0.73185422 0.72819433 0.72847045 0.72602042 0.72817209 0.7352526 0.73328989]	['A23', 'A19', 'A21', 'A13', 'A15', 'A20']
298	[7.662678 7.73978506 7.79246277 7.73593004 7.47316604 7.43197958 7.4420821 ]	['A13', 'A10', 'A29', 'A25', 'A27', 'A2']	[6.68356551 6.95545163 7.23506917 7.27737597 7.39935236 7.45510792 7.4420821 ]	['A7', 'A5', 'A8', 'A3', 'A9', 'A11']	[7.43857478 7.39097482 7.34824642 7.33763749 7.35363808 7.36755418 7.4420821 ]	['A23', 'A19', 'A21', 'A15', 'A20', 'A13']	[0.73593902 0.73868959 0.7452715 0.74123285 0.73527519 0.73079186 0.73328989]	['A13', 'A10', 'A29', 'A25', 'A27', 'A2']	[0.69133352 0.70903625 0.71943398 0.71916583 0.7322031 0.73221331 0.73328989]	['A7', 'A5', 'A8', 'A3', 'A9', 'A11']	[0.73185422 0.72819433 0.72847045 0.72602042 0.73353039 0.73173596 0.73328989]	['A23', 'A19', 'A21', 'A15', 'A20', 'A13']
299	[7.662678 7.73978506 7.79246277 7.73593004 7.47316604 7.482235 7.4420821 ]	['A13', 'A10', 'A29', 'A25', 'A2', 'A27']	[6.68356551 6.95545163 7.23506917 7.27737597 7.39935236 7.38761122 7.4420821 ]	['A7', 'A5', 'A8', 'A3', 'A11', 'A9']	[7.43857478 7.39097482 7.34824642 7.33763749 7.35363808 7.43107723 7.4420821 ]	['A23', 'A19', 'A21', 'A15', 'A13', 'A20']	[0.73593902 0.73868959 0.7452715 0.74123285 0.73527519 0.73790517 0.73328989]	['A13', 'A10', 'A29', 'A25', 'A2', 'A27']	[0.69133352 0.70903625 0.71943398 0.71916583 0.7322031 0.73349357 0.73328989]	['A7', 'A5', 'A8', 'A3', 'A11', 'A9']	[0.73185422 0.72819433 0.72847045 0.72602042 0.73353039 0.7352526 0.73328989]	['A23', 'A19', 'A21', 'A15', 'A13', 'A20']
300	[7.662678 7.73978506 7.79246277 7.79087912 7.73731926 7.68629237 7.4420821 ]	['A13', 'A10', 'A2', 'A27', 'A29', 'A25']	[6.68356551 6.95545163 7.23506917 7.22820439 7.29186204 7.32944587 7.4420821 ]	['A7', 'A5', 'A11', 'A9', 'A8', 'A3']	[7.43857478 7.39097482 7.34824642 7.43131044 7.4430688 7.43003389 7.4420821 ]	['A23', 'A19', 'A13', 'A20', 'A21', 'A15']	[0.73593902 0.73868959 0.7452715 0.74832114 0.74370925 0.73956247 0.73328989]	['A13', 'A10', 'A2', 'A27', 'A29', 'A25']	[0.69133352 0.70903625 0.71943398 0.72155731 0.72200223 0.72133132 0.73328989]	['A7', 'A5', 'A11', 'A9', 'A8', 'A3']	[0.73185422 0.72819433 0.72847045 0.73079031 0.72921804 0.72651227 0.73328989]	['A23', 'A19', 'A13', 'A20', 'A21', 'A15']
301	[7.662678 7.73978506 7.79246277 7.79087912 7.73731926 7.48326775 7.4420821 ]	['A13', 'A10', 'A2', 'A27', 'A25', 'A29']	[6.68356551 6.95545163 7.23506917 7.22820439 7.29186204 7.40934464 7.4420821 ]	['A7', 'A5', 'A11', 'A9', 'A3', 'A8']	[7.43857478 7.39097482 7.34824642 7.43131044 7.4430688 7.45508291 7.4420821 ]	['A23', 'A19', 'A13', 'A20', 'A15', 'A21']	[0.73593902 0.73868959 0.7452715 0.74832114 0.74370925 0.73746757 0.73328989]	['A13', 'A10', 'A2', 'A27', 'A25', 'A29']	[0.69133352 0.70903625 0.71943398 0.72155731 0.72200223 0.73442032 0.73328989]	['A7', 'A5', 'A11', 'A9', 'A3', 'A8']	[0.73185422 0.72819433 0.72847045 0.73079031 0.72921804 0.73627278 0.73328989]	['A23', 'A19', 'A13', 'A20', 'A15', 'A21']
302	[7.662678 7.73978506 7.79246277 7.79087912 7.7362509 7.68629237 7.4420821 ]	['A13', 'A10', 'A2', 'A29', 'A27', 'A25']	[6.68356551 6.95545163 7.23506917 7.22820439 7.26929705 7.32944587 7.4420821 ]	['A7', 'A5', 'A11', 'A8', 'A9', 'A3']	[7.43857478 7.39097482 7.34824642 7.43131044 7.41822775 7.43003389 7.4420821 ]	['A23', 'A19', 'A13', 'A21', 'A20', 'A15']	[0.73593902 0.73868959 0.7452715 0.74832114 0.74416274 0.73956247 0.73328989]	['A13', 'A10', 'A2', 'A29', 'A27', 'A25']	[0.69133352 0.70903625 0.71943398 0.72155731 0.72106037 0.72133132 0.73328989]	['A7', 'A5', 'A11', 'A8', 'A9', 'A3']	[0.73185422 0.72819433 0.72847045 0.73079031 0.72817209 0.72651227 0.73328989]	['A23', 'A19', 'A13', 'A21', 'A20', 'A15']
303	[7.662678 7.73978506 7.79246277 7.79087912 7.7362509 7.482235 7.4420821 ]	['A13', 'A10', 'A2', 'A29', 'A25', 'A27']	[6.68356551 6.95545163 7.23506917 7.22820439 7.26929705 7.38761122 7.4420821 ]	['A7', 'A5', 'A11', 'A8', 'A3', 'A9']	[7.43857478 7.39097482 7.34824642 7.43131044 7.41822775 7.43107723 7.4420821 ]	['A23', 'A19', 'A13', 'A21', 'A15', 'A20']	[0.73593902 0.73868959 0.7452715 0.74832114 0.74416274 0.73790517 0.73328989]	['A13', 'A10', 'A2', 'A29', 'A25', 'A27']	[0.69133352 0.70903625 0.71943398 0.72155731 0.72106037 0.73349357 0.73328989]	['A7', 'A5', 'A11', 'A8', 'A3', 'A9']	[0.73185422 0.72819433 0.72847045 0.73079031 0.72817209 0.7352526 0.73328989]	['A23', 'A19', 'A13', 'A21', 'A15', 'A20']
304	[7.662678 7.73978506 7.79246277 7.79087912 7.52622033 7.48326775 7.4420821 ]	['A13', 'A10', 'A2', 'A25', 'A27', 'A29']	[6.68356551 6.95545163 7.23506917 7.22820439 7.35184431 7.40934464 7.4420821 ]	['A7', 'A5', 'A11', 'A3', 'A9', 'A8']	[7.43857478 7.39097482 7.34824642 7.43131044 7.44415066 7.45508291 7.4420821 ]	['A23', 'A19', 'A13', 'A15', 'A20', 'A21']	[0.73593902 0.73868959 0.7452715 0.74832114 0.74209659 0.73746757 0.73328989]	['A13', 'A10', 'A2', 'A25', 'A27', 'A29']	[0.69133352 0.70903625 0.71943398 0.72155731 0.73447237 0.73442032 0.73328989]	['A7', 'A5', 'A11', 'A3', 'A9', 'A8']	[0.73185422 0.72819433 0.72847045 0.73079031 0.7381609 0.73627278 0.73328989]	['A23', 'A19', 'A13', 'A15', 'A20', 'A21']
305	[7.662678 7.73978506 7.79246277 7.79087912 7.52622033 7.482235 7.4420821 ]	['A13', 'A10', 'A2', 'A25', 'A29', 'A27']	[6.68356551 6.95545163 7.23506917 7.22820439 7.35184431 7.38761122 7.4420821 ]	['A7', 'A5', 'A11', 'A3', 'A8', 'A9']	[7.43857478 7.39097482 7.34824642 7.43131044 7.44415066 7.43107723 7.4420821 ]	['A23', 'A19', 'A13', 'A15', 'A21', 'A20']	[0.73593902 0.73868959 0.7452715 0.74832114 0.74209659 0.73790517 0.73328989]	['A13', 'A10', 'A2', 'A25', 'A29', 'A27']	[0.69133352 0.70903625 0.71943398 0.72155731 0.73447237 0.73349357 0.73328989]	['A7', 'A5', 'A11', 'A3', 'A8', 'A9']	[0.73185422 0.72819433 0.72847045 0.73079031 0.7381609 0.7352526 0.73328989]	['A23', 'A19', 'A13', 'A15', 'A21', 'A20']
306	[7.662678 7.73978506 7.79246277 7.51829531 7.47413784 7.43197958 7.4420821 ]	['A13', 'A10', 'A25', 'A27', 'A29', 'A2']	[6.68356551 6.95545163 7.23506917 7.36272991 7.42169217 7.45510792 7.4420821 ]	['A7', 'A5', 'A3', 'A9', 'A8', 'A11']	[7.43857478 7.39097482 7.34824642 7.3644376 7.37845706 7.36755418 7.4420821 ]	['A23', 'A19', 'A15', 'A20', 'A21', 'A13']	[0.73593902 0.73868959 0.7452715 0.73935344 0.73486258 0.73079186 0.73328989]	['A13', 'A10', 'A25', 'A27', 'A29', 'A2']	[0.69133352 0.70903625 0.71943398 0.7329768 0.73315024 0.73221331 0.73328989]	['A7', 'A5', 'A3', 'A9', 'A8', 'A11']	[0.73185422 0.72819433 0.72847045 0.73628658 0.73457517 0.73173596 0.73328989]	['A23', 'A19', 'A15', 'A20', 'A21', 'A13']
307	[7.662678 7.73978506 7.79246277 7.51829531 7.47413784 7.48326775 7.4420821 ]	['A13', 'A10', 'A25', 'A27', 'A2', 'A29']	[6.68356551 6.95545163 7.23506917 7.36272991 7.42169217 7.40934464 7.4420821 ]	['A7', 'A5', 'A3', 'A9', 'A11', 'A8']	[7.43857478 7.39097482 7.34824642 7.3644376 7.37845706 7.45508291 7.4420821 ]	['A23', 'A19', 'A15', 'A20', 'A13', 'A21']	[0.73593902 0.73868959 0.7452715 0.73935344 0.73486258 0.73746757 0.73328989]	['A13', 'A10', 'A25', 'A27', 'A2', 'A29']	[0.69133352 0.70903625 0.71943398 0.7329768 0.73315024 0.73442032 0.73328989]	['A7', 'A5', 'A3', 'A9', 'A11', 'A8']	[0.73185422 0.72819433 0.72847045 0.73628658 0.73457517 0.73627278 0.73328989]	['A23', 'A19', 'A15', 'A20', 'A13', 'A21']
308	[7.662678 7.73978506 7.79246277 7.51829531 7.47316604 7.43197958 7.4420821 ]	['A13', 'A10', 'A25', 'A29', 'A27', 'A2']	[6.68356551 6.95545163 7.23506917 7.36272991 7.39935236 7.45510792 7.4420821 ]	['A7', 'A5', 'A3', 'A8', 'A9', 'A11']	[7.43857478 7.39097482 7.34824642 7.3644376 7.35363808 7.36755418 7.4420821 ]	['A23', 'A19', 'A15', 'A21', 'A20', 'A13']	[0.73593902 0.73868959 0.7452715 0.73935344 0.73527519 0.73079186 0.73328989]	['A13', 'A10', 'A25', 'A29', 'A27', 'A2']	[0.69133352 0.70903625 0.71943398 0.7329768 0.7322031 0.73221331 0.73328989]	['A7', 'A5', 'A3', 'A8', 'A9', 'A11']	[0.73185422 0.72819433 0.72847045 0.73628658 0.73353039 0.73173596 0.73328989]	['A23', 'A19', 'A15', 'A21', 'A20', 'A13']
309	[7.662678 7.73978506 7.79246277 7.51829531 7.47316604 7.482235 7.4420821 ]	['A13', 'A10', 'A25', 'A29', 'A2', 'A27']	[6.68356551 6.95545163 7.23506917 7.36272991 7.39935236 7.38761122 7.4420821 ]	['A7', 'A5', 'A3', 'A8', 'A11', 'A9']	[7.43857478 7.39097482 7.34824642 7.3644376 7.35363808 7.43107723 7.4420821 ]	['A23', 'A19', 'A15', 'A21', 'A13', 'A20']	[0.73593902 0.73868959 0.7452715 0.73935344 0.73527519 0.73790517 0.73328989]	['A13', 'A10', 'A25', 'A29', 'A2', 'A27']	[0.69133352 0.70903625 0.71943398 0.7329768 0.7322031 0.73349357 0.73328989]	['A7', 'A5', 'A3', 'A8', 'A11', 'A9']	[0.73185422 0.72819433 0.72847045 0.73628658 0.73353039 0.7352526 0.73328989]	['A23', 'A19', 'A15', 'A21', 'A13', 'A20']
310	[7.662678 7.73978506 7.79246277 7.51829531 7.52622033 7.48326775 7.4420821 ]	['A13', 'A10', 'A25', 'A2', 'A27', 'A29']	[6.68356551 6.95545163 7.23506917 7.36272991 7.35184431 7.40934464 7.4420821 ]	['A7', 'A5', 'A3', 'A11', 'A9', 'A8']	[7.43857478 7.39097482 7.34824642 7.3644376 7.44415066 7.45508291 7.4420821 ]	['A23', 'A19', 'A15', 'A13', 'A20', 'A21']	[0.73593902 0.73868959 0.7452715 0.73935344 0.74209659 0.73746757 0.73328989]	['A13', 'A10', 'A25', 'A2', 'A27', 'A29']	[0.69133352 0.70903625 0.71943398 0.7329768 0.73447237 0.73442032 0.73328989]	['A7', 'A5', 'A3', 'A11', 'A9', 'A8']	[0.73185422 0.72819433 0.72847045 0.73628658 0.7381609 0.73627278 0.73328989]	['A23', 'A19', 'A15', 'A13', 'A20', 'A21']
311	[7.662678 7.73978506 7.79246277 7.51829531 7.52622033 7.482235 7.4420821 ]	['A13', 'A10', 'A25', 'A2', 'A29', 'A27']	[6.68356551 6.95545163 7.23506917 7.36272991 7.35184431 7.38761122 7.4420821 ]	['A7', 'A5', 'A3', 'A11', 'A8', 'A9']	[7.43857478 7.39097482 7.34824642 7.3644376 7.44415066 7.43107723 7.4420821 ]	['A23', 'A19', 'A15', 'A13', 'A21', 'A20']	[0.73593902 0.73868959 0.7452715 0.73935344 0.74209659 0.73790517 0.73328989]	['A13', 'A10', 'A25', 'A2', 'A29', 'A27']	[0.69133352 0.70903625 0.71943398 0.7329768 0.73447237 0.73349357 0.73328989]	['A7', 'A5', 'A3', 'A11', 'A8', 'A9']	[0.73185422 0.72819433 0.72847045 0.73628658 0.7381609 0.7352526 0.73328989]	['A23', 'A19', 'A15', 'A13', 'A21', 'A20']
312	[7.662678 7.73978506 7.74004851 7.68637885 7.63524772 7.68629237 7.4420821 ]	['A13', 'A2', 'A27', 'A29', 'A10', 'A25']	[6.68356551 6.95545163 6.95823363 7.03403146 7.08151865 7.32944587 7.4420821 ]	['A7', 'A11', 'A9', 'A8', 'A5', 'A3']	[7.43857478 7.39097482 7.47546483 7.4863365 7.47136122 7.43003389 7.4420821 ]	['A23', 'A13', 'A20', 'A21', 'A19', 'A15']	[0.73593902 0.73868959 0.74217513 0.73775712 0.73376751 0.73956247 0.73328989]	['A13', 'A2', 'A27', 'A29', 'A10', 'A25']	[0.69133352 0.70903625 0.7116098 0.71250488 0.71236097 0.72133132 0.73328989]	['A7', 'A11', 'A9', 'A8', 'A5', 'A3']	[0.73185422 0.72819433 0.73078408 0.72932694 0.72675479 0.72651227 0.73328989]	['A23', 'A13', 'A20', 'A21', 'A19', 'A15']
313	[7.662678 7.73978506 7.74004851 7.68637885 7.63524772 7.3845986 7.4420821 ]	['A13', 'A2', 'A27', 'A29', 'A25', 'A10']	[6.68356551 6.95545163 6.95823363 7.03403146 7.08151865 7.20976324 7.4420821 ]	['A7', 'A11', 'A9', 'A8', 'A3', 'A5']	[7.43857478 7.39097482 7.47546483 7.4863365 7.47136122 7.48245259 7.4420821 ]	['A23', 'A13', 'A20', 'A21', 'A15', 'A19']	[0.73593902 0.73868959 0.74217513 0.73775712 0.73376751 0.72788377 0.73328989]	['A13', 'A2', 'A27', 'A29', 'A25', 'A10']	[0.69133352 0.70903625 0.7116098 0.71250488 0.71236097 0.72558108 0.73328989]	['A7', 'A11', 'A9', 'A8', 'A3', 'A5']	[0.73185422 0.72819433 0.73078408 0.72932694 0.72675479 0.73396181 0.73328989]	['A23', 'A13', 'A20', 'A21', 'A15', 'A19']
314	[7.662678 7.73978506 7.74004851 7.68637885 7.73731926 7.68629237 7.4420821 ]	['A13', 'A2', 'A27', 'A10', 'A29', 'A25']	[6.68356551 6.95545163 6.95823363 7.03403146 7.29186204 7.32944587 7.4420821 ]	['A7', 'A11', 'A9', 'A5', 'A8', 'A3']	[7.43857478 7.39097482 7.47546483 7.4863365 7.4430688 7.43003389 7.4420821 ]	['A23', 'A13', 'A20', 'A19', 'A21', 'A15']	[0.73593902 0.73868959 0.74217513 0.73775712 0.74370925 0.73956247 0.73328989]	['A13', 'A2', 'A27', 'A10', 'A29', 'A25']	[0.69133352 0.70903625 0.7116098 0.71250488 0.72200223 0.72133132 0.73328989]	['A7', 'A11', 'A9', 'A5', 'A8', 'A3']	[0.73185422 0.72819433 0.73078408 0.72932694 0.72921804 0.72651227 0.73328989]	['A23', 'A13', 'A20', 'A19', 'A21', 'A15']
315	[7.662678 7.73978506 7.74004851 7.68637885 7.73731926 7.48326775 7.4420821 ]	['A13', 'A2', 'A27', 'A10', 'A25', 'A29']	[6.68356551 6.95545163 6.95823363 7.03403146 7.29186204 7.40934464 7.4420821 ]	['A7', 'A11', 'A9', 'A5', 'A3', 'A8']	[7.43857478 7.39097482 7.47546483 7.4863365 7.4430688 7.45508291 7.4420821 ]	['A23', 'A13', 'A20', 'A19', 'A15', 'A21']	[0.73593902 0.73868959 0.74217513 0.73775712 0.74370925 0.73746757 0.73328989]	['A13', 'A2', 'A27', 'A10', 'A25', 'A29']	[0.69133352 0.70903625 0.7116098 0.71250488 0.72200223 0.73442032 0.73328989]	['A7', 'A11', 'A9', 'A5', 'A3', 'A8']	[0.73185422 0.72819433 0.73078408 0.72932694 0.72921804 0.73627278 0.73328989]	['A23', 'A13', 'A20', 'A19', 'A15', 'A21']
316	[7.662678 7.73978506 7.74004851 7.68637885 7.42532351 7.3845986 7.4420821 ]	['A13', 'A2', 'A27', 'A25', 'A29', 'A10']	[6.68356551 6.95545163 6.95823363 7.03403146 7.16829035 7.20976324 7.4420821 ]	['A7', 'A11', 'A9', 'A3', 'A8', 'A5']	[7.43857478 7.39097482 7.47546483 7.4863365 7.49729279 7.48245259 7.4420821 ]	['A23', 'A13', 'A20', 'A15', 'A21', 'A19']	[0.73593902 0.73868959 0.74217513 0.73775712 0.73191087 0.72788377 0.73328989]	['A13', 'A2', 'A27', 'A25', 'A29', 'A10']	[0.69133352 0.70903625 0.7116098 0.71250488 0.72627245 0.72558108 0.73328989]	['A7', 'A11', 'A9', 'A3', 'A8', 'A5']	[0.73185422 0.72819433 0.73078408 0.72932694 0.73682791 0.73396181 0.73328989]	['A23', 'A13', 'A20', 'A15', 'A21', 'A19']
317	[7.662678 7.73978506 7.74004851 7.68637885 7.42532351 7.48326775 7.4420821 ]	['A13', 'A2', 'A27', 'A25', 'A10', 'A29']	[6.68356551 6.95545163 6.95823363 7.03403146 7.16829035 7.40934464 7.4420821 ]	['A7', 'A11', 'A9', 'A3', 'A5', 'A8']	[7.43857478 7.39097482 7.47546483 7.4863365 7.49729279 7.45508291 7.4420821 ]	['A23', 'A13', 'A20', 'A15', 'A19', 'A21']	[0.73593902 0.73868959 0.74217513 0.73775712 0.73191087 0.73746757 0.73328989]	['A13', 'A2', 'A27', 'A25', 'A10', 'A29']	[0.69133352 0.70903625 0.7116098 0.71250488 0.72627245 0.73442032 0.73328989]	['A7', 'A11', 'A9', 'A3', 'A5', 'A8']	[0.73185422 0.72819433 0.73078408 0.72932694 0.73682791 0.73627278 0.73328989]	['A23', 'A13', 'A20', 'A15', 'A19', 'A21']
318	[7.662678 7.73978506 7.74004851 7.68517986 7.63524772 7.68629237 7.4420821 ]	['A13', 'A2', 'A29', 'A27', 'A10', 'A25']	[6.68356551 6.95545163 6.95823363 7.01013645 7.08151865 7.32944587 7.4420821 ]	['A7', 'A11', 'A8', 'A9', 'A5', 'A3']	[7.43857478 7.39097482 7.47546483 7.46033897 7.47136122 7.43003389 7.4420821 ]	['A23', 'A13', 'A21', 'A20', 'A19', 'A15']	[0.73593902 0.73868959 0.74217513 0.73818199 0.73376751 0.73956247 0.73328989]	['A13', 'A2', 'A29', 'A27', 'A10', 'A25']	[0.69133352 0.70903625 0.7116098 0.71167003 0.71236097 0.72133132 0.73328989]	['A7', 'A11', 'A8', 'A9', 'A5', 'A3']	[0.73185422 0.72819433 0.73078408 0.72830779 0.72675479 0.72651227 0.73328989]	['A23', 'A13', 'A21', 'A20', 'A19', 'A15']
319	[7.662678 7.73978506 7.74004851 7.68517986 7.63524772 7.3845986 7.4420821 ]	['A13', 'A2', 'A29', 'A27', 'A25', 'A10']	[6.68356551 6.95545163 6.95823363 7.01013645 7.08151865 7.20976324 7.4420821 ]	['A7', 'A11', 'A8', 'A9', 'A3', 'A5']	[7.43857478 7.39097482 7.47546483 7.46033897 7.47136122 7.48245259 7.4420821 ]	['A23', 'A13', 'A21', 'A20', 'A15', 'A19']	[0.73593902 0.73868959 0.74217513 0.73818199 0.73376751 0.72788377 0.73328989]	['A13', 'A2', 'A29', 'A27', 'A25', 'A10']	[0.69133352 0.70903625 0.7116098 0.71167003 0.71236097 0.72558108 0.73328989]	['A7', 'A11', 'A8', 'A9', 'A3', 'A5']	[0.73185422 0.72819433 0.73078408 0.72830779 0.72675479 0.73396181 0.73328989]	['A23', 'A13', 'A21', 'A20', 'A15', 'A19']
320	[7.662678 7.73978506 7.74004851 7.68517986 7.7362509 7.68629237 7.4420821 ]	['A13', 'A2', 'A29', 'A10', 'A27', 'A25']	[6.68356551 6.95545163 6.95823363 7.01013645 7.26929705 7.32944587 7.4420821 ]	['A7', 'A11', 'A8', 'A5', 'A9', 'A3']	[7.43857478 7.39097482 7.47546483 7.46033897 7.41822775 7.43003389 7.4420821 ]	['A23', 'A13', 'A21', 'A19', 'A20', 'A15']	[0.73593902 0.73868959 0.74217513 0.73818199 0.74416274 0.73956247 0.73328989]	['A13', 'A2', 'A29', 'A10', 'A27', 'A25']	[0.69133352 0.70903625 0.7116098 0.71167003 0.72106037 0.72133132 0.73328989]	['A7', 'A11', 'A8', 'A5', 'A9', 'A3']	[0.73185422 0.72819433 0.73078408 0.72830779 0.72817209 0.72651227 0.73328989]	['A23', 'A13', 'A21', 'A19', 'A20', 'A15']
321	[7.662678 7.73978506 7.74004851 7.68517986 7.7362509 7.482235 7.4420821 ]	['A13', 'A2', 'A29', 'A10', 'A25', 'A27']	[6.68356551 6.95545163 6.95823363 7.01013645 7.26929705 7.38761122 7.4420821 ]	['A7', 'A11', 'A8', 'A5', 'A3', 'A9']	[7.43857478 7.39097482 7.47546483 7.46033897 7.41822775 7.43107723 7.4420821 ]	['A23', 'A13', 'A21', 'A19', 'A15', 'A20']	[0.73593902 0.73868959 0.74217513 0.73818199 0.74416274 0.73790517 0.73328989]	['A13', 'A2', 'A29', 'A10', 'A25', 'A27']	[0.69133352 0.70903625 0.7116098 0.71167003 0.72106037 0.73349357 0.73328989]	['A7', 'A11', 'A8', 'A5', 'A3', 'A9']	[0.73185422 0.72819433 0.73078408 0.72830779 0.72817209 0.7352526 0.73328989]	['A23', 'A13', 'A21', 'A19', 'A15', 'A20']
322	[7.662678 7.73978506 7.74004851 7.68517986 7.42416586 7.3845986 7.4420821 ]	['A13', 'A2', 'A29', 'A25', 'A27', 'A10']	[6.68356551 6.95545163 6.95823363 7.01013645 7.14528701 7.20976324 7.4420821 ]	['A7', 'A11', 'A8', 'A3', 'A9', 'A5']	[7.43857478 7.39097482 7.47546483 7.46033897 7.47220151 7.48245259 7.4420821 ]	['A23', 'A13', 'A21', 'A15', 'A20', 'A19']	[0.73593902 0.73868959 0.74217513 0.73818199 0.73232137 0.72788377 0.73328989]	['A13', 'A2', 'A29', 'A25', 'A27', 'A10']	[0.69133352 0.70903625 0.7116098 0.71167003 0.72541269 0.72558108 0.73328989]	['A7', 'A11', 'A8', 'A3', 'A9', 'A5']	[0.73185422 0.72819433 0.73078408 0.72830779 0.73583499 0.73396181 0.73328989]	['A23', 'A13', 'A21', 'A15', 'A20', 'A19']
323	[7.662678 7.73978506 7.74004851 7.68517986 7.42416586 7.482235 7.4420821 ]	['A13', 'A2', 'A29', 'A25', 'A10', 'A27']	[6.68356551 6.95545163 6.95823363 7.01013645 7.14528701 7.38761122 7.4420821 ]	['A7', 'A11', 'A8', 'A3', 'A5', 'A9']	[7.43857478 7.39097482 7.47546483 7.46033897 7.47220151 7.43107723 7.4420821 ]	['A23', 'A13', 'A21', 'A15', 'A19', 'A20']	[0.73593902 0.73868959 0.74217513 0.73818199 0.73232137 0.73790517 0.73328989]	['A13', 'A2', 'A29', 'A25', 'A10', 'A27']	[0.69133352 0.70903625 0.7116098 0.71167003 0.72541269 0.73349357 0.73328989]	['A7', 'A11', 'A8', 'A3', 'A5', 'A9']	[0.73185422 0.72819433 0.73078408 0.72830779 0.73583499 0.7352526 0.73328989]	['A23', 'A13', 'A21', 'A15', 'A19', 'A20']
324	[7.662678 7.73978506 7.74004851 7.79087912 7.73731926 7.68629237 7.4420821 ]	['A13', 'A2', 'A10', 'A27', 'A29', 'A25']	[6.68356551 6.95545163 6.95823363 7.22820439 7.29186204 7.32944587 7.4420821 ]	['A7', 'A11', 'A5', 'A9', 'A8', 'A3']	[7.43857478 7.39097482 7.47546483 7.43131044 7.4430688 7.43003389 7.4420821 ]	['A23', 'A13', 'A19', 'A20', 'A21', 'A15']	[0.73593902 0.73868959 0.74217513 0.74832114 0.74370925 0.73956247 0.73328989]	['A13', 'A2', 'A10', 'A27', 'A29', 'A25']	[0.69133352 0.70903625 0.7116098 0.72155731 0.72200223 0.72133132 0.73328989]	['A7', 'A11', 'A5', 'A9', 'A8', 'A3']	[0.73185422 0.72819433 0.73078408 0.73079031 0.72921804 0.72651227 0.73328989]	['A23', 'A13', 'A19', 'A20', 'A21', 'A15']
325	[7.662678 7.73978506 7.74004851 7.79087912 7.73731926 7.48326775 7.4420821 ]	['A13', 'A2', 'A10', 'A27', 'A25', 'A29']	[6.68356551 6.95545163 6.95823363 7.22820439 7.29186204 7.40934464 7.4420821 ]	['A7', 'A11', 'A5', 'A9', 'A3', 'A8']	[7.43857478 7.39097482 7.47546483 7.43131044 7.4430688 7.45508291 7.4420821 ]	['A23', 'A13', 'A19', 'A20', 'A15', 'A21']	[0.73593902 0.73868959 0.74217513 0.74832114 0.74370925 0.73746757 0.73328989]	['A13', 'A2', 'A10', 'A27', 'A25', 'A29']	[0.69133352 0.70903625 0.7116098 0.72155731 0.72200223 0.73442032 0.73328989]	['A7', 'A11', 'A5', 'A9', 'A3', 'A8']	[0.73185422 0.72819433 0.73078408 0.73079031 0.72921804 0.73627278 0.73328989]	['A23', 'A13', 'A19', 'A20', 'A15', 'A21']
326	[7.662678 7.73978506 7.74004851 7.79087912 7.7362509 7.68629237 7.4420821 ]	['A13', 'A2', 'A10', 'A29', 'A27', 'A25']	[6.68356551 6.95545163 6.95823363 7.22820439 7.26929705 7.32944587 7.4420821 ]	['A7', 'A11', 'A5', 'A8', 'A9', 'A3']	[7.43857478 7.39097482 7.47546483 7.43131044 7.41822775 7.43003389 7.4420821 ]	['A23', 'A13', 'A19', 'A21', 'A20', 'A15']	[0.73593902 0.73868959 0.74217513 0.74832114 0.74416274 0.73956247 0.73328989]	['A13', 'A2', 'A10', 'A29', 'A27', 'A25']	[0.69133352 0.70903625 0.7116098 0.72155731 0.72106037 0.72133132 0.73328989]	['A7', 'A11', 'A5', 'A8', 'A9', 'A3']	[0.73185422 0.72819433 0.73078408 0.73079031 0.72817209 0.72651227 0.73328989]	['A23', 'A13', 'A19', 'A21', 'A20', 'A15']
327	[7.662678 7.73978506 7.74004851 7.79087912 7.7362509 7.482235 7.4420821 ]	['A13', 'A2', 'A10', 'A29', 'A25', 'A27']	[6.68356551 6.95545163 6.95823363 7.22820439 7.26929705 7.38761122 7.4420821 ]	['A7', 'A11', 'A5', 'A8', 'A3', 'A9']	[7.43857478 7.39097482 7.47546483 7.43131044 7.41822775 7.43107723 7.4420821 ]	['A23', 'A13', 'A19', 'A21', 'A15', 'A20']	[0.73593902 0.73868959 0.74217513 0.74832114 0.74416274 0.73790516 0.73328989]	['A13', 'A2', 'A10', 'A29', 'A25', 'A27']	[0.69133352 0.70903625 0.7116098 0.72155731 0.72106037 0.73349357 0.73328989]	['A7', 'A11', 'A5', 'A8', 'A3', 'A9']	[0.73185422 0.72819433 0.73078408 0.73079031 0.72817209 0.7352526 0.73328989]	['A23', 'A13', 'A19', 'A21', 'A15', 'A20']
328	[7.662678 7.73978506 7.74004851 7.79087912 7.52622033 7.48326775 7.4420821 ]	['A13', 'A2', 'A10', 'A25', 'A27', 'A29']	[6.68356551 6.95545163 6.95823363 7.22820439 7.35184431 7.40934464 7.4420821 ]	['A7', 'A11', 'A5', 'A3', 'A9', 'A8']	[7.43857478 7.39097482 7.47546483 7.43131044 7.44415066 7.45508291 7.4420821 ]	['A23', 'A13', 'A19', 'A15', 'A20', 'A21']	[0.73593902 0.73868959 0.74217513 0.74832114 0.74209659 0.73746757 0.73328989]	['A13', 'A2', 'A10', 'A25', 'A27', 'A29']	[0.69133352 0.70903625 0.7116098 0.72155731 0.73447237 0.73442032 0.73328989]	['A7', 'A11', 'A5', 'A3', 'A9', 'A8']	[0.73185422 0.72819433 0.73078408 0.73079031 0.7381609 0.73627278 0.73328989]	['A23', 'A13', 'A19', 'A15', 'A20', 'A21']
329	[7.662678 7.73978506 7.74004851 7.79087912 7.52622033 7.482235 7.4420821 ]	['A13', 'A2', 'A10', 'A25', 'A29', 'A27']	[6.68356551 6.95545163 6.95823363 7.22820439 7.35184431 7.38761122 7.4420821 ]	['A7', 'A11', 'A5', 'A3', 'A8', 'A9']	[7.43857478 7.39097482 7.47546483 7.43131044 7.44415066 7.43107723 7.4420821 ]	['A23', 'A13', 'A19', 'A15', 'A21', 'A20']	[0.73593902 0.73868959 0.74217513 0.74832114 0.74209659 0.73790516 0.73328989]	['A13', 'A2', 'A10', 'A25', 'A29', 'A27']	[0.69133352 0.70903625 0.7116098 0.72155731 0.73447237 0.73349357 0.73328989]	['A7', 'A11', 'A5', 'A3', 'A8', 'A9']	[0.73185422 0.72819433 0.73078408 0.73079031 0.7381609 0.7352526 0.73328989]	['A23', 'A13', 'A19', 'A15', 'A21', 'A20']
330	[7.662678 7.73978506 7.74004851 7.46775299 7.42532351 7.3845986 7.4420821 ]	['A13', 'A2', 'A25', 'A27', 'A29', 'A10']	[6.68356551 6.95545163 6.95823363 7.10002433 7.16829035 7.20976324 7.4420821 ]	['A7', 'A11', 'A3', 'A9', 'A8', 'A5']	[7.43857478 7.39097482 7.47546483 7.48720967 7.49729279 7.48245259 7.4420821 ]	['A23', 'A13', 'A15', 'A20', 'A21', 'A19']	[0.73593902 0.73868959 0.74217513 0.73635472 0.73191087 0.72788377 0.73328989]	['A13', 'A2', 'A25', 'A27', 'A29', 'A10']	[0.69133352 0.70903625 0.7116098 0.72592956 0.72627245 0.72558108 0.73328989]	['A7', 'A11', 'A3', 'A9', 'A8', 'A5']	[0.73185422 0.72819433 0.73078408 0.73861897 0.73682791 0.73396181 0.73328989]	['A23', 'A13', 'A15', 'A20', 'A21', 'A19']
331	[7.662678 7.73978506 7.74004851 7.46775299 7.42532351 7.48326775 7.4420821 ]	['A13', 'A2', 'A25', 'A27', 'A10', 'A29']	[6.68356551 6.95545163 6.95823363 7.10002433 7.16829035 7.40934464 7.4420821 ]	['A7', 'A11', 'A3', 'A9', 'A5', 'A8']	[7.43857478 7.39097482 7.47546483 7.48720967 7.49729279 7.45508291 7.4420821 ]	['A23', 'A13', 'A15', 'A20', 'A19', 'A21']	[0.73593902 0.73868959 0.74217513 0.73635472 0.73191087 0.73746757 0.73328989]	['A13', 'A2', 'A25', 'A27', 'A10', 'A29']	[0.69133352 0.70903625 0.7116098 0.72592956 0.72627245 0.73442032 0.73328989]	['A7', 'A11', 'A3', 'A9', 'A5', 'A8']	[0.73185422 0.72819433 0.73078408 0.73861897 0.73682791 0.73627278 0.73328989]	['A23', 'A13', 'A15', 'A20', 'A19', 'A21']
332	[7.662678 7.73978506 7.74004851 7.46775299 7.42416586 7.3845986 7.4420821 ]	['A13', 'A2', 'A25', 'A29', 'A27', 'A10']	[6.68356551 6.95545163 6.95823363 7.10002433 7.14528701 7.20976324 7.4420821 ]	['A7', 'A11', 'A3', 'A8', 'A9', 'A5']	[7.43857478 7.39097482 7.47546483 7.48720967 7.47220151 7.48245259 7.4420821 ]	['A23', 'A13', 'A15', 'A21', 'A20', 'A19']	[0.73593902 0.73868959 0.74217513 0.73635472 0.73232137 0.72788377 0.73328989]	['A13', 'A2', 'A25', 'A29', 'A27', 'A10']	[0.69133352 0.70903625 0.7116098 0.72592956 0.72541269 0.72558108 0.73328989]	['A7', 'A11', 'A3', 'A8', 'A9', 'A5']	[0.73185422 0.72819433 0.73078408 0.73861897 0.73583499 0.73396181 0.73328989]	['A23', 'A13', 'A15', 'A21', 'A20', 'A19']
333	[7.662678 7.73978506 7.74004851 7.46775299 7.42416586 7.482235 7.4420821 ]	['A13', 'A2', 'A25', 'A29', 'A10', 'A27']	[6.68356551 6.95545163 6.95823363 7.10002433 7.14528701 7.38761122 7.4420821 ]	['A7', 'A11', 'A3', 'A8', 'A5', 'A9']	[7.43857478 7.39097482 7.47546483 7.48720967 7.47220151 7.43107723 7.4420821 ]	['A23', 'A13', 'A15', 'A21', 'A19', 'A20']	[0.73593902 0.73868959 0.74217513 0.73635472 0.73232137 0.73790517 0.73328989]	['A13', 'A2', 'A25', 'A29', 'A10', 'A27']	[0.69133352 0.70903625 0.7116098 0.72592956 0.72541269 0.73349357 0.73328989]	['A7', 'A11', 'A3', 'A8', 'A5', 'A9']	[0.73185422 0.72819433 0.73078408 0.73861897 0.73583499 0.7352526 0.73328989]	['A23', 'A13', 'A15', 'A21', 'A19', 'A20']
334	[7.662678 7.73978506 7.74004851 7.46775299 7.52622033 7.48326775 7.4420821 ]	['A13', 'A2', 'A25', 'A10', 'A27', 'A29']	[6.68356551 6.95545163 6.95823363 7.10002433 7.35184431 7.40934464 7.4420821 ]	['A7', 'A11', 'A3', 'A5', 'A9', 'A8']	[7.43857478 7.39097482 7.47546483 7.48720967 7.44415066 7.45508291 7.4420821 ]	['A23', 'A13', 'A15', 'A19', 'A20', 'A21']	[0.73593902 0.73868959 0.74217513 0.73635472 0.74209659 0.73746757 0.73328989]	['A13', 'A2', 'A25', 'A10', 'A27', 'A29']	[0.69133352 0.70903625 0.7116098 0.72592956 0.73447237 0.73442032 0.73328989]	['A7', 'A11', 'A3', 'A5', 'A9', 'A8']	[0.73185422 0.72819433 0.73078408 0.73861897 0.7381609 0.73627278 0.73328989]	['A23', 'A13', 'A15', 'A19', 'A20', 'A21']
335	[7.662678 7.73978506 7.74004851 7.46775299 7.52622033 7.482235 7.4420821 ]	['A13', 'A2', 'A25', 'A10', 'A29', 'A27']	[6.68356551 6.95545163 6.95823363 7.10002433 7.35184431 7.38761122 7.4420821 ]	['A7', 'A11', 'A3', 'A5', 'A8', 'A9']	[7.43857478 7.39097482 7.47546483 7.48720967 7.44415066 7.43107723 7.4420821 ]	['A23', 'A13', 'A15', 'A19', 'A21', 'A20']	[0.73593902 0.73868959 0.74217513 0.73635472 0.74209659 0.73790517 0.73328989]	['A13', 'A2', 'A25', 'A10', 'A29', 'A27']	[0.69133352 0.70903625 0.7116098 0.72592956 0.73447237 0.73349357 0.73328989]	['A7', 'A11', 'A3', 'A5', 'A8', 'A9']	[0.73185422 0.72819433 0.73078408 0.73861897 0.7381609 0.7352526 0.73328989]	['A23', 'A13', 'A15', 'A19', 'A21', 'A20']
336	[7.662678 7.73978506 7.45741428 7.4138412 7.37220649 7.43197958 7.4420821 ]	['A13', 'A25', 'A27', 'A29', 'A10', 'A2']	[6.68356551 6.95545163 7.10239149 7.17285246 7.21558376 7.45510792 7.4420821 ]	['A7', 'A3', 'A9', 'A8', 'A5', 'A11']	[7.43857478 7.39097482 7.40620564 7.41949522 7.40680215 7.36755418 7.4420821 ]	['A23', 'A15', 'A20', 'A21', 'A19', 'A13']	[0.73593902 0.73868959 0.73318524 0.72889459 0.72498449 0.73079186 0.73328989]	['A13', 'A25', 'A27', 'A29', 'A10', 'A2']	[0.69133352 0.70903625 0.72401744 0.7246033 0.72412301 0.73221331 0.73328989]	['A7', 'A3', 'A9', 'A8', 'A5', 'A11']	[0.73185422 0.72819433 0.7364946 0.73489138 0.73217936 0.73173596 0.73328989]	['A23', 'A15', 'A20', 'A21', 'A19', 'A13']
337	[7.662678 7.73978506 7.45741428 7.4138412 7.37220649 7.3845986 7.4420821 ]	['A13', 'A25', 'A27', 'A29', 'A2', 'A10']	[6.68356551 6.95545163 7.10239149 7.17285246 7.21558376 7.20976324 7.4420821 ]	['A7', 'A3', 'A9', 'A8', 'A11', 'A5']	[7.43857478 7.39097482 7.40620564 7.41949522 7.40680215 7.48245259 7.4420821 ]	['A23', 'A15', 'A20', 'A21', 'A13', 'A19']	[0.73593902 0.73868959 0.73318524 0.72889459 0.72498449 0.72788377 0.73328989]	['A13', 'A25', 'A27', 'A29', 'A2', 'A10']	[0.69133352 0.70903625 0.72401744 0.7246033 0.72412301 0.72558108 0.73328989]	['A7', 'A3', 'A9', 'A8', 'A11', 'A5']	[0.73185422 0.72819433 0.7364946 0.73489138 0.73217936 0.73396181 0.73328989]	['A23', 'A15', 'A20', 'A21', 'A13', 'A19']
338	[7.662678 7.73978506 7.45741428 7.4138412 7.47413784 7.43197958 7.4420821 ]	['A13', 'A25', 'A27', 'A10', 'A29', 'A2']	[6.68356551 6.95545163 7.10239149 7.17285246 7.42169217 7.45510792 7.4420821 ]	['A7', 'A3', 'A9', 'A5', 'A8', 'A11']	[7.43857478 7.39097482 7.40620564 7.41949522 7.37845706 7.36755418 7.4420821 ]	['A23', 'A15', 'A20', 'A19', 'A21', 'A13']	[0.73593902 0.73868959 0.73318524 0.72889459 0.73486258 0.73079186 0.73328989]	['A13', 'A25', 'A27', 'A10', 'A29', 'A2']	[0.69133352 0.70903625 0.72401744 0.7246033 0.73315024 0.73221331 0.73328989]	['A7', 'A3', 'A9', 'A5', 'A8', 'A11']	[0.73185422 0.72819433 0.7364946 0.73489138 0.73457517 0.73173596 0.73328989]	['A23', 'A15', 'A20', 'A19', 'A21', 'A13']
339	[7.662678 7.73978506 7.45741428 7.4138412 7.47413784 7.48326775 7.4420821 ]	['A13', 'A25', 'A27', 'A10', 'A2', 'A29']	[6.68356551 6.95545163 7.10239149 7.17285246 7.42169217 7.40934464 7.4420821 ]	['A7', 'A3', 'A9', 'A5', 'A11', 'A8']	[7.43857478 7.39097482 7.40620564 7.41949522 7.37845706 7.45508291 7.4420821 ]	['A23', 'A15', 'A20', 'A19', 'A13', 'A21']	[0.73593902 0.73868959 0.73318524 0.72889459 0.73486258 0.73746757 0.73328989]	['A13', 'A25', 'A27', 'A10', 'A2', 'A29']	[0.69133352 0.70903625 0.72401744 0.7246033 0.73315024 0.73442032 0.73328989]	['A7', 'A3', 'A9', 'A5', 'A11', 'A8']	[0.73185422 0.72819433 0.7364946 0.73489138 0.73457517 0.73627278 0.73328989]	['A23', 'A15', 'A20', 'A19', 'A13', 'A21']
340	[7.662678 7.73978506 7.45741428 7.4138412 7.42532351 7.3845986 7.4420821 ]	['A13', 'A25', 'A27', 'A2', 'A29', 'A10']	[6.68356551 6.95545163 7.10239149 7.17285246 7.16829035 7.20976324 7.4420821 ]	['A7', 'A3', 'A9', 'A11', 'A8', 'A5']	[7.43857478 7.39097482 7.40620564 7.41949522 7.49729279 7.48245259 7.4420821 ]	['A23', 'A15', 'A20', 'A13', 'A21', 'A19']	[0.73593902 0.73868959 0.73318524 0.72889459 0.73191087 0.72788377 0.73328989]	['A13', 'A25', 'A27', 'A2', 'A29', 'A10']	[0.69133352 0.70903625 0.72401744 0.7246033 0.72627245 0.72558108 0.73328989]	['A7', 'A3', 'A9', 'A11', 'A8', 'A5']	[0.73185422 0.72819433 0.7364946 0.73489138 0.73682791 0.73396181 0.73328989]	['A23', 'A15', 'A20', 'A13', 'A21', 'A19']
341	[7.662678 7.73978506 7.45741428 7.4138412 7.42532351 7.48326775 7.4420821 ]	['A13', 'A25', 'A27', 'A2', 'A10', 'A29']	[6.68356551 6.95545163 7.10239149 7.17285246 7.16829035 7.40934464 7.4420821 ]	['A7', 'A3', 'A9', 'A11', 'A5', 'A8']	[7.43857478 7.39097482 7.40620564 7.41949522 7.49729279 7.45508291 7.4420821 ]	['A23', 'A15', 'A20', 'A13', 'A19', 'A21']	[0.73593902 0.73868959 0.73318524 0.72889459 0.73191087 0.73746757 0.73328989]	['A13', 'A25', 'A27', 'A2', 'A10', 'A29']	[0.69133352 0.70903625 0.72401744 0.7246033 0.72627245 0.73442032 0.73328989]	['A7', 'A3', 'A9', 'A11', 'A5', 'A8']	[0.73185422 0.72819433 0.7364946 0.73489138 0.73682791 0.73627278 0.73328989]	['A23', 'A15', 'A20', 'A13', 'A19', 'A21']
342	[7.662678 7.73978506 7.45741428 7.41274209 7.37220649 7.43197958 7.4420821 ]	['A13', 'A25', 'A29', 'A27', 'A10', 'A2']	[6.68356551 6.95545163 7.10239149 7.14916958 7.21558376 7.45510792 7.4420821 ]	['A7', 'A3', 'A8', 'A9', 'A5', 'A11']	[7.43857478 7.39097482 7.40620564 7.39352947 7.40680215 7.36755418 7.4420821 ]	['A23', 'A15', 'A21', 'A20', 'A19', 'A13']	[0.73593902 0.73868959 0.73318524 0.72927568 0.72498449 0.73079186 0.73328989]	['A13', 'A25', 'A29', 'A27', 'A10', 'A2']	[0.69133352 0.70903625 0.72401744 0.72372427 0.72412301 0.73221331 0.73328989]	['A7', 'A3', 'A8', 'A9', 'A5', 'A11']	[0.73185422 0.72819433 0.7364946 0.73387365 0.73217936 0.73173596 0.73328989]	['A23', 'A15', 'A21', 'A20', 'A19', 'A13']
343	[7.662678 7.73978506 7.45741428 7.41274209 7.37220649 7.3845986 7.4420821 ]	['A13', 'A25', 'A29', 'A27', 'A2', 'A10']	[6.68356551 6.95545163 7.10239149 7.14916958 7.21558376 7.20976324 7.4420821 ]	['A7', 'A3', 'A8', 'A9', 'A11', 'A5']	[7.43857478 7.39097482 7.40620564 7.39352947 7.40680215 7.48245259 7.4420821 ]	['A23', 'A15', 'A21', 'A20', 'A13', 'A19']	[0.73593902 0.73868959 0.73318524 0.72927568 0.72498449 0.72788377 0.73328989]	['A13', 'A25', 'A29', 'A27', 'A2', 'A10']	[0.69133352 0.70903625 0.72401744 0.72372427 0.72412301 0.72558108 0.73328989]	['A7', 'A3', 'A8', 'A9', 'A11', 'A5']	[0.73185422 0.72819433 0.7364946 0.73387365 0.73217936 0.73396181 0.73328989]	['A23', 'A15', 'A21', 'A20', 'A13', 'A19']
344	[7.662678 7.73978506 7.45741428 7.41274209 7.47316604 7.43197958 7.4420821 ]	['A13', 'A25', 'A29', 'A10', 'A27', 'A2']	[6.68356551 6.95545163 7.10239149 7.14916958 7.39935236 7.45510792 7.4420821 ]	['A7', 'A3', 'A8', 'A5', 'A9', 'A11']	[7.43857478 7.39097482 7.40620564 7.39352947 7.35363808 7.36755418 7.4420821 ]	['A23', 'A15', 'A21', 'A19', 'A20', 'A13']	[0.73593902 0.73868959 0.73318524 0.72927568 0.73527519 0.73079186 0.73328989]	['A13', 'A25', 'A29', 'A10', 'A27', 'A2']	[0.69133352 0.70903625 0.72401744 0.72372427 0.7322031 0.73221331 0.73328989]	['A7', 'A3', 'A8', 'A5', 'A9', 'A11']	[0.73185422 0.72819433 0.7364946 0.73387365 0.73353039 0.73173596 0.73328989]	['A23', 'A15', 'A21', 'A19', 'A20', 'A13']
345	[7.662678 7.73978506 7.45741428 7.41274209 7.47316604 7.482235 7.4420821 ]	['A13', 'A25', 'A29', 'A10', 'A2', 'A27']	[6.68356551 6.95545163 7.10239149 7.14916958 7.39935236 7.38761122 7.4420821 ]	['A7', 'A3', 'A8', 'A5', 'A11', 'A9']	[7.43857478 7.39097482 7.40620564 7.39352947 7.35363808 7.43107723 7.4420821 ]	['A23', 'A15', 'A21', 'A19', 'A13', 'A20']	[0.73593902 0.73868959 0.73318524 0.72927568 0.73527519 0.73790517 0.73328989]	['A13', 'A25', 'A29', 'A10', 'A2', 'A27']	[0.69133352 0.70903625 0.72401744 0.72372427 0.7322031 0.73349357 0.73328989]	['A7', 'A3', 'A8', 'A5', 'A11', 'A9']	[0.73185422 0.72819433 0.7364946 0.73387365 0.73353039 0.7352526 0.73328989]	['A23', 'A15', 'A21', 'A19', 'A13', 'A20']
346	[7.662678 7.73978506 7.45741428 7.41274209 7.42416586 7.3845986 7.4420821 ]	['A13', 'A25', 'A29', 'A2', 'A27', 'A10']	[6.68356551 6.95545163 7.10239149 7.14916958 7.14528701 7.20976324 7.4420821 ]	['A7', 'A3', 'A8', 'A11', 'A9', 'A5']	[7.43857478 7.39097482 7.40620564 7.39352947 7.47220151 7.48245259 7.4420821 ]	['A23', 'A15', 'A21', 'A13', 'A20', 'A19']	[0.73593902 0.73868959 0.73318524 0.72927568 0.73232137 0.72788377 0.73328989]	['A13', 'A25', 'A29', 'A2', 'A27', 'A10']	[0.69133352 0.70903625 0.72401744 0.72372427 0.72541269 0.72558108 0.73328989]	['A7', 'A3', 'A8', 'A11', 'A9', 'A5']	[0.73185422 0.72819433 0.7364946 0.73387365 0.73583499 0.73396181 0.73328989]	['A23', 'A15', 'A21', 'A13', 'A20', 'A19']
347	[7.662678 7.73978506 7.45741428 7.41274209 7.42416586 7.482235 7.4420821 ]	['A13', 'A25', 'A29', 'A2', 'A10', 'A27']	[6.68356551 6.95545163 7.10239149 7.14916958 7.14528701 7.38761122 7.4420821 ]	['A7', 'A3', 'A8', 'A11', 'A5', 'A9']	[7.43857478 7.39097482 7.40620564 7.39352947 7.47220151 7.43107723 7.4420821 ]	['A23', 'A15', 'A21', 'A13', 'A19', 'A20']	[0.73593902 0.73868959 0.73318524 0.72927568 0.73232137 0.73790517 0.73328989]	['A13', 'A25', 'A29', 'A2', 'A10', 'A27']	[0.69133352 0.70903625 0.72401744 0.72372427 0.72541269 0.73349357 0.73328989]	['A7', 'A3', 'A8', 'A11', 'A5', 'A9']	[0.73185422 0.72819433 0.7364946 0.73387365 0.73583499 0.7352526 0.73328989]	['A23', 'A15', 'A21', 'A13', 'A19', 'A20']
348	[7.662678 7.73978506 7.45741428 7.51829531 7.47413784 7.43197958 7.4420821 ]	['A13', 'A25', 'A10', 'A27', 'A29', 'A2']	[6.68356551 6.95545163 7.10239149 7.36272991 7.42169217 7.45510792 7.4420821 ]	['A7', 'A3', 'A5', 'A9', 'A8', 'A11']	[7.43857478 7.39097482 7.40620564 7.3644376 7.37845706 7.36755418 7.4420821 ]	['A23', 'A15', 'A19', 'A20', 'A21', 'A13']	[0.73593902 0.73868959 0.73318524 0.73935344 0.73486258 0.73079186 0.73328989]	['A13', 'A25', 'A10', 'A27', 'A29', 'A2']	[0.69133352 0.70903625 0.72401744 0.7329768 0.73315024 0.73221331 0.73328989]	['A7', 'A3', 'A5', 'A9', 'A8', 'A11']	[0.73185422 0.72819433 0.7364946 0.73628658 0.73457517 0.73173596 0.73328989]	['A23', 'A15', 'A19', 'A20', 'A21', 'A13']
349	[7.662678 7.73978506 7.45741428 7.51829531 7.47413784 7.48326775 7.4420821 ]	['A13', 'A25', 'A10', 'A27', 'A2', 'A29']	[6.68356551 6.95545163 7.10239149 7.36272991 7.42169217 7.40934464 7.4420821 ]	['A7', 'A3', 'A5', 'A9', 'A11', 'A8']	[7.43857478 7.39097482 7.40620564 7.3644376 7.37845706 7.45508291 7.4420821 ]	['A23', 'A15', 'A19', 'A20', 'A13', 'A21']	[0.73593902 0.73868959 0.73318524 0.73935344 0.73486258 0.73746757 0.73328989]	['A13', 'A25', 'A10', 'A27', 'A2', 'A29']	[0.69133352 0.70903625 0.72401744 0.7329768 0.73315024 0.73442032 0.73328989]	['A7', 'A3', 'A5', 'A9', 'A11', 'A8']	[0.73185422 0.72819433 0.7364946 0.73628658 0.73457517 0.73627278 0.73328989]	['A23', 'A15', 'A19', 'A20', 'A13', 'A21']
350	[7.662678 7.73978506 7.45741428 7.51829531 7.47316604 7.43197958 7.4420821 ]	['A13', 'A25', 'A10', 'A29', 'A27', 'A2']	[6.68356551 6.95545163 7.10239149 7.36272991 7.39935236 7.45510792 7.4420821 ]	['A7', 'A3', 'A5', 'A8', 'A9', 'A11']	[7.43857478 7.39097482 7.40620564 7.3644376 7.35363808 7.36755418 7.4420821 ]	['A23', 'A15', 'A19', 'A21', 'A20', 'A13']	[0.73593902 0.73868959 0.73318524 0.73935344 0.73527519 0.73079186 0.73328989]	['A13', 'A25', 'A10', 'A29', 'A27', 'A2']	[0.69133352 0.70903625 0.72401744 0.7329768 0.7322031 0.73221331 0.73328989]	['A7', 'A3', 'A5', 'A8', 'A9', 'A11']	[0.73185422 0.72819433 0.7364946 0.73628658 0.73353039 0.73173596 0.73328989]	['A23', 'A15', 'A19', 'A21', 'A20', 'A13']
351	[7.662678 7.73978506 7.45741428 7.51829531 7.47316604 7.482235 7.4420821 ]	['A13', 'A25', 'A10', 'A29', 'A2', 'A27']	[6.68356551 6.95545163 7.10239149 7.36272991 7.39935236 7.38761122 7.4420821 ]	['A7', 'A3', 'A5', 'A8', 'A11', 'A9']	[7.43857478 7.39097482 7.40620564 7.3644376 7.35363808 7.43107723 7.4420821 ]	['A23', 'A15', 'A19', 'A21', 'A13', 'A20']	[0.73593902 0.73868959 0.73318524 0.73935344 0.73527519 0.73790517 0.73328989]	['A13', 'A25', 'A10', 'A29', 'A2', 'A27']	[0.69133352 0.70903625 0.72401744 0.7329768 0.7322031 0.73349357 0.73328989]	['A7', 'A3', 'A5', 'A8', 'A11', 'A9']	[0.73185422 0.72819433 0.7364946 0.73628658 0.73353039 0.7352526 0.73328989]	['A23', 'A15', 'A19', 'A21', 'A13', 'A20']
352	[7.662678 7.73978506 7.45741428 7.51829531 7.52622033 7.48326775 7.4420821 ]	['A13', 'A25', 'A10', 'A2', 'A27', 'A29']	[6.68356551 6.95545163 7.10239149 7.36272991 7.35184431 7.40934464 7.4420821 ]	['A7', 'A3', 'A5', 'A11', 'A9', 'A8']	[7.43857478 7.39097482 7.40620564 7.3644376 7.44415066 7.45508291 7.4420821 ]	['A23', 'A15', 'A19', 'A13', 'A20', 'A21']	[0.73593902 0.73868959 0.73318524 0.73935344 0.74209659 0.73746757 0.73328989]	['A13', 'A25', 'A10', 'A2', 'A27', 'A29']	[0.69133352 0.70903625 0.72401744 0.7329768 0.73447237 0.73442032 0.73328989]	['A7', 'A3', 'A5', 'A11', 'A9', 'A8']	[0.73185422 0.72819433 0.7364946 0.73628658 0.7381609 0.73627278 0.73328989]	['A23', 'A15', 'A19', 'A13', 'A20', 'A21']
353	[7.662678 7.73978506 7.45741428 7.51829531 7.52622033 7.482235 7.4420821 ]	['A13', 'A25', 'A10', 'A2', 'A29', 'A27']	[6.68356551 6.95545163 7.10239149 7.36272991 7.35184431 7.38761122 7.4420821 ]	['A7', 'A3', 'A5', 'A11', 'A8', 'A9']	[7.43857478 7.39097482 7.40620564 7.3644376 7.44415066 7.43107723 7.4420821 ]	['A23', 'A15', 'A19', 'A13', 'A21', 'A20']	[0.73593902 0.73868959 0.73318524 0.73935344 0.74209659 0.73790517 0.73328989]	['A13', 'A25', 'A10', 'A2', 'A29', 'A27']	[0.69133352 0.70903625 0.72401744 0.7329768 0.73447237 0.73349357 0.73328989]	['A7', 'A3', 'A5', 'A11', 'A8', 'A9']	[0.73185422 0.72819433 0.7364946 0.73628658 0.7381609 0.7352526 0.73328989]	['A23', 'A15', 'A19', 'A13', 'A21', 'A20']
354	[7.662678 7.73978506 7.45741428 7.46775299 7.42532351 7.3845986 7.4420821 ]	['A13', 'A25', 'A2', 'A27', 'A29', 'A10']	[6.68356551 6.95545163 7.10239149 7.10002433 7.16829035 7.20976324 7.4420821 ]	['A7', 'A3', 'A11', 'A9', 'A8', 'A5']	[7.43857478 7.39097482 7.40620564 7.48720967 7.49729279 7.48245259 7.4420821 ]	['A23', 'A15', 'A13', 'A20', 'A21', 'A19']	[0.73593902 0.73868959 0.73318524 0.73635472 0.73191087 0.72788377 0.73328989]	['A13', 'A25', 'A2', 'A27', 'A29', 'A10']	[0.69133352 0.70903625 0.72401744 0.72592956 0.72627245 0.72558108 0.73328989]	['A7', 'A3', 'A11', 'A9', 'A8', 'A5']	[0.73185422 0.72819433 0.7364946 0.73861897 0.73682791 0.73396181 0.73328989]	['A23', 'A15', 'A13', 'A20', 'A21', 'A19']
355	[7.662678 7.73978506 7.45741428 7.46775299 7.42532351 7.48326775 7.4420821 ]	['A13', 'A25', 'A2', 'A27', 'A10', 'A29']	[6.68356551 6.95545163 7.10239149 7.10002433 7.16829035 7.40934464 7.4420821 ]	['A7', 'A3', 'A11', 'A9', 'A5', 'A8']	[7.43857478 7.39097482 7.40620564 7.48720967 7.49729279 7.45508291 7.4420821 ]	['A23', 'A15', 'A13', 'A20', 'A19', 'A21']	[0.73593902 0.73868959 0.73318524 0.73635472 0.73191087 0.73746757 0.73328989]	['A13', 'A25', 'A2', 'A27', 'A10', 'A29']	[0.69133352 0.70903625 0.72401744 0.72592956 0.72627245 0.73442032 0.73328989]	['A7', 'A3', 'A11', 'A9', 'A5', 'A8']	[0.73185422 0.72819433 0.7364946 0.73861897 0.73682791 0.73627278 0.73328989]	['A23', 'A15', 'A13', 'A20', 'A19', 'A21']
356	[7.662678 7.73978506 7.45741428 7.46775299 7.42416586 7.3845986 7.4420821 ]	['A13', 'A25', 'A2', 'A29', 'A27', 'A10']	[6.68356551 6.95545163 7.10239149 7.10002433 7.14528701 7.20976324 7.4420821 ]	['A7', 'A3', 'A11', 'A8', 'A9', 'A5']	[7.43857478 7.39097482 7.40620564 7.48720967 7.47220151 7.48245259 7.4420821 ]	['A23', 'A15', 'A13', 'A21', 'A20', 'A19']	[0.73593902 0.73868959 0.73318524 0.73635472 0.73232137 0.72788377 0.73328989]	['A13', 'A25', 'A2', 'A29', 'A27', 'A10']	[0.69133352 0.70903625 0.72401744 0.72592956 0.72541269 0.72558108 0.73328989]	['A7', 'A3', 'A11', 'A8', 'A9', 'A5']	[0.73185422 0.72819433 0.7364946 0.73861897 0.73583499 0.73396181 0.73328989]	['A23', 'A15', 'A13', 'A21', 'A20', 'A19']
357	[7.662678 7.73978506 7.45741428 7.46775299 7.42416586 7.482235 7.4420821 ]	['A13', 'A25', 'A2', 'A29', 'A10', 'A27']	[6.68356551 6.95545163 7.10239149 7.10002433 7.14528701 7.38761122 7.4420821 ]	['A7', 'A3', 'A11', 'A8', 'A5', 'A9']	[7.43857478 7.39097482 7.40620564 7.48720967 7.47220151 7.43107723 7.4420821 ]	['A23', 'A15', 'A13', 'A21', 'A19', 'A20']	[0.73593902 0.73868959 0.73318524 0.73635472 0.73232137 0.73790517 0.73328989]	['A13', 'A25', 'A2', 'A29', 'A10', 'A27']	[0.69133352 0.70903625 0.72401744 0.72592956 0.72541269 0.73349357 0.73328989]	['A7', 'A3', 'A11', 'A8', 'A5', 'A9']	[0.73185422 0.72819433 0.7364946 0.73861897 0.73583499 0.7352526 0.73328989]	['A23', 'A15', 'A13', 'A21', 'A19', 'A20']
358	[7.662678 7.73978506 7.45741428 7.46775299 7.52622033 7.48326775 7.4420821 ]	['A13', 'A25', 'A2', 'A10', 'A27', 'A29']	[6.68356551 6.95545163 7.10239149 7.10002433 7.35184431 7.40934464 7.4420821 ]	['A7', 'A3', 'A11', 'A5', 'A9', 'A8']	[7.43857478 7.39097482 7.40620564 7.48720967 7.44415066 7.45508291 7.4420821 ]	['A23', 'A15', 'A13', 'A19', 'A20', 'A21']	[0.73593902 0.73868959 0.73318524 0.73635472 0.74209659 0.73746757 0.73328989]	['A13', 'A25', 'A2', 'A10', 'A27', 'A29']	[0.69133352 0.70903625 0.72401744 0.72592956 0.73447237 0.73442032 0.73328989]	['A7', 'A3', 'A11', 'A5', 'A9', 'A8']	[0.73185422 0.72819433 0.7364946 0.73861897 0.7381609 0.73627278 0.73328989]	['A23', 'A15', 'A13', 'A19', 'A20', 'A21']
359	[7.662678 7.73978506 7.45741428 7.46775299 7.52622033 7.482235 7.4420821 ]	['A13', 'A25', 'A2', 'A10', 'A29', 'A27']	[6.68356551 6.95545163 7.10239149 7.10002433 7.35184431 7.38761122 7.4420821 ]	['A7', 'A3', 'A11', 'A5', 'A8', 'A9']	[7.43857478 7.39097482 7.40620564 7.48720967 7.44415066 7.43107723 7.4420821 ]	['A23', 'A15', 'A13', 'A19', 'A21', 'A20']	[0.73593902 0.73868959 0.73318524 0.73635472 0.74209659 0.73790517 0.73328989]	['A13', 'A25', 'A2', 'A10', 'A29', 'A27']	[0.69133352 0.70903625 0.72401744 0.72592956 0.73447237 0.73349357 0.73328989]	['A7', 'A3', 'A11', 'A5', 'A8', 'A9']	[0.73185422 0.72819433 0.7364946 0.73861897 0.7381609 0.7352526 0.73328989]	['A23', 'A15', 'A13', 'A19', 'A21', 'A20']
360	[7.662678 7.72037379 7.66542743 7.61312428 7.68426253 7.68629237 7.4420821 ]	['A10', 'A27', 'A29', 'A13', 'A2', 'A25']	[6.68356551 6.99844093 7.07537327 7.12311762 7.33917203 7.32944587 7.4420821 ]	['A5', 'A9', 'A8', 'A7', 'A11', 'A3']	[7.43857478 7.39239629 7.4064303 7.39374826 7.35259067 7.43003389 7.4420821 ]	['A19', 'A20', 'A21', 'A23', 'A13', 'A15']	[0.73593902 0.74293001 0.73859215 0.73465102 0.73677193 0.73956247 0.73328989]	['A10', 'A27', 'A29', 'A13', 'A2', 'A25']	[0.69133352 0.70501145 0.70635678 0.70640473 0.7196723 0.72133132 0.73328989]	['A5', 'A9', 'A8', 'A7', 'A11', 'A3']	[0.73185422 0.73225122 0.73094149 0.72843474 0.72454462 0.72651227 0.73328989]	['A19', 'A20', 'A21', 'A23', 'A13', 'A15']
361	[7.662678 7.72037379 7.66542743 7.61312428 7.68426253 7.43197958 7.4420821 ]	['A10', 'A27', 'A29', 'A13', 'A25', 'A2']	[6.68356551 6.99844093 7.07537327 7.12311762 7.33917203 7.45510792 7.4420821 ]	['A5', 'A9', 'A8', 'A7', 'A3', 'A11']	[7.43857478 7.39239629 7.4064303 7.39374826 7.35259067 7.36755418 7.4420821 ]	['A19', 'A20', 'A21', 'A23', 'A15', 'A13']	[0.73593902 0.74293001 0.73859215 0.73465102 0.73677193 0.73079186 0.73328989]	['A10', 'A27', 'A29', 'A13', 'A25', 'A2']	[0.69133352 0.70501145 0.70635678 0.70640473 0.7196723 0.73221331 0.73328989]	['A5', 'A9', 'A8', 'A7', 'A3', 'A11']	[0.73185422 0.73225122 0.73094149 0.72843474 0.72454462 0.73173596 0.73328989]	['A19', 'A20', 'A21', 'A23', 'A15', 'A13']
362	[7.662678 7.72037379 7.66542743 7.61312428 7.61761557 7.68629237 7.4420821 ]	['A10', 'A27', 'A29', 'A2', 'A13', 'A25']	[6.68356551 6.99844093 7.07537327 7.12311762 7.12006484 7.32944587 7.4420821 ]	['A5', 'A9', 'A8', 'A11', 'A7', 'A3']	[7.43857478 7.39239629 7.4064303 7.39374826 7.47214931 7.43003389 7.4420821 ]	['A19', 'A20', 'A21', 'A13', 'A23', 'A15']	[0.73593902 0.74293001 0.73859215 0.73465102 0.73776366 0.73956247 0.73328989]	['A10', 'A27', 'A29', 'A2', 'A13', 'A25']	[0.69133352 0.70501145 0.70635678 0.70640473 0.70858786 0.72133132 0.73328989]	['A5', 'A9', 'A8', 'A11', 'A7', 'A3']	[0.73185422 0.73225122 0.73094149 0.72843474 0.73049279 0.72651227 0.73328989]	['A19', 'A20', 'A21', 'A13', 'A23', 'A15']
363	[7.662678 7.72037379 7.66542743 7.61312428 7.61761557 7.36755418 7.4420821 ]	['A10', 'A27', 'A29', 'A2', 'A25', 'A13']	[6.68356551 6.99844093 7.07537327 7.12311762 7.12006484 7.24581112 7.4420821 ]	['A5', 'A9', 'A8', 'A11', 'A3', 'A7']	[7.43857478 7.39239629 7.4064303 7.39374826 7.47214931 7.48326775 7.4420821 ]	['A19', 'A20', 'A21', 'A13', 'A15', 'A23']	[0.73593902 0.74293001 0.73859215 0.73465102 0.73776366 0.73173596 0.73328989]	['A10', 'A27', 'A29', 'A2', 'A25', 'A13']	[0.69133352 0.70501145 0.70635678 0.70640473 0.70858786 0.72180577 0.73328989]	['A5', 'A9', 'A8', 'A11', 'A3', 'A7']	[0.73185422 0.73225122 0.73094149 0.72843474 0.73049279 0.73746757 0.73328989]	['A19', 'A20', 'A21', 'A13', 'A15', 'A23']
364	[7.662678 7.72037379 7.66542743 7.61312428 7.35459496 7.43197958 7.4420821 ]	['A10', 'A27', 'A29', 'A25', 'A13', 'A2']	[6.68356551 6.99844093 7.07537327 7.12311762 7.25293889 7.45510792 7.4420821 ]	['A5', 'A9', 'A8', 'A3', 'A7', 'A11']	[7.43857478 7.39239629 7.4064303 7.39374826 7.4078651 7.36755418 7.4420821 ]	['A19', 'A20', 'A21', 'A15', 'A23', 'A13']	[0.73593902 0.74293001 0.73859215 0.73465102 0.728924 0.73079186 0.73328989]	['A10', 'A27', 'A29', 'A25', 'A13', 'A2']	[0.69133352 0.70501145 0.70635678 0.70640473 0.7202287 0.73221331 0.73328989]	['A5', 'A9', 'A8', 'A3', 'A7', 'A11']	[0.73185422 0.73225122 0.73094149 0.72843474 0.73583318 0.73173596 0.73328989]	['A19', 'A20', 'A21', 'A15', 'A23', 'A13']
365	[7.662678 7.72037379 7.66542743 7.61312428 7.35459496 7.36755418 7.4420821 ]	['A10', 'A27', 'A29', 'A25', 'A2', 'A13']	[6.68356551 6.99844093 7.07537327 7.12311762 7.25293889 7.24581112 7.4420821 ]	['A5', 'A9', 'A8', 'A3', 'A11', 'A7']	[7.43857478 7.39239629 7.4064303 7.39374826 7.4078651 7.48326775 7.4420821 ]	['A19', 'A20', 'A21', 'A15', 'A13', 'A23']	[0.73593902 0.74293001 0.73859215 0.73465102 0.728924 0.73173596 0.73328989]	['A10', 'A27', 'A29', 'A25', 'A2', 'A13']	[0.69133352 0.70501145 0.70635678 0.70640473 0.7202287 0.72180577 0.73328989]	['A5', 'A9', 'A8', 'A3', 'A11', 'A7']	[0.73185422 0.73225122 0.73094149 0.72843474 0.73583318 0.73746757 0.73328989]	['A19', 'A20', 'A21', 'A15', 'A13', 'A23']
366	[7.662678 7.72037379 7.66542743 7.73693655 7.68426253 7.68629237 7.4420821 ]	['A10', 'A27', 'A13', 'A29', 'A2', 'A25']	[6.68356551 6.99844093 7.07537327 7.30060008 7.33917203 7.32944587 7.4420821 ]	['A5', 'A9', 'A7', 'A8', 'A11', 'A3']	[7.43857478 7.39239629 7.4064303 7.36335052 7.35259067 7.43003389 7.4420821 ]	['A19', 'A20', 'A23', 'A21', 'A13', 'A15']	[0.73593902 0.74293001 0.73859215 0.74080568 0.73677193 0.73956247 0.73328989]	['A10', 'A27', 'A13', 'A29', 'A2', 'A25']	[0.69133352 0.70501145 0.70635678 0.72012716 0.7196723 0.72133132 0.73328989]	['A5', 'A9', 'A7', 'A8', 'A11', 'A3']	[0.73185422 0.73225122 0.73094149 0.72709135 0.72454462 0.72651227 0.73328989]	['A19', 'A20', 'A23', 'A21', 'A13', 'A15']
367	[7.662678 7.72037379 7.66542743 7.73693655 7.68426253 7.43197958 7.4420821 ]	['A10', 'A27', 'A13', 'A29', 'A25', 'A2']	[6.68356551 6.99844093 7.07537327 7.30060008 7.33917203 7.45510792 7.4420821 ]	['A5', 'A9', 'A7', 'A8', 'A3', 'A11']	[7.43857478 7.39239629 7.4064303 7.36335052 7.35259067 7.36755418 7.4420821 ]	['A19', 'A20', 'A23', 'A21', 'A15', 'A13']	[0.73593902 0.74293001 0.73859215 0.74080568 0.73677193 0.73079186 0.73328989]	['A10', 'A27', 'A13', 'A29', 'A25', 'A2']	[0.69133352 0.70501145 0.70635678 0.72012716 0.7196723 0.73221331 0.73328989]	['A5', 'A9', 'A7', 'A8', 'A3', 'A11']	[0.73185422 0.73225122 0.73094149 0.72709135 0.72454462 0.73173596 0.73328989]	['A19', 'A20', 'A23', 'A21', 'A15', 'A13']
368	[7.662678 7.72037379 7.66542743 7.73693655 7.73731926 7.68629237 7.4420821 ]	['A10', 'A27', 'A13', 'A2', 'A29', 'A25']	[6.68356551 6.99844093 7.07537327 7.30060008 7.29186204 7.32944587 7.4420821 ]	['A5', 'A9', 'A7', 'A11', 'A8', 'A3']	[7.43857478 7.39239629 7.4064303 7.36335052 7.4430688 7.43003389 7.4420821 ]	['A19', 'A20', 'A23', 'A13', 'A21', 'A15']	[0.73593902 0.74293001 0.73859215 0.74080568 0.74370925 0.73956247 0.73328989]	['A10', 'A27', 'A13', 'A2', 'A29', 'A25']	[0.69133352 0.70501145 0.70635678 0.72012716 0.72200223 0.72133132 0.73328989]	['A5', 'A9', 'A7', 'A11', 'A8', 'A3']	[0.73185422 0.73225122 0.73094149 0.72709135 0.72921804 0.72651227 0.73328989]	['A19', 'A20', 'A23', 'A13', 'A21', 'A15']
369	[7.662678 7.72037379 7.66542743 7.73693655 7.73731926 7.48326775 7.4420821 ]	['A10', 'A27', 'A13', 'A2', 'A25', 'A29']	[6.68356551 6.99844093 7.07537327 7.30060008 7.29186204 7.40934464 7.4420821 ]	['A5', 'A9', 'A7', 'A11', 'A3', 'A8']	[7.43857478 7.39239629 7.4064303 7.36335052 7.4430688 7.45508291 7.4420821 ]	['A19', 'A20', 'A23', 'A13', 'A15', 'A21']	[0.73593902 0.74293001 0.73859215 0.74080568 0.74370925 0.73746757 0.73328989]	['A10', 'A27', 'A13', 'A2', 'A25', 'A29']	[0.69133352 0.70501145 0.70635678 0.72012716 0.72200223 0.73442032 0.73328989]	['A5', 'A9', 'A7', 'A11', 'A3', 'A8']	[0.73185422 0.73225122 0.73094149 0.72709135 0.72921804 0.73627278 0.73328989]	['A19', 'A20', 'A23', 'A13', 'A15', 'A21']
370	[7.662678 7.72037379 7.66542743 7.73693655 7.47413784 7.43197958 7.4420821 ]	['A10', 'A27', 'A13', 'A25', 'A29', 'A2']	[6.68356551 6.99844093 7.07537327 7.30060008 7.42169217 7.45510792 7.4420821 ]	['A5', 'A9', 'A7', 'A3', 'A8', 'A11']	[7.43857478 7.39239629 7.4064303 7.36335052 7.37845706 7.36755418 7.4420821 ]	['A19', 'A20', 'A23', 'A15', 'A21', 'A13']	[0.73593902 0.74293001 0.73859215 0.74080568 0.73486258 0.73079186 0.73328989]	['A10', 'A27', 'A13', 'A25', 'A29', 'A2']	[0.69133352 0.70501145 0.70635678 0.72012716 0.73315024 0.73221331 0.73328989]	['A5', 'A9', 'A7', 'A3', 'A8', 'A11']	[0.73185422 0.73225122 0.73094149 0.72709135 0.73457517 0.73173596 0.73328989]	['A19', 'A20', 'A23', 'A15', 'A21', 'A13']
371	[7.662678 7.72037379 7.66542743 7.73693655 7.47413784 7.48326775 7.4420821 ]	['A10', 'A27', 'A13', 'A25', 'A2', 'A29']	[6.68356551 6.99844093 7.07537327 7.30060008 7.42169217 7.40934464 7.4420821 ]	['A5', 'A9', 'A7', 'A3', 'A11', 'A8']	[7.43857478 7.39239629 7.4064303 7.36335052 7.37845706 7.45508291 7.4420821 ]	['A19', 'A20', 'A23', 'A15', 'A13', 'A21']	[0.73593902 0.74293001 0.73859215 0.74080568 0.73486258 0.73746757 0.73328989]	['A10', 'A27', 'A13', 'A25', 'A2', 'A29']	[0.69133352 0.70501145 0.70635678 0.72012716 0.73315024 0.73442032 0.73328989]	['A5', 'A9', 'A7', 'A3', 'A11', 'A8']	[0.73185422 0.73225122 0.73094149 0.72709135 0.73457517 0.73627278 0.73328989]	['A19', 'A20', 'A23', 'A15', 'A13', 'A21']
372	[7.662678 7.72037379 7.66542743 7.66829693 7.61761557 7.68629237 7.4420821 ]	['A10', 'A27', 'A2', 'A29', 'A13', 'A25']	[6.68356551 6.99844093 7.07537327 7.07390118 7.12006484 7.32944587 7.4420821 ]	['A5', 'A9', 'A11', 'A8', 'A7', 'A3']	[7.43857478 7.39239629 7.4064303 7.48715277 7.47214931 7.43003389 7.4420821 ]	['A19', 'A20', 'A13', 'A21', 'A23', 'A15']	[0.73593902 0.74293001 0.73859215 0.74182582 0.73776366 0.73956247 0.73328989]	['A10', 'A27', 'A2', 'A29', 'A13', 'A25']	[0.69133352 0.70501145 0.70635678 0.70877682 0.70858786 0.72133132 0.73328989]	['A5', 'A9', 'A11', 'A8', 'A7', 'A3']	[0.73185422 0.73225122 0.73094149 0.73316558 0.73049279 0.72651227 0.73328989]	['A19', 'A20', 'A13', 'A21', 'A23', 'A15']
373	[7.662678 7.72037379 7.66542743 7.66829693 7.61761557 7.36755418 7.4420821 ]	['A10', 'A27', 'A2', 'A29', 'A25', 'A13']	[6.68356551 6.99844093 7.07537327 7.07390118 7.12006484 7.24581112 7.4420821 ]	['A5', 'A9', 'A11', 'A8', 'A3', 'A7']	[7.43857478 7.39239629 7.4064303 7.48715277 7.47214931 7.48326775 7.4420821 ]	['A19', 'A20', 'A13', 'A21', 'A15', 'A23']	[0.73593902 0.74293001 0.73859215 0.74182582 0.73776366 0.73173596 0.73328989]	['A10', 'A27', 'A2', 'A29', 'A25', 'A13']	[0.69133352 0.70501145 0.70635678 0.70877682 0.70858786 0.72180577 0.73328989]	['A5', 'A9', 'A11', 'A8', 'A3', 'A7']	[0.73185422 0.73225122 0.73094149 0.73316558 0.73049279 0.73746757 0.73328989]	['A19', 'A20', 'A13', 'A21', 'A15', 'A23']
374	[7.662678 7.72037379 7.66542743 7.66829693 7.73731926 7.68629237 7.4420821 ]	['A10', 'A27', 'A2', 'A13', 'A29', 'A25']	[6.68356551 6.99844093 7.07537327 7.07390118 7.29186204 7.32944587 7.4420821 ]	['A5', 'A9', 'A11', 'A7', 'A8', 'A3']	[7.43857478 7.39239629 7.4064303 7.48715277 7.4430688 7.43003389 7.4420821 ]	['A19', 'A20', 'A13', 'A23', 'A21', 'A15']	[0.73593902 0.74293001 0.73859215 0.74182582 0.74370925 0.73956247 0.73328989]	['A10', 'A27', 'A2', 'A13', 'A29', 'A25']	[0.69133352 0.70501145 0.70635678 0.70877682 0.72200223 0.72133132 0.73328989]	['A5', 'A9', 'A11', 'A7', 'A8', 'A3']	[0.73185422 0.73225122 0.73094149 0.73316558 0.72921804 0.72651227 0.73328989]	['A19', 'A20', 'A13', 'A23', 'A21', 'A15']
375	[7.662678 7.72037379 7.66542743 7.66829693 7.73731926 7.48326775 7.4420821 ]	['A10', 'A27', 'A2', 'A13', 'A25', 'A29']	[6.68356551 6.99844093 7.07537327 7.07390118 7.29186204 7.40934464 7.4420821 ]	['A5', 'A9', 'A11', 'A7', 'A3', 'A8']	[7.43857478 7.39239629 7.4064303 7.48715277 7.4430688 7.45508291 7.4420821 ]	['A19', 'A20', 'A13', 'A23', 'A15', 'A21']	[0.73593902 0.74293001 0.73859215 0.74182582 0.74370925 0.73746757 0.73328989]	['A10', 'A27', 'A2', 'A13', 'A25', 'A29']	[0.69133352 0.70501145 0.70635678 0.70877682 0.72200223 0.73442032 0.73328989]	['A5', 'A9', 'A11', 'A7', 'A3', 'A8']	[0.73185422 0.73225122 0.73094149 0.73316558 0.72921804 0.73627278 0.73328989]	['A19', 'A20', 'A13', 'A23', 'A15', 'A21']
376	[7.662678 7.72037379 7.66542743 7.66829693 7.4078651 7.36755418 7.4420821 ]	['A10', 'A27', 'A2', 'A25', 'A29', 'A13']	[6.68356551 6.99844093 7.07537327 7.07390118 7.20546177 7.24581112 7.4420821 ]	['A5', 'A9', 'A11', 'A3', 'A8', 'A7']	[7.43857478 7.39239629 7.4064303 7.48715277 7.49813608 7.48326775 7.4420821 ]	['A19', 'A20', 'A13', 'A15', 'A21', 'A23']	[0.73593902 0.74293001 0.73859215 0.74182582 0.73583318 0.73173596 0.73328989]	['A10', 'A27', 'A2', 'A25', 'A29', 'A13']	[0.69133352 0.70501145 0.70635678 0.70877682 0.72250878 0.72180577 0.73328989]	['A5', 'A9', 'A11', 'A3', 'A8', 'A7']	[0.73185422 0.73225122 0.73094149 0.73316558 0.74042806 0.73746757 0.73328989]	['A19', 'A20', 'A13', 'A15', 'A21', 'A23']
377	[7.662678 7.72037379 7.66542743 7.66829693 7.4078651 7.48326775 7.4420821 ]	['A10', 'A27', 'A2', 'A25', 'A13', 'A29']	[6.68356551 6.99844093 7.07537327 7.07390118 7.20546177 7.40934464 7.4420821 ]	['A5', 'A9', 'A11', 'A3', 'A7', 'A8']	[7.43857478 7.39239629 7.4064303 7.48715277 7.49813608 7.45508291 7.4420821 ]	['A19', 'A20', 'A13', 'A15', 'A23', 'A21']	[0.73593902 0.74293001 0.73859215 0.74182582 0.73583318 0.73746757 0.73328989]	['A10', 'A27', 'A2', 'A25', 'A13', 'A29']	[0.69133352 0.70501145 0.70635678 0.70877682 0.72250878 0.73442032 0.73328989]	['A5', 'A9', 'A11', 'A3', 'A7', 'A8']	[0.73185422 0.73225122 0.73094149 0.73316558 0.74042806 0.73627278 0.73328989]	['A19', 'A20', 'A13', 'A15', 'A23', 'A21']
378	[7.662678 7.72037379 7.66542743 7.39579695 7.35459496 7.43197958 7.4420821 ]	['A10', 'A27', 'A25', 'A29', 'A13', 'A2']	[6.68356551 6.99844093 7.07537327 7.21141115 7.25293889 7.45510792 7.4420821 ]	['A5', 'A9', 'A3', 'A8', 'A7', 'A11']	[7.43857478 7.39239629 7.4064303 7.42059641 7.4078651 7.36755418 7.4420821 ]	['A19', 'A20', 'A15', 'A21', 'A23', 'A13']	[0.73593902 0.74293001 0.73859215 0.73290705 0.728924 0.73079186 0.73328989]	['A10', 'A27', 'A25', 'A29', 'A13', 'A2']	[0.69133352 0.70501145 0.70635678 0.72071897 0.7202287 0.73221331 0.73328989]	['A5', 'A9', 'A3', 'A8', 'A7', 'A11']	[0.73185422 0.73225122 0.73094149 0.7386436 0.73583318 0.73173596 0.73328989]	['A19', 'A20', 'A15', 'A21', 'A23', 'A13']
379	[7.662678 7.72037379 7.66542743 7.39579695 7.35459496 7.36755418 7.4420821 ]	['A10', 'A27', 'A25', 'A29', 'A2', 'A13']	[6.68356551 6.99844093 7.07537327 7.21141115 7.25293889 7.24581112 7.4420821 ]	['A5', 'A9', 'A3', 'A8', 'A11', 'A7']	[7.43857478 7.39239629 7.4064303 7.42059641 7.4078651 7.48326775 7.4420821 ]	['A19', 'A20', 'A15', 'A21', 'A13', 'A23']	[0.73593902 0.74293001 0.73859215 0.73290705 0.728924 0.73173596 0.73328989]	['A10', 'A27', 'A25', 'A29', 'A2', 'A13']	[0.69133352 0.70501145 0.70635678 0.72071897 0.7202287 0.72180577 0.73328989]	['A5', 'A9', 'A3', 'A8', 'A11', 'A7']	[0.73185422 0.73225122 0.73094149 0.7386436 0.73583318 0.73746757 0.73328989]	['A19', 'A20', 'A15', 'A21', 'A13', 'A23']
380	[7.662678 7.72037379 7.66542743 7.39579695 7.47413784 7.43197958 7.4420821 ]	['A10', 'A27', 'A25', 'A13', 'A29', 'A2']	[6.68356551 6.99844093 7.07537327 7.21141115 7.42169217 7.45510792 7.4420821 ]	['A5', 'A9', 'A3', 'A7', 'A8', 'A11']	[7.43857478 7.39239629 7.4064303 7.42059641 7.37845706 7.36755418 7.4420821 ]	['A19', 'A20', 'A15', 'A23', 'A21', 'A13']	[0.73593902 0.74293001 0.73859215 0.73290705 0.73486258 0.73079186 0.73328989]	['A10', 'A27', 'A25', 'A13', 'A29', 'A2']	[0.69133352 0.70501145 0.70635678 0.72071897 0.73315024 0.73221331 0.73328989]	['A5', 'A9', 'A3', 'A7', 'A8', 'A11']	[0.73185422 0.73225122 0.73094149 0.7386436 0.73457517 0.73173596 0.73328989]	['A19', 'A20', 'A15', 'A23', 'A21', 'A13']
381	[7.662678 7.72037379 7.66542743 7.39579695 7.47413784 7.48326775 7.4420821 ]	['A10', 'A27', 'A25', 'A13', 'A2', 'A29']	[6.68356551 6.99844093 7.07537327 7.21141115 7.42169217 7.40934464 7.4420821 ]	['A5', 'A9', 'A3', 'A7', 'A11', 'A8']	[7.43857478 7.39239629 7.4064303 7.42059641 7.37845706 7.45508291 7.4420821 ]	['A19', 'A20', 'A15', 'A23', 'A13', 'A21']	[0.73593902 0.74293001 0.73859215 0.73290705 0.73486258 0.73746757 0.73328989]	['A10', 'A27', 'A25', 'A13', 'A2', 'A29']	[0.69133352 0.70501145 0.70635678 0.72071897 0.73315024 0.73442032 0.73328989]	['A5', 'A9', 'A3', 'A7', 'A11', 'A8']	[0.73185422 0.73225122 0.73094149 0.7386436 0.73457517 0.73627278 0.73328989]	['A19', 'A20', 'A15', 'A23', 'A13', 'A21']
382	[7.662678 7.72037379 7.66542743 7.39579695 7.4078651 7.36755418 7.4420821 ]	['A10', 'A27', 'A25', 'A2', 'A29', 'A13']	[6.68356551 6.99844093 7.07537327 7.21141115 7.20546177 7.24581112 7.4420821 ]	['A5', 'A9', 'A3', 'A11', 'A8', 'A7']	[7.43857478 7.39239629 7.4064303 7.42059641 7.49813608 7.48326775 7.4420821 ]	['A19', 'A20', 'A15', 'A13', 'A21', 'A23']	[0.73593902 0.74293001 0.73859215 0.73290705 0.73583318 0.73173596 0.73328989]	['A10', 'A27', 'A25', 'A2', 'A29', 'A13']	[0.69133352 0.70501145 0.70635678 0.72071897 0.72250878 0.72180577 0.73328989]	['A5', 'A9', 'A3', 'A11', 'A8', 'A7']	[0.73185422 0.73225122 0.73094149 0.7386436 0.74042806 0.73746757 0.73328989]	['A19', 'A20', 'A15', 'A13', 'A21', 'A23']
383	[7.662678 7.72037379 7.66542743 7.39579695 7.4078651 7.48326775 7.4420821 ]	['A10', 'A27', 'A25', 'A2', 'A13', 'A29']	[6.68356551 6.99844093 7.07537327 7.21141115 7.20546177 7.40934464 7.4420821 ]	['A5', 'A9', 'A3', 'A11', 'A7', 'A8']	[7.43857478 7.39239629 7.4064303 7.42059641 7.49813608 7.45508291 7.4420821 ]	['A19', 'A20', 'A15', 'A13', 'A23', 'A21']	[0.73593902 0.74293001 0.73859215 0.73290705 0.73583318 0.73746757 0.73328989]	['A10', 'A27', 'A25', 'A2', 'A13', 'A29']	[0.69133352 0.70501145 0.70635678 0.72071897 0.72250878 0.73442032 0.73328989]	['A5', 'A9', 'A3', 'A11', 'A7', 'A8']	[0.73185422 0.73225122 0.73094149 0.7386436 0.74042806 0.73627278 0.73328989]	['A19', 'A20', 'A15', 'A13', 'A23', 'A21']
384	[7.662678 7.72037379 7.66410423 7.61312428 7.68426253 7.68629237 7.4420821 ]	['A10', 'A29', 'A27', 'A13', 'A2', 'A25']	[6.68356551 6.99844093 7.05081101 7.12311762 7.33917203 7.32944587 7.4420821 ]	['A5', 'A8', 'A9', 'A7', 'A11', 'A3']	[7.43857478 7.39239629 7.37975996 7.39374826 7.35259067 7.43003389 7.4420821 ]	['A19', 'A21', 'A20', 'A23', 'A13', 'A15']	[0.73593902 0.74293001 0.73899017 0.73465102 0.73677193 0.73956247 0.73328989]	['A10', 'A29', 'A27', 'A13', 'A2', 'A25']	[0.69133352 0.70501145 0.70528083 0.70640473 0.7196723 0.72133132 0.73328989]	['A5', 'A8', 'A9', 'A7', 'A11', 'A3']	[0.73185422 0.73225122 0.72984723 0.72843474 0.72454462 0.72651227 0.73328989]	['A19', 'A21', 'A20', 'A23', 'A13', 'A15']
385	[7.662678 7.72037379 7.66410423 7.61312428 7.68426253 7.43197958 7.4420821 ]	['A10', 'A29', 'A27', 'A13', 'A25', 'A2']	[6.68356551 6.99844093 7.05081101 7.12311762 7.33917203 7.45510792 7.4420821 ]	['A5', 'A8', 'A9', 'A7', 'A3', 'A11']	[7.43857478 7.39239629 7.37975996 7.39374826 7.35259067 7.36755418 7.4420821 ]	['A19', 'A21', 'A20', 'A23', 'A15', 'A13']	[0.73593902 0.74293001 0.73899017 0.73465102 0.73677193 0.73079186 0.73328989]	['A10', 'A29', 'A27', 'A13', 'A25', 'A2']	[0.69133352 0.70501145 0.70528083 0.70640473 0.7196723 0.73221331 0.73328989]	['A5', 'A8', 'A9', 'A7', 'A3', 'A11']	[0.73185422 0.73225122 0.72984723 0.72843474 0.72454462 0.73173596 0.73328989]	['A19', 'A21', 'A20', 'A23', 'A15', 'A13']
386	[7.662678 7.72037379 7.66410423 7.61312428 7.61761557 7.68629237 7.4420821 ]	['A10', 'A29', 'A27', 'A2', 'A13', 'A25']	[6.68356551 6.99844093 7.05081101 7.12311762 7.12006484 7.32944587 7.4420821 ]	['A5', 'A8', 'A9', 'A11', 'A7', 'A3']	[7.43857478 7.39239629 7.37975996 7.39374826 7.47214931 7.43003389 7.4420821 ]	['A19', 'A21', 'A20', 'A13', 'A23', 'A15']	[0.73593902 0.74293001 0.73899017 0.73465102 0.73776366 0.73956247 0.73328989]	['A10', 'A29', 'A27', 'A2', 'A13', 'A25']	[0.69133352 0.70501145 0.70528083 0.70640473 0.70858786 0.72133132 0.73328989]	['A5', 'A8', 'A9', 'A11', 'A7', 'A3']	[0.73185422 0.73225122 0.72984723 0.72843474 0.73049279 0.72651227 0.73328989]	['A19', 'A21', 'A20', 'A13', 'A23', 'A15']
387	[7.662678 7.72037379 7.66410423 7.61312428 7.61761557 7.36755418 7.4420821 ]	['A10', 'A29', 'A27', 'A2', 'A25', 'A13']	[6.68356551 6.99844093 7.05081101 7.12311762 7.12006484 7.24581112 7.4420821 ]	['A5', 'A8', 'A9', 'A11', 'A3', 'A7']	[7.43857478 7.39239629 7.37975996 7.39374826 7.47214931 7.48326775 7.4420821 ]	['A19', 'A21', 'A20', 'A13', 'A15', 'A23']	[0.73593902 0.74293001 0.73899017 0.73465102 0.73776366 0.73173596 0.73328989]	['A10', 'A29', 'A27', 'A2', 'A25', 'A13']	[0.69133352 0.70501145 0.70528083 0.70640473 0.70858786 0.72180577 0.73328989]	['A5', 'A8', 'A9', 'A11', 'A3', 'A7']	[0.73185422 0.73225122 0.72984723 0.72843474 0.73049279 0.73746757 0.73328989]	['A19', 'A21', 'A20', 'A13', 'A15', 'A23']
388	[7.662678 7.72037379 7.66410423 7.61312428 7.35459496 7.43197958 7.4420821 ]	['A10', 'A29', 'A27', 'A25', 'A13', 'A2']	[6.68356551 6.99844093 7.05081101 7.12311762 7.25293889 7.45510792 7.4420821 ]	['A5', 'A8', 'A9', 'A3', 'A7', 'A11']	[7.43857478 7.39239629 7.37975996 7.39374826 7.4078651 7.36755418 7.4420821 ]	['A19', 'A21', 'A20', 'A15', 'A23', 'A13']	[0.73593902 0.74293001 0.73899017 0.73465102 0.728924 0.73079186 0.73328989]	['A10', 'A29', 'A27', 'A25', 'A13', 'A2']	[0.69133352 0.70501145 0.70528083 0.70640473 0.7202287 0.73221331 0.73328989]	['A5', 'A8', 'A9', 'A3', 'A7', 'A11']	[0.73185422 0.73225122 0.72984723 0.72843474 0.73583318 0.73173596 0.73328989]	['A19', 'A21', 'A20', 'A15', 'A23', 'A13']
389	[7.662678 7.72037379 7.66410423 7.61312428 7.35459496 7.36755418 7.4420821 ]	['A10', 'A29', 'A27', 'A25', 'A2', 'A13']	[6.68356551 6.99844093 7.05081101 7.12311762 7.25293889 7.24581112 7.4420821 ]	['A5', 'A8', 'A9', 'A3', 'A11', 'A7']	[7.43857478 7.39239629 7.37975996 7.39374826 7.4078651 7.48326775 7.4420821 ]	['A19', 'A21', 'A20', 'A15', 'A13', 'A23']	[0.73593902 0.74293001 0.73899017 0.73465102 0.728924 0.73173596 0.73328989]	['A10', 'A29', 'A27', 'A25', 'A2', 'A13']	[0.69133352 0.70501145 0.70528083 0.70640473 0.7202287 0.72180577 0.73328989]	['A5', 'A8', 'A9', 'A3', 'A11', 'A7']	[0.73185422 0.73225122 0.72984723 0.72843474 0.73583318 0.73746757 0.73328989]	['A19', 'A21', 'A20', 'A15', 'A13', 'A23']
390	[7.662678 7.72037379 7.66410423 7.73593004 7.68426253 7.68629237 7.4420821 ]	['A10', 'A29', 'A13', 'A27', 'A2', 'A25']	[6.68356551 6.99844093 7.05081101 7.27737597 7.33917203 7.32944587 7.4420821 ]	['A5', 'A8', 'A7', 'A9', 'A11', 'A3']	[7.43857478 7.39239629 7.37975996 7.33763749 7.35259067 7.43003389 7.4420821 ]	['A19', 'A21', 'A23', 'A20', 'A13', 'A15']	[0.73593902 0.74293001 0.73899017 0.74123285 0.73677193 0.73956247 0.73328989]	['A10', 'A29', 'A13', 'A27', 'A2', 'A25']	[0.69133352 0.70501145 0.70528083 0.71916583 0.7196723 0.72133132 0.73328989]	['A5', 'A8', 'A7', 'A9', 'A11', 'A3']	[0.73185422 0.73225122 0.72984723 0.72602042 0.72454462 0.72651227 0.73328989]	['A19', 'A21', 'A23', 'A20', 'A13', 'A15']
391	[7.662678 7.72037379 7.66410423 7.73593004 7.68426253 7.43197958 7.4420821 ]	['A10', 'A29', 'A13', 'A27', 'A25', 'A2']	[6.68356551 6.99844093 7.05081101 7.27737597 7.33917203 7.45510792 7.4420821 ]	['A5', 'A8', 'A7', 'A9', 'A3', 'A11']	[7.43857478 7.39239629 7.37975996 7.33763749 7.35259067 7.36755418 7.4420821 ]	['A19', 'A21', 'A23', 'A20', 'A15', 'A13']	[0.73593902 0.74293001 0.73899017 0.74123285 0.73677193 0.73079186 0.73328989]	['A10', 'A29', 'A13', 'A27', 'A25', 'A2']	[0.69133352 0.70501145 0.70528083 0.71916583 0.7196723 0.73221331 0.73328989]	['A5', 'A8', 'A7', 'A9', 'A3', 'A11']	[0.73185422 0.73225122 0.72984723 0.72602042 0.72454462 0.73173596 0.73328989]	['A19', 'A21', 'A23', 'A20', 'A15', 'A13']
392	[7.662678 7.72037379 7.66410423 7.73593004 7.7362509 7.68629237 7.4420821 ]	['A10', 'A29', 'A13', 'A2', 'A27', 'A25']	[6.68356551 6.99844093 7.05081101 7.27737597 7.26929705 7.32944587 7.4420821 ]	['A5', 'A8', 'A7', 'A11', 'A9', 'A3']	[7.43857478 7.39239629 7.37975996 7.33763749 7.41822775 7.43003389 7.4420821 ]	['A19', 'A21', 'A23', 'A13', 'A20', 'A15']	[0.73593902 0.74293001 0.73899017 0.74123285 0.74416274 0.73956247 0.73328989]	['A10', 'A29', 'A13', 'A2', 'A27', 'A25']	[0.69133352 0.70501145 0.70528083 0.71916583 0.72106037 0.72133132 0.73328989]	['A5', 'A8', 'A7', 'A11', 'A9', 'A3']	[0.73185422 0.73225122 0.72984723 0.72602042 0.72817209 0.72651227 0.73328989]	['A19', 'A21', 'A23', 'A13', 'A20', 'A15']
393	[7.662678 7.72037379 7.66410423 7.73593004 7.7362509 7.482235 7.4420821 ]	['A10', 'A29', 'A13', 'A2', 'A25', 'A27']	[6.68356551 6.99844093 7.05081101 7.27737597 7.26929705 7.38761122 7.4420821 ]	['A5', 'A8', 'A7', 'A11', 'A3', 'A9']	[7.43857478 7.39239629 7.37975996 7.33763749 7.41822775 7.43107723 7.4420821 ]	['A19', 'A21', 'A23', 'A13', 'A15', 'A20']	[0.73593902 0.74293001 0.73899017 0.74123285 0.74416274 0.73790517 0.73328989]	['A10', 'A29', 'A13', 'A2', 'A25', 'A27']	[0.69133352 0.70501145 0.70528083 0.71916583 0.72106037 0.73349357 0.73328989]	['A5', 'A8', 'A7', 'A11', 'A3', 'A9']	[0.73185422 0.73225122 0.72984723 0.72602042 0.72817209 0.7352526 0.73328989]	['A19', 'A21', 'A23', 'A13', 'A15', 'A20']
394	[7.662678 7.72037379 7.66410423 7.73593004 7.47316604 7.43197958 7.4420821 ]	['A10', 'A29', 'A13', 'A25', 'A27', 'A2']	[6.68356551 6.99844093 7.05081101 7.27737597 7.39935236 7.45510792 7.4420821 ]	['A5', 'A8', 'A7', 'A3', 'A9', 'A11']	[7.43857478 7.39239629 7.37975996 7.33763749 7.35363808 7.36755418 7.4420821 ]	['A19', 'A21', 'A23', 'A15', 'A20', 'A13']	[0.73593902 0.74293001 0.73899017 0.74123285 0.73527519 0.73079186 0.73328989]	['A10', 'A29', 'A13', 'A25', 'A27', 'A2']	[0.69133352 0.70501145 0.70528083 0.71916583 0.7322031 0.73221331 0.73328989]	['A5', 'A8', 'A7', 'A3', 'A9', 'A11']	[0.73185422 0.73225122 0.72984723 0.72602042 0.73353039 0.73173596 0.73328989]	['A19', 'A21', 'A23', 'A15', 'A20', 'A13']
395	[7.662678 7.72037379 7.66410423 7.73593004 7.47316604 7.482235 7.4420821 ]	['A10', 'A29', 'A13', 'A25', 'A2', 'A27']	[6.68356551 6.99844093 7.05081101 7.27737597 7.39935236 7.38761122 7.4420821 ]	['A5', 'A8', 'A7', 'A3', 'A11', 'A9']	[7.43857478 7.39239629 7.37975996 7.33763749 7.35363808 7.43107723 7.4420821 ]	['A19', 'A21', 'A23', 'A15', 'A13', 'A20']	[0.73593902 0.74293001 0.73899017 0.74123285 0.73527519 0.73790516 0.73328989]	['A10', 'A29', 'A13', 'A25', 'A2', 'A27']	[0.69133352 0.70501145 0.70528083 0.71916583 0.7322031 0.73349357 0.73328989]	['A5', 'A8', 'A7', 'A3', 'A11', 'A9']	[0.73185422 0.73225122 0.72984723 0.72602042 0.73353039 0.7352526 0.73328989]	['A19', 'A21', 'A23', 'A15', 'A13', 'A20']
396	[7.662678 7.72037379 7.66410423 7.66693585 7.61761557 7.68629237 7.4420821 ]	['A10', 'A29', 'A2', 'A27', 'A13', 'A25']	[6.68356551 6.99844093 7.05081101 7.05004984 7.12006484 7.32944587 7.4420821 ]	['A5', 'A8', 'A11', 'A9', 'A7', 'A3']	[7.43857478 7.39239629 7.37975996 7.46141995 7.47214931 7.43003389 7.4420821 ]	['A19', 'A21', 'A13', 'A20', 'A23', 'A15']	[0.73593902 0.74293001 0.73899017 0.74225457 0.73776366 0.73956247 0.73328989]	['A10', 'A29', 'A2', 'A27', 'A13', 'A25']	[0.69133352 0.70501145 0.70528083 0.70772562 0.70858786 0.72133132 0.73328989]	['A5', 'A8', 'A11', 'A9', 'A7', 'A3']	[0.73185422 0.73225122 0.72984723 0.73209701 0.73049279 0.72651227 0.73328989]	['A19', 'A21', 'A13', 'A20', 'A23', 'A15']
397	[7.662678 7.72037379 7.66410423 7.66693585 7.61761557 7.36755418 7.4420821 ]	['A10', 'A29', 'A2', 'A27', 'A25', 'A13']	[6.68356551 6.99844093 7.05081101 7.05004984 7.12006484 7.24581112 7.4420821 ]	['A5', 'A8', 'A11', 'A9', 'A3', 'A7']	[7.43857478 7.39239629 7.37975996 7.46141995 7.47214931 7.48326775 7.4420821 ]	['A19', 'A21', 'A13', 'A20', 'A15', 'A23']	[0.73593902 0.74293001 0.73899017 0.74225457 0.73776366 0.73173596 0.73328989]	['A10', 'A29', 'A2', 'A27', 'A25', 'A13']	[0.69133352 0.70501145 0.70528083 0.70772562 0.70858786 0.72180577 0.73328989]	['A5', 'A8', 'A11', 'A9', 'A3', 'A7']	[0.73185422 0.73225122 0.72984723 0.73209701 0.73049279 0.73746757 0.73328989]	['A19', 'A21', 'A13', 'A20', 'A15', 'A23']
398	[7.662678 7.72037379 7.66410423 7.66693585 7.7362509 7.68629237 7.4420821 ]	['A10', 'A29', 'A2', 'A13', 'A27', 'A25']	[6.68356551 6.99844093 7.05081101 7.05004984 7.26929705 7.32944587 7.4420821 ]	['A5', 'A8', 'A11', 'A7', 'A9', 'A3']	[7.43857478 7.39239629 7.37975996 7.46141995 7.41822775 7.43003389 7.4420821 ]	['A19', 'A21', 'A13', 'A23', 'A20', 'A15']	[0.73593902 0.74293001 0.73899017 0.74225457 0.74416274 0.73956247 0.73328989]	['A10', 'A29', 'A2', 'A13', 'A27', 'A25']	[0.69133352 0.70501145 0.70528083 0.70772562 0.72106037 0.72133132 0.73328989]	['A5', 'A8', 'A11', 'A7', 'A9', 'A3']	[0.73185422 0.73225122 0.72984723 0.73209701 0.72817209 0.72651227 0.73328989]	['A19', 'A21', 'A13', 'A23', 'A20', 'A15']
399	[7.662678 7.72037379 7.66410423 7.66693585 7.7362509 7.482235 7.4420821 ]	['A10', 'A29', 'A2', 'A13', 'A25', 'A27']	[6.68356551 6.99844093 7.05081101 7.05004984 7.26929705 7.38761122 7.4420821 ]	['A5', 'A8', 'A11', 'A7', 'A3', 'A9']	[7.43857478 7.39239629 7.37975996 7.46141995 7.41822775 7.43107723 7.4420821 ]	['A19', 'A21', 'A13', 'A23', 'A15', 'A20']	[0.73593902 0.74293001 0.73899017 0.74225457 0.74416274 0.73790517 0.73328989]	['A10', 'A29', 'A2', 'A13', 'A25', 'A27']	[0.69133352 0.70501145 0.70528083 0.70772562 0.72106037 0.73349357 0.73328989]	['A5', 'A8', 'A11', 'A7', 'A3', 'A9']	[0.73185422 0.73225122 0.72984723 0.73209701 0.72817209 0.7352526 0.73328989]	['A19', 'A21', 'A13', 'A23', 'A15', 'A20']
400	[7.662678 7.72037379 7.66410423 7.66693585 7.40655096 7.36755418 7.4420821 ]	['A10', 'A29', 'A2', 'A25', 'A27', 'A13']	[6.68356551 6.99844093 7.05081101 7.05004984 7.18252237 7.24581112 7.4420821 ]	['A5', 'A8', 'A11', 'A3', 'A9', 'A7']	[7.43857478 7.39239629 7.37975996 7.46141995 7.47329851 7.48326775 7.4420821 ]	['A19', 'A21', 'A13', 'A15', 'A20', 'A23']	[0.73593902 0.74293001 0.73899017 0.74225457 0.73624732 0.73173596 0.73328989]	['A10', 'A29', 'A2', 'A25', 'A27', 'A13']	[0.69133352 0.70501145 0.70528083 0.70772562 0.72146698 0.72180577 0.73328989]	['A5', 'A8', 'A11', 'A3', 'A9', 'A7']	[0.73185422 0.73225122 0.72984723 0.73209701 0.73938587 0.73746757 0.73328989]	['A19', 'A21', 'A13', 'A15', 'A20', 'A23']
401	[7.662678 7.72037379 7.66410423 7.66693585 7.40655096 7.482235 7.4420821 ]	['A10', 'A29', 'A2', 'A25', 'A13', 'A27']	[6.68356551 6.99844093 7.05081101 7.05004984 7.18252237 7.38761122 7.4420821 ]	['A5', 'A8', 'A11', 'A3', 'A7', 'A9']	[7.43857478 7.39239629 7.37975996 7.46141995 7.47329851 7.43107723 7.4420821 ]	['A19', 'A21', 'A13', 'A15', 'A23', 'A20']	[0.73593902 0.74293001 0.73899017 0.74225457 0.73624732 0.73790516 0.73328989]	['A10', 'A29', 'A2', 'A25', 'A13', 'A27']	[0.69133352 0.70501145 0.70528083 0.70772562 0.72146698 0.73349357 0.73328989]	['A5', 'A8', 'A11', 'A3', 'A7', 'A9']	[0.73185422 0.73225122 0.72984723 0.73209701 0.73938587 0.7352526 0.73328989]	['A19', 'A21', 'A13', 'A15', 'A23', 'A20']
402	[7.662678 7.72037379 7.66410423 7.39452101 7.35459496 7.43197958 7.4420821 ]	['A10', 'A29', 'A25', 'A27', 'A13', 'A2']	[6.68356551 6.99844093 7.05081101 7.18782197 7.25293889 7.45510792 7.4420821 ]	['A5', 'A8', 'A3', 'A9', 'A7', 'A11']	[7.43857478 7.39239629 7.37975996 7.39488662 7.4078651 7.36755418 7.4420821 ]	['A19', 'A21', 'A15', 'A20', 'A23', 'A13']	[0.73593902 0.74293001 0.73899017 0.73329182 0.728924 0.73079186 0.73328989]	['A10', 'A29', 'A25', 'A27', 'A13', 'A2']	[0.69133352 0.70501145 0.70528083 0.71965138 0.7202287 0.73221331 0.73328989]	['A5', 'A8', 'A3', 'A9', 'A7', 'A11']	[0.73185422 0.73225122 0.72984723 0.73757615 0.73583318 0.73173596 0.73328989]	['A19', 'A21', 'A15', 'A20', 'A23', 'A13']
403	[7.662678 7.72037379 7.66410423 7.39452101 7.35459496 7.36755418 7.4420821 ]	['A10', 'A29', 'A25', 'A27', 'A2', 'A13']	[6.68356551 6.99844093 7.05081101 7.18782197 7.25293889 7.24581112 7.4420821 ]	['A5', 'A8', 'A3', 'A9', 'A11', 'A7']	[7.43857478 7.39239629 7.37975996 7.39488662 7.4078651 7.48326775 7.4420821 ]	['A19', 'A21', 'A15', 'A20', 'A13', 'A23']	[0.73593902 0.74293001 0.73899017 0.73329182 0.728924 0.73173596 0.73328989]	['A10', 'A29', 'A25', 'A27', 'A2', 'A13']	[0.69133352 0.70501145 0.70528083 0.71965138 0.7202287 0.72180577 0.73328989]	['A5', 'A8', 'A3', 'A9', 'A11', 'A7']	[0.73185422 0.73225122 0.72984723 0.73757615 0.73583318 0.73746757 0.73328989]	['A19', 'A21', 'A15', 'A20', 'A13', 'A23']
404	[7.662678 7.72037379 7.66410423 7.39452101 7.47316604 7.43197958 7.4420821 ]	['A10', 'A29', 'A25', 'A13', 'A27', 'A2']	[6.68356551 6.99844093 7.05081101 7.18782197 7.39935236 7.45510792 7.4420821 ]	['A5', 'A8', 'A3', 'A7', 'A9', 'A11']	[7.43857478 7.39239629 7.37975996 7.39488662 7.35363808 7.36755418 7.4420821 ]	['A19', 'A21', 'A15', 'A23', 'A20', 'A13']	[0.73593902 0.74293001 0.73899017 0.73329182 0.73527519 0.73079186 0.73328989]	['A10', 'A29', 'A25', 'A13', 'A27', 'A2']	[0.69133352 0.70501145 0.70528083 0.71965138 0.7322031 0.73221331 0.73328989]	['A5', 'A8', 'A3', 'A7', 'A9', 'A11']	[0.73185422 0.73225122 0.72984723 0.73757615 0.73353039 0.73173596 0.73328989]	['A19', 'A21', 'A15', 'A23', 'A20', 'A13']
405	[7.662678 7.72037379 7.66410423 7.39452101 7.47316604 7.482235 7.4420821 ]	['A10', 'A29', 'A25', 'A13', 'A2', 'A27']	[6.68356551 6.99844093 7.05081101 7.18782197 7.39935236 7.38761122 7.4420821 ]	['A5', 'A8', 'A3', 'A7', 'A11', 'A9']	[7.43857478 7.39239629 7.37975996 7.39488662 7.35363808 7.43107723 7.4420821 ]	['A19', 'A21', 'A15', 'A23', 'A13', 'A20']	[0.73593902 0.74293001 0.73899017 0.73329182 0.73527519 0.73790517 0.73328989]	['A10', 'A29', 'A25', 'A13', 'A2', 'A27']	[0.69133352 0.70501145 0.70528083 0.71965138 0.7322031 0.73349357 0.73328989]	['A5', 'A8', 'A3', 'A7', 'A11', 'A9']	[0.73185422 0.73225122 0.72984723 0.73757615 0.73353039 0.7352526 0.73328989]	['A19', 'A21', 'A15', 'A23', 'A13', 'A20']
406	[7.662678 7.72037379 7.66410423 7.39452101 7.40655096 7.36755418 7.4420821 ]	['A10', 'A29', 'A25', 'A2', 'A27', 'A13']	[6.68356551 6.99844093 7.05081101 7.18782197 7.18252237 7.24581112 7.4420821 ]	['A5', 'A8', 'A3', 'A11', 'A9', 'A7']	[7.43857478 7.39239629 7.37975996 7.39488662 7.47329851 7.48326775 7.4420821 ]	['A19', 'A21', 'A15', 'A13', 'A20', 'A23']	[0.73593902 0.74293001 0.73899017 0.73329182 0.73624732 0.73173596 0.73328989]	['A10', 'A29', 'A25', 'A2', 'A27', 'A13']	[0.69133352 0.70501145 0.70528083 0.71965138 0.72146698 0.72180577 0.73328989]	['A5', 'A8', 'A3', 'A11', 'A9', 'A7']	[0.73185422 0.73225122 0.72984723 0.73757615 0.73938587 0.73746757 0.73328989]	['A19', 'A21', 'A15', 'A13', 'A20', 'A23']
407	[7.662678 7.72037379 7.66410423 7.39452101 7.40655096 7.482235 7.4420821 ]	['A10', 'A29', 'A25', 'A2', 'A13', 'A27']	[6.68356551 6.99844093 7.05081101 7.18782197 7.18252237 7.38761122 7.4420821 ]	['A5', 'A8', 'A3', 'A11', 'A7', 'A9']	[7.43857478 7.39239629 7.37975996 7.39488662 7.47329851 7.43107723 7.4420821 ]	['A19', 'A21', 'A15', 'A13', 'A23', 'A20']	[0.73593902 0.74293001 0.73899017 0.73329182 0.73624732 0.73790517 0.73328989]	['A10', 'A29', 'A25', 'A2', 'A13', 'A27']	[0.69133352 0.70501145 0.70528083 0.71965138 0.72146698 0.73349357 0.73328989]	['A5', 'A8', 'A3', 'A11', 'A7', 'A9']	[0.73185422 0.73225122 0.72984723 0.73757615 0.73938587 0.7352526 0.73328989]	['A19', 'A21', 'A15', 'A13', 'A23', 'A20']
408	[7.662678 7.72037379 7.79246277 7.73693655 7.68426253 7.68629237 7.4420821 ]	['A10', 'A13', 'A27', 'A29', 'A2', 'A25']	[6.68356551 6.99844093 7.23506917 7.30060008 7.33917203 7.32944587 7.4420821 ]	['A5', 'A7', 'A9', 'A8', 'A11', 'A3']	[7.43857478 7.39239629 7.34824642 7.36335052 7.35259067 7.43003389 7.4420821 ]	['A19', 'A23', 'A20', 'A21', 'A13', 'A15']	[0.73593902 0.74293001 0.7452715 0.74080568 0.73677193 0.73956247 0.73328989]	['A10', 'A13', 'A27', 'A29', 'A2', 'A25']	[0.69133352 0.70501145 0.71943398 0.72012716 0.7196723 0.72133132 0.73328989]	['A5', 'A7', 'A9', 'A8', 'A11', 'A3']	[0.73185422 0.73225122 0.72847045 0.72709135 0.72454462 0.72651227 0.73328989]	['A19', 'A23', 'A20', 'A21', 'A13', 'A15']
409	[7.662678 7.72037379 7.79246277 7.73693655 7.68426253 7.43197958 7.4420821 ]	['A10', 'A13', 'A27', 'A29', 'A25', 'A2']	[6.68356551 6.99844093 7.23506917 7.30060008 7.33917203 7.45510792 7.4420821 ]	['A5', 'A7', 'A9', 'A8', 'A3', 'A11']	[7.43857478 7.39239629 7.34824642 7.36335052 7.35259067 7.36755418 7.4420821 ]	['A19', 'A23', 'A20', 'A21', 'A15', 'A13']	[0.73593902 0.74293001 0.7452715 0.74080568 0.73677193 0.73079186 0.73328989]	['A10', 'A13', 'A27', 'A29', 'A25', 'A2']	[0.69133352 0.70501145 0.71943398 0.72012716 0.7196723 0.73221331 0.73328989]	['A5', 'A7', 'A9', 'A8', 'A3', 'A11']	[0.73185422 0.73225122 0.72847045 0.72709135 0.72454462 0.73173596 0.73328989]	['A19', 'A23', 'A20', 'A21', 'A15', 'A13']
410	[7.662678 7.72037379 7.79246277 7.73693655 7.73731926 7.68629237 7.4420821 ]	['A10', 'A13', 'A27', 'A2', 'A29', 'A25']	[6.68356551 6.99844093 7.23506917 7.30060008 7.29186204 7.32944587 7.4420821 ]	['A5', 'A7', 'A9', 'A11', 'A8', 'A3']	[7.43857478 7.39239629 7.34824642 7.36335052 7.4430688 7.43003389 7.4420821 ]	['A19', 'A23', 'A20', 'A13', 'A21', 'A15']	[0.73593902 0.74293001 0.7452715 0.74080568 0.74370925 0.73956247 0.73328989]	['A10', 'A13', 'A27', 'A2', 'A29', 'A25']	[0.69133352 0.70501145 0.71943398 0.72012716 0.72200223 0.72133132 0.73328989]	['A5', 'A7', 'A9', 'A11', 'A8', 'A3']	[0.73185422 0.73225122 0.72847045 0.72709135 0.72921804 0.72651227 0.73328989]	['A19', 'A23', 'A20', 'A13', 'A21', 'A15']
411	[7.662678 7.72037379 7.79246277 7.73693655 7.73731926 7.48326775 7.4420821 ]	['A10', 'A13', 'A27', 'A2', 'A25', 'A29']	[6.68356551 6.99844093 7.23506917 7.30060008 7.29186204 7.40934464 7.4420821 ]	['A5', 'A7', 'A9', 'A11', 'A3', 'A8']	[7.43857478 7.39239629 7.34824642 7.36335052 7.4430688 7.45508291 7.4420821 ]	['A19', 'A23', 'A20', 'A13', 'A15', 'A21']	[0.73593902 0.74293001 0.7452715 0.74080568 0.74370925 0.73746757 0.73328989]	['A10', 'A13', 'A27', 'A2', 'A25', 'A29']	[0.69133352 0.70501145 0.71943398 0.72012716 0.72200223 0.73442032 0.73328989]	['A5', 'A7', 'A9', 'A11', 'A3', 'A8']	[0.73185422 0.73225122 0.72847045 0.72709135 0.72921804 0.73627278 0.73328989]	['A19', 'A23', 'A20', 'A13', 'A15', 'A21']
412	[7.662678 7.72037379 7.79246277 7.73693655 7.47413784 7.43197958 7.4420821 ]	['A10', 'A13', 'A27', 'A25', 'A29', 'A2']	[6.68356551 6.99844093 7.23506917 7.30060008 7.42169217 7.45510792 7.4420821 ]	['A5', 'A7', 'A9', 'A3', 'A8', 'A11']	[7.43857478 7.39239629 7.34824642 7.36335052 7.37845706 7.36755418 7.4420821 ]	['A19', 'A23', 'A20', 'A15', 'A21', 'A13']	[0.73593902 0.74293001 0.7452715 0.74080568 0.73486258 0.73079186 0.73328989]	['A10', 'A13', 'A27', 'A25', 'A29', 'A2']	[0.69133352 0.70501145 0.71943398 0.72012716 0.73315024 0.73221331 0.73328989]	['A5', 'A7', 'A9', 'A3', 'A8', 'A11']	[0.73185422 0.73225122 0.72847045 0.72709135 0.73457517 0.73173596 0.73328989]	['A19', 'A23', 'A20', 'A15', 'A21', 'A13']
413	[7.662678 7.72037379 7.79246277 7.73693655 7.47413784 7.48326775 7.4420821 ]	['A10', 'A13', 'A27', 'A25', 'A2', 'A29']	[6.68356551 6.99844093 7.23506917 7.30060008 7.42169217 7.40934464 7.4420821 ]	['A5', 'A7', 'A9', 'A3', 'A11', 'A8']	[7.43857478 7.39239629 7.34824642 7.36335052 7.37845706 7.45508291 7.4420821 ]	['A19', 'A23', 'A20', 'A15', 'A13', 'A21']	[0.73593902 0.74293001 0.7452715 0.74080568 0.73486258 0.73746757 0.73328989]	['A10', 'A13', 'A27', 'A25', 'A2', 'A29']	[0.69133352 0.70501145 0.71943398 0.72012716 0.73315024 0.73442032 0.73328989]	['A5', 'A7', 'A9', 'A3', 'A11', 'A8']	[0.73185422 0.73225122 0.72847045 0.72709135 0.73457517 0.73627278 0.73328989]	['A19', 'A23', 'A20', 'A15', 'A13', 'A21']
414	[7.662678 7.72037379 7.79246277 7.73593004 7.68426253 7.68629237 7.4420821 ]	['A10', 'A13', 'A29', 'A27', 'A2', 'A25']	[6.68356551 6.99844093 7.23506917 7.27737597 7.33917203 7.32944587 7.4420821 ]	['A5', 'A7', 'A8', 'A9', 'A11', 'A3']	[7.43857478 7.39239629 7.34824642 7.33763749 7.35259067 7.43003389 7.4420821 ]	['A19', 'A23', 'A21', 'A20', 'A13', 'A15']	[0.73593902 0.74293001 0.7452715 0.74123285 0.73677193 0.73956247 0.73328989]	['A10', 'A13', 'A29', 'A27', 'A2', 'A25']	[0.69133352 0.70501145 0.71943398 0.71916583 0.7196723 0.72133132 0.73328989]	['A5', 'A7', 'A8', 'A9', 'A11', 'A3']	[0.73185422 0.73225122 0.72847045 0.72602042 0.72454462 0.72651227 0.73328989]	['A19', 'A23', 'A21', 'A20', 'A13', 'A15']
415	[7.662678 7.72037379 7.79246277 7.73593004 7.68426253 7.43197958 7.4420821 ]	['A10', 'A13', 'A29', 'A27', 'A25', 'A2']	[6.68356551 6.99844093 7.23506917 7.27737597 7.33917203 7.45510792 7.4420821 ]	['A5', 'A7', 'A8', 'A9', 'A3', 'A11']	[7.43857478 7.39239629 7.34824642 7.33763749 7.35259067 7.36755418 7.4420821 ]	['A19', 'A23', 'A21', 'A20', 'A15', 'A13']	[0.73593902 0.74293001 0.7452715 0.74123285 0.73677193 0.73079186 0.73328989]	['A10', 'A13', 'A29', 'A27', 'A25', 'A2']	[0.69133352 0.70501145 0.71943398 0.71916583 0.7196723 0.73221331 0.73328989]	['A5', 'A7', 'A8', 'A9', 'A3', 'A11']	[0.73185422 0.73225122 0.72847045 0.72602042 0.72454462 0.73173596 0.73328989]	['A19', 'A23', 'A21', 'A20', 'A15', 'A13']
416	[7.662678 7.72037379 7.79246277 7.73593004 7.7362509 7.68629237 7.4420821 ]	['A10', 'A13', 'A29', 'A2', 'A27', 'A25']	[6.68356551 6.99844093 7.23506917 7.27737597 7.26929705 7.32944587 7.4420821 ]	['A5', 'A7', 'A8', 'A11', 'A9', 'A3']	[7.43857478 7.39239629 7.34824642 7.33763749 7.41822775 7.43003389 7.4420821 ]	['A19', 'A23', 'A21', 'A13', 'A20', 'A15']	[0.73593902 0.74293001 0.7452715 0.74123285 0.74416274 0.73956247 0.73328989]	['A10', 'A13', 'A29', 'A2', 'A27', 'A25']	[0.69133352 0.70501145 0.71943398 0.71916583 0.72106037 0.72133132 0.73328989]	['A5', 'A7', 'A8', 'A11', 'A9', 'A3']	[0.73185422 0.73225122 0.72847045 0.72602042 0.72817209 0.72651227 0.73328989]	['A19', 'A23', 'A21', 'A13', 'A20', 'A15']
417	[7.662678 7.72037379 7.79246277 7.73593004 7.7362509 7.482235 7.4420821 ]	['A10', 'A13', 'A29', 'A2', 'A25', 'A27']	[6.68356551 6.99844093 7.23506917 7.27737597 7.26929705 7.38761122 7.4420821 ]	['A5', 'A7', 'A8', 'A11', 'A3', 'A9']	[7.43857478 7.39239629 7.34824642 7.33763749 7.41822775 7.43107723 7.4420821 ]	['A19', 'A23', 'A21', 'A13', 'A15', 'A20']	[0.73593902 0.74293001 0.7452715 0.74123285 0.74416274 0.73790517 0.73328989]	['A10', 'A13', 'A29', 'A2', 'A25', 'A27']	[0.69133352 0.70501145 0.71943398 0.71916583 0.72106037 0.73349357 0.73328989]	['A5', 'A7', 'A8', 'A11', 'A3', 'A9']	[0.73185422 0.73225122 0.72847045 0.72602042 0.72817209 0.7352526 0.73328989]	['A19', 'A23', 'A21', 'A13', 'A15', 'A20']
418	[7.662678 7.72037379 7.79246277 7.73593004 7.47316604 7.43197958 7.4420821 ]	['A10', 'A13', 'A29', 'A25', 'A27', 'A2']	[6.68356551 6.99844093 7.23506917 7.27737597 7.39935236 7.45510792 7.4420821 ]	['A5', 'A7', 'A8', 'A3', 'A9', 'A11']	[7.43857478 7.39239629 7.34824642 7.33763749 7.35363808 7.36755418 7.4420821 ]	['A19', 'A23', 'A21', 'A15', 'A20', 'A13']	[0.73593902 0.74293001 0.7452715 0.74123285 0.73527519 0.73079186 0.73328989]	['A10', 'A13', 'A29', 'A25', 'A27', 'A2']	[0.69133352 0.70501145 0.71943398 0.71916583 0.7322031 0.73221331 0.73328989]	['A5', 'A7', 'A8', 'A3', 'A9', 'A11']	[0.73185422 0.73225122 0.72847045 0.72602042 0.73353039 0.73173596 0.73328989]	['A19', 'A23', 'A21', 'A15', 'A20', 'A13']
419	[7.662678 7.72037379 7.79246277 7.73593004 7.47316604 7.482235 7.4420821 ]	['A10', 'A13', 'A29', 'A25', 'A2', 'A27']	[6.68356551 6.99844093 7.23506917 7.27737597 7.39935236 7.38761122 7.4420821 ]	['A5', 'A7', 'A8', 'A3', 'A11', 'A9']	[7.43857478 7.39239629 7.34824642 7.33763749 7.35363808 7.43107723 7.4420821 ]	['A19', 'A23', 'A21', 'A15', 'A13', 'A20']	[0.73593902 0.74293001 0.7452715 0.74123285 0.73527519 0.73790517 0.73328989]	['A10', 'A13', 'A29', 'A25', 'A2', 'A27']	[0.69133352 0.70501145 0.71943398 0.71916583 0.7322031 0.73349357 0.73328989]	['A5', 'A7', 'A8', 'A3', 'A11', 'A9']	[0.73185422 0.73225122 0.72847045 0.72602042 0.73353039 0.7352526 0.73328989]	['A19', 'A23', 'A21', 'A15', 'A13', 'A20']
420	[7.662678 7.72037379 7.79246277 7.79087912 7.73731926 7.68629237 7.4420821 ]	['A10', 'A13', 'A2', 'A27', 'A29', 'A25']	[6.68356551 6.99844093 7.23506917 7.22820439 7.29186204 7.32944587 7.4420821 ]	['A5', 'A7', 'A11', 'A9', 'A8', 'A3']	[7.43857478 7.39239629 7.34824642 7.43131044 7.4430688 7.43003389 7.4420821 ]	['A19', 'A23', 'A13', 'A20', 'A21', 'A15']	[0.73593902 0.74293001 0.7452715 0.74832114 0.74370925 0.73956247 0.73328989]	['A10', 'A13', 'A2', 'A27', 'A29', 'A25']	[0.69133352 0.70501145 0.71943398 0.72155731 0.72200223 0.72133132 0.73328989]	['A5', 'A7', 'A11', 'A9', 'A8', 'A3']	[0.73185422 0.73225122 0.72847045 0.73079031 0.72921804 0.72651227 0.73328989]	['A19', 'A23', 'A13', 'A20', 'A21', 'A15']
421	[7.662678 7.72037379 7.79246277 7.79087912 7.73731926 7.48326775 7.4420821 ]	['A10', 'A13', 'A2', 'A27', 'A25', 'A29']	[6.68356551 6.99844093 7.23506917 7.22820439 7.29186204 7.40934464 7.4420821 ]	['A5', 'A7', 'A11', 'A9', 'A3', 'A8']	[7.43857478 7.39239629 7.34824642 7.43131044 7.4430688 7.45508291 7.4420821 ]	['A19', 'A23', 'A13', 'A20', 'A15', 'A21']	[0.73593902 0.74293001 0.7452715 0.74832114 0.74370925 0.73746757 0.73328989]	['A10', 'A13', 'A2', 'A27', 'A25', 'A29']	[0.69133352 0.70501145 0.71943398 0.72155731 0.72200223 0.73442032 0.73328989]	['A5', 'A7', 'A11', 'A9', 'A3', 'A8']	[0.73185422 0.73225122 0.72847045 0.73079031 0.72921804 0.73627278 0.73328989]	['A19', 'A23', 'A13', 'A20', 'A15', 'A21']
422	[7.662678 7.72037379 7.79246277 7.79087912 7.7362509 7.68629237 7.4420821 ]	['A10', 'A13', 'A2', 'A29', 'A27', 'A25']	[6.68356551 6.99844093 7.23506917 7.22820439 7.26929705 7.32944587 7.4420821 ]	['A5', 'A7', 'A11', 'A8', 'A9', 'A3']	[7.43857478 7.39239629 7.34824642 7.43131044 7.41822775 7.43003389 7.4420821 ]	['A19', 'A23', 'A13', 'A21', 'A20', 'A15']	[0.73593902 0.74293001 0.7452715 0.74832114 0.74416274 0.73956247 0.73328989]	['A10', 'A13', 'A2', 'A29', 'A27', 'A25']	[0.69133352 0.70501145 0.71943398 0.72155731 0.72106037 0.72133132 0.73328989]	['A5', 'A7', 'A11', 'A8', 'A9', 'A3']	[0.73185422 0.73225122 0.72847045 0.73079031 0.72817209 0.72651227 0.73328989]	['A19', 'A23', 'A13', 'A21', 'A20', 'A15']
423	[7.662678 7.72037379 7.79246277 7.79087912 7.7362509 7.482235 7.4420821 ]	['A10', 'A13', 'A2', 'A29', 'A25', 'A27']	[6.68356551 6.99844093 7.23506917 7.22820439 7.26929705 7.38761122 7.4420821 ]	['A5', 'A7', 'A11', 'A8', 'A3', 'A9']	[7.43857478 7.39239629 7.34824642 7.43131044 7.41822775 7.43107723 7.4420821 ]	['A19', 'A23', 'A13', 'A21', 'A15', 'A20']	[0.73593902 0.74293001 0.7452715 0.74832114 0.74416274 0.73790517 0.73328989]	['A10', 'A13', 'A2', 'A29', 'A25', 'A27']	[0.69133352 0.70501145 0.71943398 0.72155731 0.72106037 0.73349357 0.73328989]	['A5', 'A7', 'A11', 'A8', 'A3', 'A9']	[0.73185422 0.73225122 0.72847045 0.73079031 0.72817209 0.7352526 0.73328989]	['A19', 'A23', 'A13', 'A21', 'A15', 'A20']
424	[7.662678 7.72037379 7.79246277 7.79087912 7.52622033 7.48326775 7.4420821 ]	['A10', 'A13', 'A2', 'A25', 'A27', 'A29']	[6.68356551 6.99844093 7.23506917 7.22820439 7.35184431 7.40934464 7.4420821 ]	['A5', 'A7', 'A11', 'A3', 'A9', 'A8']	[7.43857478 7.39239629 7.34824642 7.43131044 7.44415066 7.45508291 7.4420821 ]	['A19', 'A23', 'A13', 'A15', 'A20', 'A21']	[0.73593902 0.74293001 0.7452715 0.74832114 0.74209659 0.73746757 0.73328989]	['A10', 'A13', 'A2', 'A25', 'A27', 'A29']	[0.69133352 0.70501145 0.71943398 0.72155731 0.73447237 0.73442032 0.73328989]	['A5', 'A7', 'A11', 'A3', 'A9', 'A8']	[0.73185422 0.73225122 0.72847045 0.73079031 0.7381609 0.73627278 0.73328989]	['A19', 'A23', 'A13', 'A15', 'A20', 'A21']
425	[7.662678 7.72037379 7.79246277 7.79087912 7.52622033 7.482235 7.4420821 ]	['A10', 'A13', 'A2', 'A25', 'A29', 'A27']	[6.68356551 6.99844093 7.23506917 7.22820439 7.35184431 7.38761122 7.4420821 ]	['A5', 'A7', 'A11', 'A3', 'A8', 'A9']	[7.43857478 7.39239629 7.34824642 7.43131044 7.44415066 7.43107723 7.4420821 ]	['A19', 'A23', 'A13', 'A15', 'A21', 'A20']	[0.73593902 0.74293001 0.7452715 0.74832114 0.74209659 0.73790517 0.73328989]	['A10', 'A13', 'A2', 'A25', 'A29', 'A27']	[0.69133352 0.70501145 0.71943398 0.72155731 0.73447237 0.73349357 0.73328989]	['A5', 'A7', 'A11', 'A3', 'A8', 'A9']	[0.73185422 0.73225122 0.72847045 0.73079031 0.7381609 0.7352526 0.73328989]	['A19', 'A23', 'A13', 'A15', 'A21', 'A20']
426	[7.662678 7.72037379 7.79246277 7.51829531 7.47413784 7.43197958 7.4420821 ]	['A10', 'A13', 'A25', 'A27', 'A29', 'A2']	[6.68356551 6.99844093 7.23506917 7.36272991 7.42169217 7.45510792 7.4420821 ]	['A5', 'A7', 'A3', 'A9', 'A8', 'A11']	[7.43857478 7.39239629 7.34824642 7.3644376 7.37845706 7.36755418 7.4420821 ]	['A19', 'A23', 'A15', 'A20', 'A21', 'A13']	[0.73593902 0.74293001 0.7452715 0.73935344 0.73486258 0.73079186 0.73328989]	['A10', 'A13', 'A25', 'A27', 'A29', 'A2']	[0.69133352 0.70501145 0.71943398 0.7329768 0.73315024 0.73221331 0.73328989]	['A5', 'A7', 'A3', 'A9', 'A8', 'A11']	[0.73185422 0.73225122 0.72847045 0.73628658 0.73457517 0.73173596 0.73328989]	['A19', 'A23', 'A15', 'A20', 'A21', 'A13']
427	[7.662678 7.72037379 7.79246277 7.51829531 7.47413784 7.48326775 7.4420821 ]	['A10', 'A13', 'A25', 'A27', 'A2', 'A29']	[6.68356551 6.99844093 7.23506917 7.36272991 7.42169217 7.40934464 7.4420821 ]	['A5', 'A7', 'A3', 'A9', 'A11', 'A8']	[7.43857478 7.39239629 7.34824642 7.3644376 7.37845706 7.45508291 7.4420821 ]	['A19', 'A23', 'A15', 'A20', 'A13', 'A21']	[0.73593902 0.74293001 0.7452715 0.73935344 0.73486258 0.73746757 0.73328989]	['A10', 'A13', 'A25', 'A27', 'A2', 'A29']	[0.69133352 0.70501145 0.71943398 0.7329768 0.73315024 0.73442032 0.73328989]	['A5', 'A7', 'A3', 'A9', 'A11', 'A8']	[0.73185422 0.73225122 0.72847045 0.73628658 0.73457517 0.73627278 0.73328989]	['A19', 'A23', 'A15', 'A20', 'A13', 'A21']
428	[7.662678 7.72037379 7.79246277 7.51829531 7.47316604 7.43197958 7.4420821 ]	['A10', 'A13', 'A25', 'A29', 'A27', 'A2']	[6.68356551 6.99844093 7.23506917 7.36272991 7.39935236 7.45510792 7.4420821 ]	['A5', 'A7', 'A3', 'A8', 'A9', 'A11']	[7.43857478 7.39239629 7.34824642 7.3644376 7.35363808 7.36755418 7.4420821 ]	['A19', 'A23', 'A15', 'A21', 'A20', 'A13']	[0.73593902 0.74293001 0.7452715 0.73935344 0.73527519 0.73079186 0.73328989]	['A10', 'A13', 'A25', 'A29', 'A27', 'A2']	[0.69133352 0.70501145 0.71943398 0.7329768 0.7322031 0.73221331 0.73328989]	['A5', 'A7', 'A3', 'A8', 'A9', 'A11']	[0.73185422 0.73225122 0.72847045 0.73628658 0.73353039 0.73173596 0.73328989]	['A19', 'A23', 'A15', 'A21', 'A20', 'A13']
429	[7.662678 7.72037379 7.79246277 7.51829531 7.47316604 7.482235 7.4420821 ]	['A10', 'A13', 'A25', 'A29', 'A2', 'A27']	[6.68356551 6.99844093 7.23506917 7.36272991 7.39935236 7.38761122 7.4420821 ]	['A5', 'A7', 'A3', 'A8', 'A11', 'A9']	[7.43857478 7.39239629 7.34824642 7.3644376 7.35363808 7.43107723 7.4420821 ]	['A19', 'A23', 'A15', 'A21', 'A13', 'A20']	[0.73593902 0.74293001 0.7452715 0.73935344 0.73527519 0.73790516 0.73328989]	['A10', 'A13', 'A25', 'A29', 'A2', 'A27']	[0.69133352 0.70501145 0.71943398 0.7329768 0.7322031 0.73349357 0.73328989]	['A5', 'A7', 'A3', 'A8', 'A11', 'A9']	[0.73185422 0.73225122 0.72847045 0.73628658 0.73353039 0.7352526 0.73328989]	['A19', 'A23', 'A15', 'A21', 'A13', 'A20']
430	[7.662678 7.72037379 7.79246277 7.51829531 7.52622033 7.48326775 7.4420821 ]	['A10', 'A13', 'A25', 'A2', 'A27', 'A29']	[6.68356551 6.99844093 7.23506917 7.36272991 7.35184431 7.40934464 7.4420821 ]	['A5', 'A7', 'A3', 'A11', 'A9', 'A8']	[7.43857478 7.39239629 7.34824642 7.3644376 7.44415066 7.45508291 7.4420821 ]	['A19', 'A23', 'A15', 'A13', 'A20', 'A21']	[0.73593902 0.74293001 0.7452715 0.73935344 0.74209659 0.73746757 0.73328989]	['A10', 'A13', 'A25', 'A2', 'A27', 'A29']	[0.69133352 0.70501145 0.71943398 0.7329768 0.73447237 0.73442032 0.73328989]	['A5', 'A7', 'A3', 'A11', 'A9', 'A8']	[0.73185422 0.73225122 0.72847045 0.73628658 0.7381609 0.73627278 0.73328989]	['A19', 'A23', 'A15', 'A13', 'A20', 'A21']
431	[7.662678 7.72037379 7.79246277 7.51829531 7.52622033 7.482235 7.4420821 ]	['A10', 'A13', 'A25', 'A2', 'A29', 'A27']	[6.68356551 6.99844093 7.23506917 7.36272991 7.35184431 7.38761122 7.4420821 ]	['A5', 'A7', 'A3', 'A11', 'A8', 'A9']	[7.43857478 7.39239629 7.34824642 7.3644376 7.44415066 7.43107723 7.4420821 ]	['A19', 'A23', 'A15', 'A13', 'A21', 'A20']	[0.73593902 0.74293001 0.7452715 0.73935344 0.74209659 0.73790517 0.73328989]	['A10', 'A13', 'A25', 'A2', 'A29', 'A27']	[0.69133352 0.70501145 0.71943398 0.7329768 0.73447237 0.73349357 0.73328989]	['A5', 'A7', 'A3', 'A11', 'A8', 'A9']	[0.73185422 0.73225122 0.72847045 0.73628658 0.7381609 0.7352526 0.73328989]	['A19', 'A23', 'A15', 'A13', 'A21', 'A20']
432	[7.662678 7.72037379 7.72131548 7.66829693 7.61761557 7.68629237 7.4420821 ]	['A10', 'A2', 'A27', 'A29', 'A13', 'A25']	[6.68356551 6.99844093 6.99957303 7.07390118 7.12006484 7.32944587 7.4420821 ]	['A5', 'A11', 'A9', 'A8', 'A7', 'A3']	[7.43857478 7.39239629 7.47658573 7.48715277 7.47214931 7.43003389 7.4420821 ]	['A19', 'A13', 'A20', 'A21', 'A23', 'A15']	[0.73593902 0.74293001 0.74632272 0.74182582 0.73776366 0.73956247 0.73328989]	['A10', 'A2', 'A27', 'A29', 'A13', 'A25']	[0.69133352 0.70501145 0.70770769 0.70877682 0.70858786 0.72133132 0.73328989]	['A5', 'A11', 'A9', 'A8', 'A7', 'A3']	[0.73185422 0.73225122 0.73467672 0.73316558 0.73049279 0.72651227 0.73328989]	['A19', 'A13', 'A20', 'A21', 'A23', 'A15']
433	[7.662678 7.72037379 7.72131548 7.66829693 7.61761557 7.36755418 7.4420821 ]	['A10', 'A2', 'A27', 'A29', 'A25', 'A13']	[6.68356551 6.99844093 6.99957303 7.07390118 7.12006484 7.24581112 7.4420821 ]	['A5', 'A11', 'A9', 'A8', 'A3', 'A7']	[7.43857478 7.39239629 7.47658573 7.48715277 7.47214931 7.48326775 7.4420821 ]	['A19', 'A13', 'A20', 'A21', 'A15', 'A23']	[0.73593902 0.74293001 0.74632272 0.74182582 0.73776366 0.73173596 0.73328989]	['A10', 'A2', 'A27', 'A29', 'A25', 'A13']	[0.69133352 0.70501145 0.70770769 0.70877682 0.70858786 0.72180577 0.73328989]	['A5', 'A11', 'A9', 'A8', 'A3', 'A7']	[0.73185422 0.73225122 0.73467672 0.73316558 0.73049279 0.73746757 0.73328989]	['A19', 'A13', 'A20', 'A21', 'A15', 'A23']
434	[7.662678 7.72037379 7.72131548 7.66829693 7.73731926 7.68629237 7.4420821 ]	['A10', 'A2', 'A27', 'A13', 'A29', 'A25']	[6.68356551 6.99844093 6.99957303 7.07390118 7.29186204 7.32944587 7.4420821 ]	['A5', 'A11', 'A9', 'A7', 'A8', 'A3']	[7.43857478 7.39239629 7.47658573 7.48715277 7.4430688 7.43003389 7.4420821 ]	['A19', 'A13', 'A20', 'A23', 'A21', 'A15']	[0.73593902 0.74293001 0.74632272 0.74182582 0.74370925 0.73956247 0.73328989]	['A10', 'A2', 'A27', 'A13', 'A29', 'A25']	[0.69133352 0.70501145 0.70770769 0.70877682 0.72200223 0.72133132 0.73328989]	['A5', 'A11', 'A9', 'A7', 'A8', 'A3']	[0.73185422 0.73225122 0.73467672 0.73316558 0.72921804 0.72651227 0.73328989]	['A19', 'A13', 'A20', 'A23', 'A21', 'A15']
435	[7.662678 7.72037379 7.72131548 7.66829693 7.73731926 7.48326775 7.4420821 ]	['A10', 'A2', 'A27', 'A13', 'A25', 'A29']	[6.68356551 6.99844093 6.99957303 7.07390118 7.29186204 7.40934464 7.4420821 ]	['A5', 'A11', 'A9', 'A7', 'A3', 'A8']	[7.43857478 7.39239629 7.47658573 7.48715277 7.4430688 7.45508291 7.4420821 ]	['A19', 'A13', 'A20', 'A23', 'A15', 'A21']	[0.73593902 0.74293001 0.74632272 0.74182582 0.74370925 0.73746757 0.73328989]	['A10', 'A2', 'A27', 'A13', 'A25', 'A29']	[0.69133352 0.70501145 0.70770769 0.70877682 0.72200223 0.73442032 0.73328989]	['A5', 'A11', 'A9', 'A7', 'A3', 'A8']	[0.73185422 0.73225122 0.73467672 0.73316558 0.72921804 0.73627278 0.73328989]	['A19', 'A13', 'A20', 'A23', 'A15', 'A21']
436	[7.662678 7.72037379 7.72131548 7.66829693 7.4078651 7.36755418 7.4420821 ]	['A10', 'A2', 'A27', 'A25', 'A29', 'A13']	[6.68356551 6.99844093 6.99957303 7.07390118 7.20546177 7.24581112 7.4420821 ]	['A5', 'A11', 'A9', 'A3', 'A8', 'A7']	[7.43857478 7.39239629 7.47658573 7.48715277 7.49813608 7.48326775 7.4420821 ]	['A19', 'A13', 'A20', 'A15', 'A21', 'A23']	[0.73593902 0.74293001 0.74632272 0.74182582 0.73583318 0.73173596 0.73328989]	['A10', 'A2', 'A27', 'A25', 'A29', 'A13']	[0.69133352 0.70501145 0.70770769 0.70877682 0.72250878 0.72180577 0.73328989]	['A5', 'A11', 'A9', 'A3', 'A8', 'A7']	[0.73185422 0.73225122 0.73467672 0.73316558 0.74042806 0.73746757 0.73328989]	['A19', 'A13', 'A20', 'A15', 'A21', 'A23']
437	[7.662678 7.72037379 7.72131548 7.66829693 7.4078651 7.48326775 7.4420821 ]	['A10', 'A2', 'A27', 'A25', 'A13', 'A29']	[6.68356551 6.99844093 6.99957303 7.07390118 7.20546177 7.40934464 7.4420821 ]	['A5', 'A11', 'A9', 'A3', 'A7', 'A8']	[7.43857478 7.39239629 7.47658573 7.48715277 7.49813608 7.45508291 7.4420821 ]	['A19', 'A13', 'A20', 'A15', 'A23', 'A21']	[0.73593902 0.74293001 0.74632272 0.74182582 0.73583318 0.73746757 0.73328989]	['A10', 'A2', 'A27', 'A25', 'A13', 'A29']	[0.69133352 0.70501145 0.70770769 0.70877682 0.72250878 0.73442032 0.73328989]	['A5', 'A11', 'A9', 'A3', 'A7', 'A8']	[0.73185422 0.73225122 0.73467672 0.73316558 0.74042806 0.73627278 0.73328989]	['A19', 'A13', 'A20', 'A15', 'A23', 'A21']
438	[7.662678 7.72037379 7.72131548 7.66693585 7.61761557 7.68629237 7.4420821 ]	['A10', 'A2', 'A29', 'A27', 'A13', 'A25']	[6.68356551 6.99844093 6.99957303 7.05004984 7.12006484 7.32944587 7.4420821 ]	['A5', 'A11', 'A8', 'A9', 'A7', 'A3']	[7.43857478 7.39239629 7.47658573 7.46141995 7.47214931 7.43003389 7.4420821 ]	['A19', 'A13', 'A21', 'A20', 'A23', 'A15']	[0.73593902 0.74293001 0.74632272 0.74225457 0.73776366 0.73956247 0.73328989]	['A10', 'A2', 'A29', 'A27', 'A13', 'A25']	[0.69133352 0.70501145 0.70770769 0.70772562 0.70858786 0.72133132 0.73328989]	['A5', 'A11', 'A8', 'A9', 'A7', 'A3']	[0.73185422 0.73225122 0.73467672 0.73209701 0.73049279 0.72651227 0.73328989]	['A19', 'A13', 'A21', 'A20', 'A23', 'A15']
439	[7.662678 7.72037379 7.72131548 7.66693585 7.61761557 7.36755418 7.4420821 ]	['A10', 'A2', 'A29', 'A27', 'A25', 'A13']	[6.68356551 6.99844093 6.99957303 7.05004984 7.12006484 7.24581112 7.4420821 ]	['A5', 'A11', 'A8', 'A9', 'A3', 'A7']	[7.43857478 7.39239629 7.47658573 7.46141995 7.47214931 7.48326775 7.4420821 ]	['A19', 'A13', 'A21', 'A20', 'A15', 'A23']	[0.73593902 0.74293001 0.74632272 0.74225457 0.73776366 0.73173596 0.73328989]	['A10', 'A2', 'A29', 'A27', 'A25', 'A13']	[0.69133352 0.70501145 0.70770769 0.70772562 0.70858786 0.72180577 0.73328989]	['A5', 'A11', 'A8', 'A9', 'A3', 'A7']	[0.73185422 0.73225122 0.73467672 0.73209701 0.73049279 0.73746757 0.73328989]	['A19', 'A13', 'A21', 'A20', 'A15', 'A23']
440	[7.662678 7.72037379 7.72131548 7.66693585 7.7362509 7.68629237 7.4420821 ]	['A10', 'A2', 'A29', 'A13', 'A27', 'A25']	[6.68356551 6.99844093 6.99957303 7.05004984 7.26929705 7.32944587 7.4420821 ]	['A5', 'A11', 'A8', 'A7', 'A9', 'A3']	[7.43857478 7.39239629 7.47658573 7.46141995 7.41822775 7.43003389 7.4420821 ]	['A19', 'A13', 'A21', 'A23', 'A20', 'A15']	[0.73593902 0.74293001 0.74632272 0.74225457 0.74416274 0.73956247 0.73328989]	['A10', 'A2', 'A29', 'A13', 'A27', 'A25']	[0.69133352 0.70501145 0.70770769 0.70772562 0.72106037 0.72133132 0.73328989]	['A5', 'A11', 'A8', 'A7', 'A9', 'A3']	[0.73185422 0.73225122 0.73467672 0.73209701 0.72817209 0.72651227 0.73328989]	['A19', 'A13', 'A21', 'A23', 'A20', 'A15']
441	[7.662678 7.72037379 7.72131548 7.66693585 7.7362509 7.482235 7.4420821 ]	['A10', 'A2', 'A29', 'A13', 'A25', 'A27']	[6.68356551 6.99844093 6.99957303 7.05004984 7.26929705 7.38761122 7.4420821 ]	['A5', 'A11', 'A8', 'A7', 'A3', 'A9']	[7.43857478 7.39239629 7.47658573 7.46141995 7.41822775 7.43107723 7.4420821 ]	['A19', 'A13', 'A21', 'A23', 'A15', 'A20']	[0.73593902 0.74293001 0.74632272 0.74225457 0.74416274 0.73790517 0.73328989]	['A10', 'A2', 'A29', 'A13', 'A25', 'A27']	[0.69133352 0.70501145 0.70770769 0.70772562 0.72106037 0.73349357 0.73328989]	['A5', 'A11', 'A8', 'A7', 'A3', 'A9']	[0.73185422 0.73225122 0.73467672 0.73209701 0.72817209 0.7352526 0.73328989]	['A19', 'A13', 'A21', 'A23', 'A15', 'A20']
442	[7.662678 7.72037379 7.72131548 7.66693585 7.40655096 7.36755418 7.4420821 ]	['A10', 'A2', 'A29', 'A25', 'A27', 'A13']	[6.68356551 6.99844093 6.99957303 7.05004984 7.18252237 7.24581112 7.4420821 ]	['A5', 'A11', 'A8', 'A3', 'A9', 'A7']	[7.43857478 7.39239629 7.47658573 7.46141995 7.47329851 7.48326775 7.4420821 ]	['A19', 'A13', 'A21', 'A15', 'A20', 'A23']	[0.73593902 0.74293001 0.74632272 0.74225457 0.73624732 0.73173596 0.73328989]	['A10', 'A2', 'A29', 'A25', 'A27', 'A13']	[0.69133352 0.70501145 0.70770769 0.70772562 0.72146698 0.72180577 0.73328989]	['A5', 'A11', 'A8', 'A3', 'A9', 'A7']	[0.73185422 0.73225122 0.73467672 0.73209701 0.73938587 0.73746757 0.73328989]	['A19', 'A13', 'A21', 'A15', 'A20', 'A23']
443	[7.662678 7.72037379 7.72131548 7.66693585 7.40655096 7.482235 7.4420821 ]	['A10', 'A2', 'A29', 'A25', 'A13', 'A27']	[6.68356551 6.99844093 6.99957303 7.05004984 7.18252237 7.38761122 7.4420821 ]	['A5', 'A11', 'A8', 'A3', 'A7', 'A9']	[7.43857478 7.39239629 7.47658573 7.46141995 7.47329851 7.43107723 7.4420821 ]	['A19', 'A13', 'A21', 'A15', 'A23', 'A20']	[0.73593902 0.74293001 0.74632272 0.74225457 0.73624732 0.73790517 0.73328989]	['A10', 'A2', 'A29', 'A25', 'A13', 'A27']	[0.69133352 0.70501145 0.70770769 0.70772562 0.72146698 0.73349357 0.73328989]	['A5', 'A11', 'A8', 'A3', 'A7', 'A9']	[0.73185422 0.73225122 0.73467672 0.73209701 0.73938587 0.7352526 0.73328989]	['A19', 'A13', 'A21', 'A15', 'A23', 'A20']
444	[7.662678 7.72037379 7.72131548 7.79087912 7.73731926 7.68629237 7.4420821 ]	['A10', 'A2', 'A13', 'A27', 'A29', 'A25']	[6.68356551 6.99844093 6.99957303 7.22820439 7.29186204 7.32944587 7.4420821 ]	['A5', 'A11', 'A7', 'A9', 'A8', 'A3']	[7.43857478 7.39239629 7.47658573 7.43131044 7.4430688 7.43003389 7.4420821 ]	['A19', 'A13', 'A23', 'A20', 'A21', 'A15']	[0.73593902 0.74293001 0.74632272 0.74832114 0.74370925 0.73956247 0.73328989]	['A10', 'A2', 'A13', 'A27', 'A29', 'A25']	[0.69133352 0.70501145 0.70770769 0.72155731 0.72200223 0.72133132 0.73328989]	['A5', 'A11', 'A7', 'A9', 'A8', 'A3']	[0.73185422 0.73225122 0.73467672 0.73079031 0.72921804 0.72651227 0.73328989]	['A19', 'A13', 'A23', 'A20', 'A21', 'A15']
445	[7.662678 7.72037379 7.72131548 7.79087912 7.73731926 7.48326775 7.4420821 ]	['A10', 'A2', 'A13', 'A27', 'A25', 'A29']	[6.68356551 6.99844093 6.99957303 7.22820439 7.29186204 7.40934464 7.4420821 ]	['A5', 'A11', 'A7', 'A9', 'A3', 'A8']	[7.43857478 7.39239629 7.47658573 7.43131044 7.4430688 7.45508291 7.4420821 ]	['A19', 'A13', 'A23', 'A20', 'A15', 'A21']	[0.73593902 0.74293001 0.74632272 0.74832114 0.74370925 0.73746757 0.73328989]	['A10', 'A2', 'A13', 'A27', 'A25', 'A29']	[0.69133352 0.70501145 0.70770769 0.72155731 0.72200223 0.73442032 0.73328989]	['A5', 'A11', 'A7', 'A9', 'A3', 'A8']	[0.73185422 0.73225122 0.73467672 0.73079031 0.72921804 0.73627278 0.73328989]	['A19', 'A13', 'A23', 'A20', 'A15', 'A21']
446	[7.662678 7.72037379 7.72131548 7.79087912 7.7362509 7.68629237 7.4420821 ]	['A10', 'A2', 'A13', 'A29', 'A27', 'A25']	[6.68356551 6.99844093 6.99957303 7.22820439 7.26929705 7.32944587 7.4420821 ]	['A5', 'A11', 'A7', 'A8', 'A9', 'A3']	[7.43857478 7.39239629 7.47658573 7.43131044 7.41822775 7.43003389 7.4420821 ]	['A19', 'A13', 'A23', 'A21', 'A20', 'A15']	[0.73593902 0.74293001 0.74632272 0.74832114 0.74416274 0.73956247 0.73328989]	['A10', 'A2', 'A13', 'A29', 'A27', 'A25']	[0.69133352 0.70501145 0.70770769 0.72155731 0.72106037 0.72133132 0.73328989]	['A5', 'A11', 'A7', 'A8', 'A9', 'A3']	[0.73185422 0.73225122 0.73467672 0.73079031 0.72817209 0.72651227 0.73328989]	['A19', 'A13', 'A23', 'A21', 'A20', 'A15']
447	[7.662678 7.72037379 7.72131548 7.79087912 7.7362509 7.482235 7.4420821 ]	['A10', 'A2', 'A13', 'A29', 'A25', 'A27']	[6.68356551 6.99844093 6.99957303 7.22820439 7.26929705 7.38761122 7.4420821 ]	['A5', 'A11', 'A7', 'A8', 'A3', 'A9']	[7.43857478 7.39239629 7.47658573 7.43131044 7.41822775 7.43107723 7.4420821 ]	['A19', 'A13', 'A23', 'A21', 'A15', 'A20']	[0.73593902 0.74293001 0.74632272 0.74832114 0.74416274 0.73790516 0.73328989]	['A10', 'A2', 'A13', 'A29', 'A25', 'A27']	[0.69133352 0.70501145 0.70770769 0.72155731 0.72106037 0.73349357 0.73328989]	['A5', 'A11', 'A7', 'A8', 'A3', 'A9']	[0.73185422 0.73225122 0.73467672 0.73079031 0.72817209 0.7352526 0.73328989]	['A19', 'A13', 'A23', 'A21', 'A15', 'A20']
448	[7.662678 7.72037379 7.72131548 7.79087912 7.52622033 7.48326775 7.4420821 ]	['A10', 'A2', 'A13', 'A25', 'A27', 'A29']	[6.68356551 6.99844093 6.99957303 7.22820439 7.35184431 7.40934464 7.4420821 ]	['A5', 'A11', 'A7', 'A3', 'A9', 'A8']	[7.43857478 7.39239629 7.47658573 7.43131044 7.44415066 7.45508291 7.4420821 ]	['A19', 'A13', 'A23', 'A15', 'A20', 'A21']	[0.73593902 0.74293001 0.74632272 0.74832114 0.74209659 0.73746757 0.73328989]	['A10', 'A2', 'A13', 'A25', 'A27', 'A29']	[0.69133352 0.70501145 0.70770769 0.72155731 0.73447237 0.73442032 0.73328989]	['A5', 'A11', 'A7', 'A3', 'A9', 'A8']	[0.73185422 0.73225122 0.73467672 0.73079031 0.7381609 0.73627278 0.73328989]	['A19', 'A13', 'A23', 'A15', 'A20', 'A21']
449	[7.662678 7.72037379 7.72131548 7.79087912 7.52622033 7.482235 7.4420821 ]	['A10', 'A2', 'A13', 'A25', 'A29', 'A27']	[6.68356551 6.99844093 6.99957303 7.22820439 7.35184431 7.38761122 7.4420821 ]	['A5', 'A11', 'A7', 'A3', 'A8', 'A9']	[7.43857478 7.39239629 7.47658573 7.43131044 7.44415066 7.43107723 7.4420821 ]	['A19', 'A13', 'A23', 'A15', 'A21', 'A20']	[0.73593902 0.74293001 0.74632272 0.74832114 0.74209659 0.73790517 0.73328989]	['A10', 'A2', 'A13', 'A25', 'A29', 'A27']	[0.69133352 0.70501145 0.70770769 0.72155731 0.73447237 0.73349357 0.73328989]	['A5', 'A11', 'A7', 'A3', 'A8', 'A9']	[0.73185422 0.73225122 0.73467672 0.73079031 0.7381609 0.7352526 0.73328989]	['A19', 'A13', 'A23', 'A15', 'A21', 'A20']
450	[7.662678 7.72037379 7.72131548 7.449689 7.4078651 7.36755418 7.4420821 ]	['A10', 'A2', 'A25', 'A27', 'A29', 'A13']	[6.68356551 6.99844093 6.99957303 7.13846691 7.20546177 7.24581112 7.4420821 ]	['A5', 'A11', 'A3', 'A9', 'A8', 'A7']	[7.43857478 7.39239629 7.47658573 7.48834571 7.49813608 7.48326775 7.4420821 ]	['A19', 'A13', 'A15', 'A20', 'A21', 'A23']	[0.73593902 0.74293001 0.74632272 0.74035307 0.73583318 0.73173596 0.73328989]	['A10', 'A2', 'A25', 'A27', 'A29', 'A13']	[0.69133352 0.70501145 0.70770769 0.72199244 0.72250878 0.72180577 0.73328989]	['A5', 'A11', 'A3', 'A9', 'A8', 'A7']	[0.73185422 0.73225122 0.73467672 0.74226681 0.74042806 0.73746757 0.73328989]	['A19', 'A13', 'A15', 'A20', 'A21', 'A23']
451	[7.662678 7.72037379 7.72131548 7.449689 7.4078651 7.48326775 7.4420821 ]	['A10', 'A2', 'A25', 'A27', 'A13', 'A29']	[6.68356551 6.99844093 6.99957303 7.13846691 7.20546177 7.40934464 7.4420821 ]	['A5', 'A11', 'A3', 'A9', 'A7', 'A8']	[7.43857478 7.39239629 7.47658573 7.48834571 7.49813608 7.45508291 7.4420821 ]	['A19', 'A13', 'A15', 'A20', 'A23', 'A21']	[0.73593902 0.74293001 0.74632272 0.74035307 0.73583318 0.73746757 0.73328989]	['A10', 'A2', 'A25', 'A27', 'A13', 'A29']	[0.69133352 0.70501145 0.70770769 0.72199244 0.72250878 0.73442032 0.73328989]	['A5', 'A11', 'A3', 'A9', 'A7', 'A8']	[0.73185422 0.73225122 0.73467672 0.74226681 0.74042806 0.73627278 0.73328989]	['A19', 'A13', 'A15', 'A20', 'A23', 'A21']
452	[7.662678 7.72037379 7.72131548 7.449689 7.40655096 7.36755418 7.4420821 ]	['A10', 'A2', 'A25', 'A29', 'A27', 'A13']	[6.68356551 6.99844093 6.99957303 7.13846691 7.18252237 7.24581112 7.4420821 ]	['A5', 'A11', 'A3', 'A8', 'A9', 'A7']	[7.43857478 7.39239629 7.47658573 7.48834571 7.47329851 7.48326775 7.4420821 ]	['A19', 'A13', 'A15', 'A21', 'A20', 'A23']	[0.73593902 0.74293001 0.74632272 0.74035307 0.73624732 0.73173596 0.73328989]	['A10', 'A2', 'A25', 'A29', 'A27', 'A13']	[0.69133352 0.70501145 0.70770769 0.72199244 0.72146698 0.72180577 0.73328989]	['A5', 'A11', 'A3', 'A8', 'A9', 'A7']	[0.73185422 0.73225122 0.73467672 0.74226681 0.73938587 0.73746757 0.73328989]	['A19', 'A13', 'A15', 'A21', 'A20', 'A23']
453	[7.662678 7.72037379 7.72131548 7.449689 7.40655096 7.482235 7.4420821 ]	['A10', 'A2', 'A25', 'A29', 'A13', 'A27']	[6.68356551 6.99844093 6.99957303 7.13846691 7.18252237 7.38761122 7.4420821 ]	['A5', 'A11', 'A3', 'A8', 'A7', 'A9']	[7.43857478 7.39239629 7.47658573 7.48834571 7.47329851 7.43107723 7.4420821 ]	['A19', 'A13', 'A15', 'A21', 'A23', 'A20']	[0.73593902 0.74293001 0.74632272 0.74035307 0.73624732 0.73790517 0.73328989]	['A10', 'A2', 'A25', 'A29', 'A13', 'A27']	[0.69133352 0.70501145 0.70770769 0.72199244 0.72146698 0.73349357 0.73328989]	['A5', 'A11', 'A3', 'A8', 'A7', 'A9']	[0.73185422 0.73225122 0.73467672 0.74226681 0.73938587 0.7352526 0.73328989]	['A19', 'A13', 'A15', 'A21', 'A23', 'A20']
454	[7.662678 7.72037379 7.72131548 7.449689 7.52622033 7.48326775 7.4420821 ]	['A10', 'A2', 'A25', 'A13', 'A27', 'A29']	[6.68356551 6.99844093 6.99957303 7.13846691 7.35184431 7.40934464 7.4420821 ]	['A5', 'A11', 'A3', 'A7', 'A9', 'A8']	[7.43857478 7.39239629 7.47658573 7.48834571 7.44415066 7.45508291 7.4420821 ]	['A19', 'A13', 'A15', 'A23', 'A20', 'A21']	[0.73593902 0.74293001 0.74632272 0.74035307 0.74209659 0.73746757 0.73328989]	['A10', 'A2', 'A25', 'A13', 'A27', 'A29']	[0.69133352 0.70501145 0.70770769 0.72199244 0.73447237 0.73442032 0.73328989]	['A5', 'A11', 'A3', 'A7', 'A9', 'A8']	[0.73185422 0.73225122 0.73467672 0.74226681 0.7381609 0.73627278 0.73328989]	['A19', 'A13', 'A15', 'A23', 'A20', 'A21']
455	[7.662678 7.72037379 7.72131548 7.449689 7.52622033 7.482235 7.4420821 ]	['A10', 'A2', 'A25', 'A13', 'A29', 'A27']	[6.68356551 6.99844093 6.99957303 7.13846691 7.35184431 7.38761122 7.4420821 ]	['A5', 'A11', 'A3', 'A7', 'A8', 'A9']	[7.43857478 7.39239629 7.47658573 7.48834571 7.44415066 7.43107723 7.4420821 ]	['A19', 'A13', 'A15', 'A23', 'A21', 'A20']	[0.73593902 0.74293001 0.74632272 0.74035307 0.74209659 0.73790517 0.73328989]	['A10', 'A2', 'A25', 'A13', 'A29', 'A27']	[0.69133352 0.70501145 0.70770769 0.72199244 0.73447237 0.73349357 0.73328989]	['A5', 'A11', 'A3', 'A7', 'A8', 'A9']	[0.73185422 0.73225122 0.73467672 0.74226681 0.7381609 0.7352526 0.73328989]	['A19', 'A13', 'A15', 'A23', 'A21', 'A20']
456	[7.662678 7.72037379 7.43872195 7.39579695 7.35459496 7.43197958 7.4420821 ]	['A10', 'A25', 'A27', 'A29', 'A13', 'A2']	[6.68356551 6.99844093 7.14234103 7.21141115 7.25293889 7.45510792 7.4420821 ]	['A5', 'A3', 'A9', 'A8', 'A7', 'A11']	[7.43857478 7.39239629 7.40761317 7.42059641 7.4078651 7.36755418 7.4420821 ]	['A19', 'A15', 'A20', 'A21', 'A23', 'A13']	[0.73593902 0.74293001 0.73727674 0.73290705 0.728924 0.73079186 0.73328989]	['A10', 'A25', 'A27', 'A29', 'A13', 'A2']	[0.69133352 0.70501145 0.71995124 0.72071897 0.7202287 0.73221331 0.73328989]	['A5', 'A3', 'A9', 'A8', 'A7', 'A11']	[0.73185422 0.73225122 0.74029817 0.7386436 0.73583318 0.73173596 0.73328989]	['A19', 'A15', 'A20', 'A21', 'A23', 'A13']
457	[7.662678 7.72037379 7.43872195 7.39579695 7.35459496 7.36755418 7.4420821 ]	['A10', 'A25', 'A27', 'A29', 'A2', 'A13']	[6.68356551 6.99844093 7.14234103 7.21141115 7.25293889 7.24581112 7.4420821 ]	['A5', 'A3', 'A9', 'A8', 'A11', 'A7']	[7.43857478 7.39239629 7.40761317 7.42059641 7.4078651 7.48326775 7.4420821 ]	['A19', 'A15', 'A20', 'A21', 'A13', 'A23']	[0.73593902 0.74293001 0.73727674 0.73290705 0.728924 0.73173596 0.73328989]	['A10', 'A25', 'A27', 'A29', 'A2', 'A13']	[0.69133352 0.70501145 0.71995124 0.72071897 0.7202287 0.72180577 0.73328989]	['A5', 'A3', 'A9', 'A8', 'A11', 'A7']	[0.73185422 0.73225122 0.74029817 0.7386436 0.73583318 0.73746757 0.73328989]	['A19', 'A15', 'A20', 'A21', 'A13', 'A23']
458	[7.662678 7.72037379 7.43872195 7.39579695 7.47413784 7.43197958 7.4420821 ]	['A10', 'A25', 'A27', 'A13', 'A29', 'A2']	[6.68356551 6.99844093 7.14234103 7.21141115 7.42169217 7.45510792 7.4420821 ]	['A5', 'A3', 'A9', 'A7', 'A8', 'A11']	[7.43857478 7.39239629 7.40761317 7.42059641 7.37845706 7.36755418 7.4420821 ]	['A19', 'A15', 'A20', 'A23', 'A21', 'A13']	[0.73593902 0.74293001 0.73727674 0.73290705 0.73486258 0.73079186 0.73328989]	['A10', 'A25', 'A27', 'A13', 'A29', 'A2']	[0.69133352 0.70501145 0.71995124 0.72071897 0.73315024 0.73221331 0.73328989]	['A5', 'A3', 'A9', 'A7', 'A8', 'A11']	[0.73185422 0.73225122 0.74029817 0.7386436 0.73457517 0.73173596 0.73328989]	['A19', 'A15', 'A20', 'A23', 'A21', 'A13']
459	[7.662678 7.72037379 7.43872195 7.39579695 7.47413784 7.48326775 7.4420821 ]	['A10', 'A25', 'A27', 'A13', 'A2', 'A29']	[6.68356551 6.99844093 7.14234103 7.21141115 7.42169217 7.40934464 7.4420821 ]	['A5', 'A3', 'A9', 'A7', 'A11', 'A8']	[7.43857478 7.39239629 7.40761317 7.42059641 7.37845706 7.45508291 7.4420821 ]	['A19', 'A15', 'A20', 'A23', 'A13', 'A21']	[0.73593902 0.74293001 0.73727674 0.73290705 0.73486258 0.73746757 0.73328989]	['A10', 'A25', 'A27', 'A13', 'A2', 'A29']	[0.69133352 0.70501145 0.71995124 0.72071897 0.73315024 0.73442032 0.73328989]	['A5', 'A3', 'A9', 'A7', 'A11', 'A8']	[0.73185422 0.73225122 0.74029817 0.7386436 0.73457517 0.73627278 0.73328989]	['A19', 'A15', 'A20', 'A23', 'A13', 'A21']
460	[7.662678 7.72037379 7.43872195 7.39579695 7.4078651 7.36755418 7.4420821 ]	['A10', 'A25', 'A27', 'A2', 'A29', 'A13']	[6.68356551 6.99844093 7.14234103 7.21141115 7.20546177 7.24581112 7.4420821 ]	['A5', 'A3', 'A9', 'A11', 'A8', 'A7']	[7.43857478 7.39239629 7.40761317 7.42059641 7.49813608 7.48326775 7.4420821 ]	['A19', 'A15', 'A20', 'A13', 'A21', 'A23']	[0.73593902 0.74293001 0.73727674 0.73290705 0.73583318 0.73173596 0.73328989]	['A10', 'A25', 'A27', 'A2', 'A29', 'A13']	[0.69133352 0.70501145 0.71995124 0.72071897 0.72250878 0.72180577 0.73328989]	['A5', 'A3', 'A9', 'A11', 'A8', 'A7']	[0.73185422 0.73225122 0.74029817 0.7386436 0.74042806 0.73746757 0.73328989]	['A19', 'A15', 'A20', 'A13', 'A21', 'A23']
461	[7.662678 7.72037379 7.43872195 7.39579695 7.4078651 7.48326775 7.4420821 ]	['A10', 'A25', 'A27', 'A2', 'A13', 'A29']	[6.68356551 6.99844093 7.14234103 7.21141115 7.20546177 7.40934464 7.4420821 ]	['A5', 'A3', 'A9', 'A11', 'A7', 'A8']	[7.43857478 7.39239629 7.40761317 7.42059641 7.49813608 7.45508291 7.4420821 ]	['A19', 'A15', 'A20', 'A13', 'A23', 'A21']	[0.73593902 0.74293001 0.73727674 0.73290705 0.73583318 0.73746757 0.73328989]	['A10', 'A25', 'A27', 'A2', 'A13', 'A29']	[0.69133352 0.70501145 0.71995124 0.72071897 0.72250878 0.73442032 0.73328989]	['A5', 'A3', 'A9', 'A11', 'A7', 'A8']	[0.73185422 0.73225122 0.74029817 0.7386436 0.74042806 0.73627278 0.73328989]	['A19', 'A15', 'A20', 'A13', 'A23', 'A21']
462	[7.662678 7.72037379 7.43872195 7.39452101 7.35459496 7.43197958 7.4420821 ]	['A10', 'A25', 'A29', 'A27', 'A13', 'A2']	[6.68356551 6.99844093 7.14234103 7.18782197 7.25293889 7.45510792 7.4420821 ]	['A5', 'A3', 'A8', 'A9', 'A7', 'A11']	[7.43857478 7.39239629 7.40761317 7.39488662 7.4078651 7.36755418 7.4420821 ]	['A19', 'A15', 'A21', 'A20', 'A23', 'A13']	[0.73593902 0.74293001 0.73727674 0.73329182 0.728924 0.73079186 0.73328989]	['A10', 'A25', 'A29', 'A27', 'A13', 'A2']	[0.69133352 0.70501145 0.71995124 0.71965138 0.7202287 0.73221331 0.73328989]	['A5', 'A3', 'A8', 'A9', 'A7', 'A11']	[0.73185422 0.73225122 0.74029817 0.73757615 0.73583318 0.73173596 0.73328989]	['A19', 'A15', 'A21', 'A20', 'A23', 'A13']
463	[7.662678 7.72037379 7.43872195 7.39452101 7.35459496 7.36755418 7.4420821 ]	['A10', 'A25', 'A29', 'A27', 'A2', 'A13']	[6.68356551 6.99844093 7.14234103 7.18782197 7.25293889 7.24581112 7.4420821 ]	['A5', 'A3', 'A8', 'A9', 'A11', 'A7']	[7.43857478 7.39239629 7.40761317 7.39488662 7.4078651 7.48326775 7.4420821 ]	['A19', 'A15', 'A21', 'A20', 'A13', 'A23']	[0.73593902 0.74293001 0.73727674 0.73329182 0.728924 0.73173596 0.73328989]	['A10', 'A25', 'A29', 'A27', 'A2', 'A13']	[0.69133352 0.70501145 0.71995124 0.71965138 0.7202287 0.72180577 0.73328989]	['A5', 'A3', 'A8', 'A9', 'A11', 'A7']	[0.73185422 0.73225122 0.74029817 0.73757615 0.73583318 0.73746757 0.73328989]	['A19', 'A15', 'A21', 'A20', 'A13', 'A23']
464	[7.662678 7.72037379 7.43872195 7.39452101 7.47316604 7.43197958 7.4420821 ]	['A10', 'A25', 'A29', 'A13', 'A27', 'A2']	[6.68356551 6.99844093 7.14234103 7.18782197 7.39935236 7.45510792 7.4420821 ]	['A5', 'A3', 'A8', 'A7', 'A9', 'A11']	[7.43857478 7.39239629 7.40761317 7.39488662 7.35363808 7.36755418 7.4420821 ]	['A19', 'A15', 'A21', 'A23', 'A20', 'A13']	[0.73593902 0.74293001 0.73727674 0.73329182 0.73527519 0.73079186 0.73328989]	['A10', 'A25', 'A29', 'A13', 'A27', 'A2']	[0.69133352 0.70501145 0.71995124 0.71965138 0.7322031 0.73221331 0.73328989]	['A5', 'A3', 'A8', 'A7', 'A9', 'A11']	[0.73185422 0.73225122 0.74029817 0.73757615 0.73353039 0.73173596 0.73328989]	['A19', 'A15', 'A21', 'A23', 'A20', 'A13']
465	[7.662678 7.72037379 7.43872195 7.39452101 7.47316604 7.482235 7.4420821 ]	['A10', 'A25', 'A29', 'A13', 'A2', 'A27']	[6.68356551 6.99844093 7.14234103 7.18782197 7.39935236 7.38761122 7.4420821 ]	['A5', 'A3', 'A8', 'A7', 'A11', 'A9']	[7.43857478 7.39239629 7.40761317 7.39488662 7.35363808 7.43107723 7.4420821 ]	['A19', 'A15', 'A21', 'A23', 'A13', 'A20']	[0.73593902 0.74293001 0.73727674 0.73329182 0.73527519 0.73790517 0.73328989]	['A10', 'A25', 'A29', 'A13', 'A2', 'A27']	[0.69133352 0.70501145 0.71995124 0.71965138 0.7322031 0.73349357 0.73328989]	['A5', 'A3', 'A8', 'A7', 'A11', 'A9']	[0.73185422 0.73225122 0.74029817 0.73757615 0.73353039 0.7352526 0.73328989]	['A19', 'A15', 'A21', 'A23', 'A13', 'A20']
466	[7.662678 7.72037379 7.43872195 7.39452101 7.40655096 7.36755418 7.4420821 ]	['A10', 'A25', 'A29', 'A2', 'A27', 'A13']	[6.68356551 6.99844093 7.14234103 7.18782197 7.18252237 7.24581112 7.4420821 ]	['A5', 'A3', 'A8', 'A11', 'A9', 'A7']	[7.43857478 7.39239629 7.40761317 7.39488662 7.47329851 7.48326775 7.4420821 ]	['A19', 'A15', 'A21', 'A13', 'A20', 'A23']	[0.73593902 0.74293001 0.73727674 0.73329182 0.73624732 0.73173596 0.73328989]	['A10', 'A25', 'A29', 'A2', 'A27', 'A13']	[0.69133352 0.70501145 0.71995124 0.71965138 0.72146698 0.72180577 0.73328989]	['A5', 'A3', 'A8', 'A11', 'A9', 'A7']	[0.73185422 0.73225122 0.74029817 0.73757615 0.73938587 0.73746757 0.73328989]	['A19', 'A15', 'A21', 'A13', 'A20', 'A23']
467	[7.662678 7.72037379 7.43872195 7.39452101 7.40655096 7.482235 7.4420821 ]	['A10', 'A25', 'A29', 'A2', 'A13', 'A27']	[6.68356551 6.99844093 7.14234103 7.18782197 7.18252237 7.38761122 7.4420821 ]	['A5', 'A3', 'A8', 'A11', 'A7', 'A9']	[7.43857478 7.39239629 7.40761317 7.39488662 7.47329851 7.43107723 7.4420821 ]	['A19', 'A15', 'A21', 'A13', 'A23', 'A20']	[0.73593902 0.74293001 0.73727674 0.73329182 0.73624732 0.73790516 0.73328989]	['A10', 'A25', 'A29', 'A2', 'A13', 'A27']	[0.69133352 0.70501145 0.71995124 0.71965138 0.72146698 0.73349357 0.73328989]	['A5', 'A3', 'A8', 'A11', 'A7', 'A9']	[0.73185422 0.73225122 0.74029817 0.73757615 0.73938587 0.7352526 0.73328989]	['A19', 'A15', 'A21', 'A13', 'A23', 'A20']
468	[7.662678 7.72037379 7.43872195 7.51829531 7.47413784 7.43197958 7.4420821 ]	['A10', 'A25', 'A13', 'A27', 'A29', 'A2']	[6.68356551 6.99844093 7.14234103 7.36272991 7.42169217 7.45510792 7.4420821 ]	['A5', 'A3', 'A7', 'A9', 'A8', 'A11']	[7.43857478 7.39239629 7.40761317 7.3644376 7.37845706 7.36755418 7.4420821 ]	['A19', 'A15', 'A23', 'A20', 'A21', 'A13']	[0.73593902 0.74293001 0.73727674 0.73935344 0.73486258 0.73079186 0.73328989]	['A10', 'A25', 'A13', 'A27', 'A29', 'A2']	[0.69133352 0.70501145 0.71995124 0.7329768 0.73315024 0.73221331 0.73328989]	['A5', 'A3', 'A7', 'A9', 'A8', 'A11']	[0.73185422 0.73225122 0.74029817 0.73628658 0.73457517 0.73173596 0.73328989]	['A19', 'A15', 'A23', 'A20', 'A21', 'A13']
469	[7.662678 7.72037379 7.43872195 7.51829531 7.47413784 7.48326775 7.4420821 ]	['A10', 'A25', 'A13', 'A27', 'A2', 'A29']	[6.68356551 6.99844093 7.14234103 7.36272991 7.42169217 7.40934464 7.4420821 ]	['A5', 'A3', 'A7', 'A9', 'A11', 'A8']	[7.43857478 7.39239629 7.40761317 7.3644376 7.37845706 7.45508291 7.4420821 ]	['A19', 'A15', 'A23', 'A20', 'A13', 'A21']	[0.73593902 0.74293001 0.73727674 0.73935344 0.73486258 0.73746757 0.73328989]	['A10', 'A25', 'A13', 'A27', 'A2', 'A29']	[0.69133352 0.70501145 0.71995124 0.7329768 0.73315024 0.73442032 0.73328989]	['A5', 'A3', 'A7', 'A9', 'A11', 'A8']	[0.73185422 0.73225122 0.74029817 0.73628658 0.73457517 0.73627278 0.73328989]	['A19', 'A15', 'A23', 'A20', 'A13', 'A21']
470	[7.662678 7.72037379 7.43872195 7.51829531 7.47316604 7.43197958 7.4420821 ]	['A10', 'A25', 'A13', 'A29', 'A27', 'A2']	[6.68356551 6.99844093 7.14234103 7.36272991 7.39935236 7.45510792 7.4420821 ]	['A5', 'A3', 'A7', 'A8', 'A9', 'A11']	[7.43857478 7.39239629 7.40761317 7.3644376 7.35363808 7.36755418 7.4420821 ]	['A19', 'A15', 'A23', 'A21', 'A20', 'A13']	[0.73593902 0.74293001 0.73727674 0.73935344 0.73527519 0.73079186 0.73328989]	['A10', 'A25', 'A13', 'A29', 'A27', 'A2']	[0.69133352 0.70501145 0.71995124 0.7329768 0.7322031 0.73221331 0.73328989]	['A5', 'A3', 'A7', 'A8', 'A9', 'A11']	[0.73185422 0.73225122 0.74029817 0.73628658 0.73353039 0.73173596 0.73328989]	['A19', 'A15', 'A23', 'A21', 'A20', 'A13']
471	[7.662678 7.72037379 7.43872195 7.51829531 7.47316604 7.482235 7.4420821 ]	['A10', 'A25', 'A13', 'A29', 'A2', 'A27']	[6.68356551 6.99844093 7.14234103 7.36272991 7.39935236 7.38761122 7.4420821 ]	['A5', 'A3', 'A7', 'A8', 'A11', 'A9']	[7.43857478 7.39239629 7.40761317 7.3644376 7.35363808 7.43107723 7.4420821 ]	['A19', 'A15', 'A23', 'A21', 'A13', 'A20']	[0.73593902 0.74293001 0.73727674 0.73935344 0.73527519 0.73790517 0.73328989]	['A10', 'A25', 'A13', 'A29', 'A2', 'A27']	[0.69133352 0.70501145 0.71995124 0.7329768 0.7322031 0.73349357 0.73328989]	['A5', 'A3', 'A7', 'A8', 'A11', 'A9']	[0.73185422 0.73225122 0.74029817 0.73628658 0.73353039 0.7352526 0.73328989]	['A19', 'A15', 'A23', 'A21', 'A13', 'A20']
472	[7.662678 7.72037379 7.43872195 7.51829531 7.52622033 7.48326775 7.4420821 ]	['A10', 'A25', 'A13', 'A2', 'A27', 'A29']	[6.68356551 6.99844093 7.14234103 7.36272991 7.35184431 7.40934464 7.4420821 ]	['A5', 'A3', 'A7', 'A11', 'A9', 'A8']	[7.43857478 7.39239629 7.40761317 7.3644376 7.44415066 7.45508291 7.4420821 ]	['A19', 'A15', 'A23', 'A13', 'A20', 'A21']	[0.73593902 0.74293001 0.73727674 0.73935344 0.74209659 0.73746757 0.73328989]	['A10', 'A25', 'A13', 'A2', 'A27', 'A29']	[0.69133352 0.70501145 0.71995124 0.7329768 0.73447237 0.73442032 0.73328989]	['A5', 'A3', 'A7', 'A11', 'A9', 'A8']	[0.73185422 0.73225122 0.74029817 0.73628658 0.7381609 0.73627278 0.73328989]	['A19', 'A15', 'A23', 'A13', 'A20', 'A21']
473	[7.662678 7.72037379 7.43872195 7.51829531 7.52622033 7.482235 7.4420821 ]	['A10', 'A25', 'A13', 'A2', 'A29', 'A27']	[6.68356551 6.99844093 7.14234103 7.36272991 7.35184431 7.38761122 7.4420821 ]	['A5', 'A3', 'A7', 'A11', 'A8', 'A9']	[7.43857478 7.39239629 7.40761317 7.3644376 7.44415066 7.43107723 7.4420821 ]	['A19', 'A15', 'A23', 'A13', 'A21', 'A20']	[0.73593902 0.74293001 0.73727674 0.73935344 0.74209659 0.73790516 0.73328989]	['A10', 'A25', 'A13', 'A2', 'A29', 'A27']	[0.69133352 0.70501145 0.71995124 0.7329768 0.73447237 0.73349357 0.73328989]	['A5', 'A3', 'A7', 'A11', 'A8', 'A9']	[0.73185422 0.73225122 0.74029817 0.73628658 0.7381609 0.7352526 0.73328989]	['A19', 'A15', 'A23', 'A13', 'A21', 'A20']
474	[7.662678 7.72037379 7.43872195 7.449689 7.4078651 7.36755418 7.4420821 ]	['A10', 'A25', 'A2', 'A27', 'A29', 'A13']	[6.68356551 6.99844093 7.14234103 7.13846691 7.20546177 7.24581112 7.4420821 ]	['A5', 'A3', 'A11', 'A9', 'A8', 'A7']	[7.43857478 7.39239629 7.40761317 7.48834571 7.49813608 7.48326775 7.4420821 ]	['A19', 'A15', 'A13', 'A20', 'A21', 'A23']	[0.73593902 0.74293001 0.73727674 0.74035307 0.73583318 0.73173596 0.73328989]	['A10', 'A25', 'A2', 'A27', 'A29', 'A13']	[0.69133352 0.70501145 0.71995124 0.72199244 0.72250878 0.72180577 0.73328989]	['A5', 'A3', 'A11', 'A9', 'A8', 'A7']	[0.73185422 0.73225122 0.74029817 0.74226681 0.74042806 0.73746757 0.73328989]	['A19', 'A15', 'A13', 'A20', 'A21', 'A23']
475	[7.662678 7.72037379 7.43872195 7.449689 7.4078651 7.48326775 7.4420821 ]	['A10', 'A25', 'A2', 'A27', 'A13', 'A29']	[6.68356551 6.99844093 7.14234103 7.13846691 7.20546177 7.40934464 7.4420821 ]	['A5', 'A3', 'A11', 'A9', 'A7', 'A8']	[7.43857478 7.39239629 7.40761317 7.48834571 7.49813608 7.45508291 7.4420821 ]	['A19', 'A15', 'A13', 'A20', 'A23', 'A21']	[0.73593902 0.74293001 0.73727674 0.74035307 0.73583318 0.73746757 0.73328989]	['A10', 'A25', 'A2', 'A27', 'A13', 'A29']	[0.69133352 0.70501145 0.71995124 0.72199244 0.72250878 0.73442032 0.73328989]	['A5', 'A3', 'A11', 'A9', 'A7', 'A8']	[0.73185422 0.73225122 0.74029817 0.74226681 0.74042806 0.73627278 0.73328989]	['A19', 'A15', 'A13', 'A20', 'A23', 'A21']
476	[7.662678 7.72037379 7.43872195 7.449689 7.40655096 7.36755418 7.4420821 ]	['A10', 'A25', 'A2', 'A29', 'A27', 'A13']	[6.68356551 6.99844093 7.14234103 7.13846691 7.18252237 7.24581112 7.4420821 ]	['A5', 'A3', 'A11', 'A8', 'A9', 'A7']	[7.43857478 7.39239629 7.40761317 7.48834571 7.47329851 7.48326775 7.4420821 ]	['A19', 'A15', 'A13', 'A21', 'A20', 'A23']	[0.73593902 0.74293001 0.73727674 0.74035307 0.73624732 0.73173596 0.73328989]	['A10', 'A25', 'A2', 'A29', 'A27', 'A13']	[0.69133352 0.70501145 0.71995124 0.72199244 0.72146698 0.72180577 0.73328989]	['A5', 'A3', 'A11', 'A8', 'A9', 'A7']	[0.73185422 0.73225122 0.74029817 0.74226681 0.73938587 0.73746757 0.73328989]	['A19', 'A15', 'A13', 'A21', 'A20', 'A23']
477	[7.662678 7.72037379 7.43872195 7.449689 7.40655096 7.482235 7.4420821 ]	['A10', 'A25', 'A2', 'A29', 'A13', 'A27']	[6.68356551 6.99844093 7.14234103 7.13846691 7.18252237 7.38761122 7.4420821 ]	['A5', 'A3', 'A11', 'A8', 'A7', 'A9']	[7.43857478 7.39239629 7.40761317 7.48834571 7.47329851 7.43107723 7.4420821 ]	['A19', 'A15', 'A13', 'A21', 'A23', 'A20']	[0.73593902 0.74293001 0.73727674 0.74035307 0.73624732 0.73790517 0.73328989]	['A10', 'A25', 'A2', 'A29', 'A13', 'A27']	[0.69133352 0.70501145 0.71995124 0.72199244 0.72146698 0.73349357 0.73328989]	['A5', 'A3', 'A11', 'A8', 'A7', 'A9']	[0.73185422 0.73225122 0.74029817 0.74226681 0.73938587 0.7352526 0.73328989]	['A19', 'A15', 'A13', 'A21', 'A23', 'A20']
478	[7.662678 7.72037379 7.43872195 7.449689 7.52622033 7.48326775 7.4420821 ]	['A10', 'A25', 'A2', 'A13', 'A27', 'A29']	[6.68356551 6.99844093 7.14234103 7.13846691 7.35184431 7.40934464 7.4420821 ]	['A5', 'A3', 'A11', 'A7', 'A9', 'A8']	[7.43857478 7.39239629 7.40761317 7.48834571 7.44415066 7.45508291 7.4420821 ]	['A19', 'A15', 'A13', 'A23', 'A20', 'A21']	[0.73593902 0.74293001 0.73727674 0.74035307 0.74209659 0.73746757 0.73328989]	['A10', 'A25', 'A2', 'A13', 'A27', 'A29']	[0.69133352 0.70501145 0.71995124 0.72199244 0.73447237 0.73442032 0.73328989]	['A5', 'A3', 'A11', 'A7', 'A9', 'A8']	[0.73185422 0.73225122 0.74029817 0.74226681 0.7381609 0.73627278 0.73328989]	['A19', 'A15', 'A13', 'A23', 'A20', 'A21']
479	[7.662678 7.72037379 7.43872195 7.449689 7.52622033 7.482235 7.4420821 ]	['A10', 'A25', 'A2', 'A13', 'A29', 'A27']	[6.68356551 6.99844093 7.14234103 7.13846691 7.35184431 7.38761122 7.4420821 ]	['A5', 'A3', 'A11', 'A7', 'A8', 'A9']	[7.43857478 7.39239629 7.40761317 7.48834571 7.44415066 7.43107723 7.4420821 ]	['A19', 'A15', 'A13', 'A23', 'A21', 'A20']	[0.73593902 0.74293001 0.73727674 0.74035307 0.74209659 0.73790517 0.73328989]	['A10', 'A25', 'A2', 'A13', 'A29', 'A27']	[0.69133352 0.70501145 0.71995124 0.72199244 0.73447237 0.73349357 0.73328989]	['A5', 'A3', 'A11', 'A7', 'A8', 'A9']	[0.73185422 0.73225122 0.74029817 0.74226681 0.7381609 0.7352526 0.73328989]	['A19', 'A15', 'A13', 'A23', 'A21', 'A20']
480	[7.662678 7.66582281 7.6128811 7.56223412 7.63524772 7.68629237 7.4420821 ]	['A2', 'A27', 'A29', 'A13', 'A10', 'A25']	[6.68356551 6.69624053 6.78525316 6.84347559 7.08151865 7.32944587 7.4420821 ]	['A11', 'A9', 'A8', 'A7', 'A5', 'A3']	[7.43857478 7.5241562 7.5336356 7.5164374 7.47136122 7.43003389 7.4420821 ]	['A13', 'A20', 'A21', 'A23', 'A19', 'A15']	[0.73593902 0.73979184 0.73550273 0.73160725 0.73376751 0.73956247 0.73328989]	['A2', 'A27', 'A29', 'A13', 'A10', 'A25']	[0.69133352 0.69455479 0.69619338 0.69664485 0.71236097 0.72133132 0.73328989]	['A11', 'A9', 'A8', 'A7', 'A5', 'A3']	[0.73185422 0.73456051 0.73317206 0.73064002 0.72675479 0.72651227 0.73328989]	['A13', 'A20', 'A21', 'A23', 'A19', 'A15']
481	[7.662678 7.66582281 7.6128811 7.56223412 7.63524772 7.3845986 7.4420821 ]	['A2', 'A27', 'A29', 'A13', 'A25', 'A10']	[6.68356551 6.69624053 6.78525316 6.84347559 7.08151865 7.20976324 7.4420821 ]	['A11', 'A9', 'A8', 'A7', 'A3', 'A5']	[7.43857478 7.5241562 7.5336356 7.5164374 7.47136122 7.48245259 7.4420821 ]	['A13', 'A20', 'A21', 'A23', 'A15', 'A19']	[0.73593902 0.73979184 0.73550273 0.73160725 0.73376751 0.72788377 0.73328989]	['A2', 'A27', 'A29', 'A13', 'A25', 'A10']	[0.69133352 0.69455479 0.69619338 0.69664485 0.71236097 0.72558108 0.73328989]	['A11', 'A9', 'A8', 'A7', 'A3', 'A5']	[0.73185422 0.73456051 0.73317206 0.73064002 0.72675479 0.73396181 0.73328989]	['A13', 'A20', 'A21', 'A23', 'A15', 'A19']
482	[7.662678 7.66582281 7.6128811 7.56223412 7.61761557 7.68629237 7.4420821 ]	['A2', 'A27', 'A29', 'A10', 'A13', 'A25']	[6.68356551 6.69624053 6.78525316 6.84347559 7.12006484 7.32944587 7.4420821 ]	['A11', 'A9', 'A8', 'A5', 'A7', 'A3']	[7.43857478 7.5241562 7.5336356 7.5164374 7.47214931 7.43003389 7.4420821 ]	['A13', 'A20', 'A21', 'A19', 'A23', 'A15']	[0.73593902 0.73979184 0.73550273 0.73160725 0.73776366 0.73956247 0.73328989]	['A2', 'A27', 'A29', 'A10', 'A13', 'A25']	[0.69133352 0.69455479 0.69619338 0.69664485 0.70858786 0.72133132 0.73328989]	['A11', 'A9', 'A8', 'A5', 'A7', 'A3']	[0.73185422 0.73456051 0.73317206 0.73064002 0.73049279 0.72651227 0.73328989]	['A13', 'A20', 'A21', 'A19', 'A23', 'A15']
483	[7.662678 7.66582281 7.6128811 7.56223412 7.61761557 7.36755418 7.4420821 ]	['A2', 'A27', 'A29', 'A10', 'A25', 'A13']	[6.68356551 6.69624053 6.78525316 6.84347559 7.12006484 7.24581112 7.4420821 ]	['A11', 'A9', 'A8', 'A5', 'A3', 'A7']	[7.43857478 7.5241562 7.5336356 7.5164374 7.47214931 7.48326775 7.4420821 ]	['A13', 'A20', 'A21', 'A19', 'A15', 'A23']	[0.73593902 0.73979184 0.73550273 0.73160725 0.73776366 0.73173596 0.73328989]	['A2', 'A27', 'A29', 'A10', 'A25', 'A13']	[0.69133352 0.69455479 0.69619338 0.69664485 0.70858786 0.72180577 0.73328989]	['A11', 'A9', 'A8', 'A5', 'A3', 'A7']	[0.73185422 0.73456051 0.73317206 0.73064002 0.73049279 0.73746757 0.73328989]	['A13', 'A20', 'A21', 'A19', 'A15', 'A23']
484	[7.662678 7.66582281 7.6128811 7.56223412 7.30545963 7.3845986 7.4420821 ]	['A2', 'A27', 'A29', 'A25', 'A13', 'A10']	[6.68356551 6.69624053 6.78525316 6.84347559 6.98946998 7.20976324 7.4420821 ]	['A11', 'A9', 'A8', 'A3', 'A7', 'A5']	[7.43857478 7.5241562 7.5336356 7.5164374 7.5264331 7.48245259 7.4420821 ]	['A13', 'A20', 'A21', 'A15', 'A23', 'A19']	[0.73593902 0.73979184 0.73550273 0.73160725 0.72597461 0.72788377 0.73328989]	['A2', 'A27', 'A29', 'A25', 'A13', 'A10']	[0.69133352 0.69455479 0.69619338 0.69664485 0.71170162 0.72558108 0.73328989]	['A11', 'A9', 'A8', 'A3', 'A7', 'A5']	[0.73185422 0.73456051 0.73317206 0.73064002 0.73805942 0.73396181 0.73328989]	['A13', 'A20', 'A21', 'A15', 'A23', 'A19']
485	[7.662678 7.66582281 7.6128811 7.56223412 7.30545963 7.36755418 7.4420821 ]	['A2', 'A27', 'A29', 'A25', 'A10', 'A13']	[6.68356551 6.69624053 6.78525316 6.84347559 6.98946998 7.24581112 7.4420821 ]	['A11', 'A9', 'A8', 'A3', 'A5', 'A7']	[7.43857478 7.5241562 7.5336356 7.5164374 7.5264331 7.48326775 7.4420821 ]	['A13', 'A20', 'A21', 'A15', 'A19', 'A23']	[0.73593902 0.73979184 0.73550273 0.73160725 0.72597461 0.73173596 0.73328989]	['A2', 'A27', 'A29', 'A25', 'A10', 'A13']	[0.69133352 0.69455479 0.69619338 0.69664485 0.71170162 0.72180577 0.73328989]	['A11', 'A9', 'A8', 'A3', 'A5', 'A7']	[0.73185422 0.73456051 0.73317206 0.73064002 0.73805942 0.73746757 0.73328989]	['A13', 'A20', 'A21', 'A15', 'A19', 'A23']
486	[7.662678 7.66582281 7.6128811 7.68637885 7.63524772 7.68629237 7.4420821 ]	['A2', 'A27', 'A13', 'A29', 'A10', 'A25']	[6.68356551 6.69624053 6.78525316 7.03403146 7.08151865 7.32944587 7.4420821 ]	['A11', 'A9', 'A7', 'A8', 'A5', 'A3']	[7.43857478 7.5241562 7.5336356 7.4863365 7.47136122 7.43003389 7.4420821 ]	['A13', 'A20', 'A23', 'A21', 'A19', 'A15']	[0.73593902 0.73979184 0.73550273 0.73775712 0.73376751 0.73956247 0.73328989]	['A2', 'A27', 'A13', 'A29', 'A10', 'A25']	[0.69133352 0.69455479 0.69619338 0.71250488 0.71236097 0.72133132 0.73328989]	['A11', 'A9', 'A7', 'A8', 'A5', 'A3']	[0.73185422 0.73456051 0.73317206 0.72932694 0.72675479 0.72651227 0.73328989]	['A13', 'A20', 'A23', 'A21', 'A19', 'A15']
487	[7.662678 7.66582281 7.6128811 7.68637885 7.63524772 7.3845986 7.4420821 ]	['A2', 'A27', 'A13', 'A29', 'A25', 'A10']	[6.68356551 6.69624053 6.78525316 7.03403146 7.08151865 7.20976324 7.4420821 ]	['A11', 'A9', 'A7', 'A8', 'A3', 'A5']	[7.43857478 7.5241562 7.5336356 7.4863365 7.47136122 7.48245259 7.4420821 ]	['A13', 'A20', 'A23', 'A21', 'A15', 'A19']	[0.73593902 0.73979184 0.73550273 0.73775712 0.73376751 0.72788377 0.73328989]	['A2', 'A27', 'A13', 'A29', 'A25', 'A10']	[0.69133352 0.69455479 0.69619338 0.71250488 0.71236097 0.72558108 0.73328989]	['A11', 'A9', 'A7', 'A8', 'A3', 'A5']	[0.73185422 0.73456051 0.73317206 0.72932694 0.72675479 0.73396181 0.73328989]	['A13', 'A20', 'A23', 'A21', 'A15', 'A19']
488	[7.662678 7.66582281 7.6128811 7.68637885 7.73731926 7.68629237 7.4420821 ]	['A2', 'A27', 'A13', 'A10', 'A29', 'A25']	[6.68356551 6.69624053 6.78525316 7.03403146 7.29186204 7.32944587 7.4420821 ]	['A11', 'A9', 'A7', 'A5', 'A8', 'A3']	[7.43857478 7.5241562 7.5336356 7.4863365 7.4430688 7.43003389 7.4420821 ]	['A13', 'A20', 'A23', 'A19', 'A21', 'A15']	[0.73593902 0.73979184 0.73550273 0.73775712 0.74370925 0.73956247 0.73328989]	['A2', 'A27', 'A13', 'A10', 'A29', 'A25']	[0.69133352 0.69455479 0.69619338 0.71250488 0.72200223 0.72133132 0.73328989]	['A11', 'A9', 'A7', 'A5', 'A8', 'A3']	[0.73185422 0.73456051 0.73317206 0.72932694 0.72921804 0.72651227 0.73328989]	['A13', 'A20', 'A23', 'A19', 'A21', 'A15']
489	[7.662678 7.66582281 7.6128811 7.68637885 7.73731926 7.48326775 7.4420821 ]	['A2', 'A27', 'A13', 'A10', 'A25', 'A29']	[6.68356551 6.69624053 6.78525316 7.03403146 7.29186204 7.40934464 7.4420821 ]	['A11', 'A9', 'A7', 'A5', 'A3', 'A8']	[7.43857478 7.5241562 7.5336356 7.4863365 7.4430688 7.45508291 7.4420821 ]	['A13', 'A20', 'A23', 'A19', 'A15', 'A21']	[0.73593902 0.73979184 0.73550273 0.73775712 0.74370925 0.73746757 0.73328989]	['A2', 'A27', 'A13', 'A10', 'A25', 'A29']	[0.69133352 0.69455479 0.69619338 0.71250488 0.72200223 0.73442032 0.73328989]	['A11', 'A9', 'A7', 'A5', 'A3', 'A8']	[0.73185422 0.73456051 0.73317206 0.72932694 0.72921804 0.73627278 0.73328989]	['A13', 'A20', 'A23', 'A19', 'A15', 'A21']
490	[7.662678 7.66582281 7.6128811 7.68637885 7.42532351 7.3845986 7.4420821 ]	['A2', 'A27', 'A13', 'A25', 'A29', 'A10']	[6.68356551 6.69624053 6.78525316 7.03403146 7.16829035 7.20976324 7.4420821 ]	['A11', 'A9', 'A7', 'A3', 'A8', 'A5']	[7.43857478 7.5241562 7.5336356 7.4863365 7.49729279 7.48245259 7.4420821 ]	['A13', 'A20', 'A23', 'A15', 'A21', 'A19']	[0.73593902 0.73979184 0.73550273 0.73775712 0.73191087 0.72788377 0.73328989]	['A2', 'A27', 'A13', 'A25', 'A29', 'A10']	[0.69133352 0.69455479 0.69619338 0.71250488 0.72627245 0.72558108 0.73328989]	['A11', 'A9', 'A7', 'A3', 'A8', 'A5']	[0.73185422 0.73456051 0.73317206 0.72932694 0.73682791 0.73396181 0.73328989]	['A13', 'A20', 'A23', 'A15', 'A21', 'A19']
491	[7.662678 7.66582281 7.6128811 7.68637885 7.42532351 7.48326775 7.4420821 ]	['A2', 'A27', 'A13', 'A25', 'A10', 'A29']	[6.68356551 6.69624053 6.78525316 7.03403146 7.16829035 7.40934464 7.4420821 ]	['A11', 'A9', 'A7', 'A3', 'A5', 'A8']	[7.43857478 7.5241562 7.5336356 7.4863365 7.49729279 7.45508291 7.4420821 ]	['A13', 'A20', 'A23', 'A15', 'A19', 'A21']	[0.73593902 0.73979184 0.73550273 0.73775712 0.73191087 0.73746757 0.73328989]	['A2', 'A27', 'A13', 'A25', 'A10', 'A29']	[0.69133352 0.69455479 0.69619338 0.71250488 0.72627245 0.73442032 0.73328989]	['A11', 'A9', 'A7', 'A3', 'A5', 'A8']	[0.73185422 0.73456051 0.73317206 0.72932694 0.73682791 0.73627278 0.73328989]	['A13', 'A20', 'A23', 'A15', 'A19', 'A21']
492	[7.662678 7.66582281 7.6128811 7.66829693 7.61761557 7.68629237 7.4420821 ]	['A2', 'A27', 'A10', 'A29', 'A13', 'A25']	[6.68356551 6.69624053 6.78525316 7.07390118 7.12006484 7.32944587 7.4420821 ]	['A11', 'A9', 'A5', 'A8', 'A7', 'A3']	[7.43857478 7.5241562 7.5336356 7.48715277 7.47214931 7.43003389 7.4420821 ]	['A13', 'A20', 'A19', 'A21', 'A23', 'A15']	[0.73593902 0.73979184 0.73550273 0.74182582 0.73776366 0.73956247 0.73328989]	['A2', 'A27', 'A10', 'A29', 'A13', 'A25']	[0.69133352 0.69455479 0.69619338 0.70877682 0.70858786 0.72133132 0.73328989]	['A11', 'A9', 'A5', 'A8', 'A7', 'A3']	[0.73185422 0.73456051 0.73317206 0.73316558 0.73049279 0.72651227 0.73328989]	['A13', 'A20', 'A19', 'A21', 'A23', 'A15']
493	[7.662678 7.66582281 7.6128811 7.66829693 7.61761557 7.36755418 7.4420821 ]	['A2', 'A27', 'A10', 'A29', 'A25', 'A13']	[6.68356551 6.69624053 6.78525316 7.07390118 7.12006484 7.24581112 7.4420821 ]	['A11', 'A9', 'A5', 'A8', 'A3', 'A7']	[7.43857478 7.5241562 7.5336356 7.48715277 7.47214931 7.48326775 7.4420821 ]	['A13', 'A20', 'A19', 'A21', 'A15', 'A23']	[0.73593902 0.73979184 0.73550273 0.74182582 0.73776366 0.73173596 0.73328989]	['A2', 'A27', 'A10', 'A29', 'A25', 'A13']	[0.69133352 0.69455479 0.69619338 0.70877682 0.70858786 0.72180577 0.73328989]	['A11', 'A9', 'A5', 'A8', 'A3', 'A7']	[0.73185422 0.73456051 0.73317206 0.73316558 0.73049279 0.73746757 0.73328989]	['A13', 'A20', 'A19', 'A21', 'A15', 'A23']
494	[7.662678 7.66582281 7.6128811 7.66829693 7.73731926 7.68629237 7.4420821 ]	['A2', 'A27', 'A10', 'A13', 'A29', 'A25']	[6.68356551 6.69624053 6.78525316 7.07390118 7.29186204 7.32944587 7.4420821 ]	['A11', 'A9', 'A5', 'A7', 'A8', 'A3']	[7.43857478 7.5241562 7.5336356 7.48715277 7.4430688 7.43003389 7.4420821 ]	['A13', 'A20', 'A19', 'A23', 'A21', 'A15']	[0.73593902 0.73979184 0.73550273 0.74182582 0.74370925 0.73956247 0.73328989]	['A2', 'A27', 'A10', 'A13', 'A29', 'A25']	[0.69133352 0.69455479 0.69619338 0.70877682 0.72200223 0.72133132 0.73328989]	['A11', 'A9', 'A5', 'A7', 'A8', 'A3']	[0.73185422 0.73456051 0.73317206 0.73316558 0.72921804 0.72651227 0.73328989]	['A13', 'A20', 'A19', 'A23', 'A21', 'A15']
495	[7.662678 7.66582281 7.6128811 7.66829693 7.73731926 7.48326775 7.4420821 ]	['A2', 'A27', 'A10', 'A13', 'A25', 'A29']	[6.68356551 6.69624053 6.78525316 7.07390118 7.29186204 7.40934464 7.4420821 ]	['A11', 'A9', 'A5', 'A7', 'A3', 'A8']	[7.43857478 7.5241562 7.5336356 7.48715277 7.4430688 7.45508291 7.4420821 ]	['A13', 'A20', 'A19', 'A23', 'A15', 'A21']	[0.73593902 0.73979184 0.73550273 0.74182582 0.74370925 0.73746757 0.73328989]	['A2', 'A27', 'A10', 'A13', 'A25', 'A29']	[0.69133352 0.69455479 0.69619338 0.70877682 0.72200223 0.73442032 0.73328989]	['A11', 'A9', 'A5', 'A7', 'A3', 'A8']	[0.73185422 0.73456051 0.73317206 0.73316558 0.72921804 0.73627278 0.73328989]	['A13', 'A20', 'A19', 'A23', 'A15', 'A21']
496	[7.662678 7.66582281 7.6128811 7.66829693 7.4078651 7.36755418 7.4420821 ]	['A2', 'A27', 'A10', 'A25', 'A29', 'A13']	[6.68356551 6.69624053 6.78525316 7.07390118 7.20546177 7.24581112 7.4420821 ]	['A11', 'A9', 'A5', 'A3', 'A8', 'A7']	[7.43857478 7.5241562 7.5336356 7.48715277 7.49813608 7.48326775 7.4420821 ]	['A13', 'A20', 'A19', 'A15', 'A21', 'A23']	[0.73593902 0.73979184 0.73550273 0.74182582 0.73583318 0.73173596 0.73328989]	['A2', 'A27', 'A10', 'A25', 'A29', 'A13']	[0.69133352 0.69455479 0.69619338 0.70877682 0.72250878 0.72180577 0.73328989]	['A11', 'A9', 'A5', 'A3', 'A8', 'A7']	[0.73185422 0.73456051 0.73317206 0.73316558 0.74042806 0.73746757 0.73328989]	['A13', 'A20', 'A19', 'A15', 'A21', 'A23']
497	[7.662678 7.66582281 7.6128811 7.66829693 7.4078651 7.48326775 7.4420821 ]	['A2', 'A27', 'A10', 'A25', 'A13', 'A29']	[6.68356551 6.69624053 6.78525316 7.07390118 7.20546177 7.40934464 7.4420821 ]	['A11', 'A9', 'A5', 'A3', 'A7', 'A8']	[7.43857478 7.5241562 7.5336356 7.48715277 7.49813608 7.45508291 7.4420821 ]	['A13', 'A20', 'A19', 'A15', 'A23', 'A21']	[0.73593902 0.73979184 0.73550273 0.74182582 0.73583318 0.73746757 0.73328989]	['A2', 'A27', 'A10', 'A25', 'A13', 'A29']	[0.69133352 0.69455479 0.69619338 0.70877682 0.72250878 0.73442032 0.73328989]	['A11', 'A9', 'A5', 'A3', 'A7', 'A8']	[0.73185422 0.73456051 0.73317206 0.73316558 0.74042806 0.73627278 0.73328989]	['A13', 'A20', 'A19', 'A15', 'A23', 'A21']
498	[7.662678 7.66582281 7.6128811 7.34512727 7.30545963 7.3845986 7.4420821 ]	['A2', 'A27', 'A25', 'A29', 'A13', 'A10']	[6.68356551 6.69624053 6.78525316 6.93871926 6.98946998 7.20976324 7.4420821 ]	['A11', 'A9', 'A3', 'A8', 'A7', 'A5']	[7.43857478 7.5241562 7.5336356 7.54337297 7.5264331 7.48245259 7.4420821 ]	['A13', 'A20', 'A15', 'A21', 'A23', 'A19']	[0.73593902 0.73979184 0.73550273 0.72991269 0.72597461 0.72788377 0.73328989]	['A2', 'A27', 'A25', 'A29', 'A13', 'A10']	[0.69133352 0.69455479 0.69619338 0.71188105 0.71170162 0.72558108 0.73328989]	['A11', 'A9', 'A3', 'A8', 'A7', 'A5']	[0.73185422 0.73456051 0.73317206 0.74089669 0.73805942 0.73396181 0.73328989]	['A13', 'A20', 'A15', 'A21', 'A23', 'A19']
499	[7.662678 7.66582281 7.6128811 7.34512727 7.30545963 7.36755418 7.4420821 ]	['A2', 'A27', 'A25', 'A29', 'A10', 'A13']	[6.68356551 6.69624053 6.78525316 6.93871926 6.98946998 7.24581112 7.4420821 ]	['A11', 'A9', 'A3', 'A8', 'A5', 'A7']	[7.43857478 7.5241562 7.5336356 7.54337297 7.5264331 7.48326775 7.4420821 ]	['A13', 'A20', 'A15', 'A21', 'A19', 'A23']	[0.73593902 0.73979184 0.73550273 0.72991269 0.72597461 0.73173596 0.73328989]	['A2', 'A27', 'A25', 'A29', 'A10', 'A13']	[0.69133352 0.69455479 0.69619338 0.71188105 0.71170162 0.72180577 0.73328989]	['A11', 'A9', 'A3', 'A8', 'A5', 'A7']	[0.73185422 0.73456051 0.73317206 0.74089669 0.73805942 0.73746757 0.73328989]	['A13', 'A20', 'A15', 'A21', 'A19', 'A23']
500	[7.662678 7.66582281 7.6128811 7.34512727 7.42532351 7.3845986 7.4420821 ]	['A2', 'A27', 'A25', 'A13', 'A29', 'A10']	[6.68356551 6.69624053 6.78525316 6.93871926 7.16829035 7.20976324 7.4420821 ]	['A11', 'A9', 'A3', 'A7', 'A8', 'A5']	[7.43857478 7.5241562 7.5336356 7.54337297 7.49729279 7.48245259 7.4420821 ]	['A13', 'A20', 'A15', 'A23', 'A21', 'A19']	[0.73593902 0.73979184 0.73550273 0.72991269 0.73191087 0.72788377 0.73328989]	['A2', 'A27', 'A25', 'A13', 'A29', 'A10']	[0.69133352 0.69455479 0.69619338 0.71188105 0.72627245 0.72558108 0.73328989]	['A11', 'A9', 'A3', 'A7', 'A8', 'A5']	[0.73185422 0.73456051 0.73317206 0.74089669 0.73682791 0.73396181 0.73328989]	['A13', 'A20', 'A15', 'A23', 'A21', 'A19']
501	[7.662678 7.66582281 7.6128811 7.34512727 7.42532351 7.48326775 7.4420821 ]	['A2', 'A27', 'A25', 'A13', 'A10', 'A29']	[6.68356551 6.69624053 6.78525316 6.93871926 7.16829035 7.40934464 7.4420821 ]	['A11', 'A9', 'A3', 'A7', 'A5', 'A8']	[7.43857478 7.5241562 7.5336356 7.54337297 7.49729279 7.45508291 7.4420821 ]	['A13', 'A20', 'A15', 'A23', 'A19', 'A21']	[0.73593902 0.73979184 0.73550273 0.72991269 0.73191087 0.73746757 0.73328989]	['A2', 'A27', 'A25', 'A13', 'A10', 'A29']	[0.69133352 0.69455479 0.69619338 0.71188105 0.72627245 0.73442032 0.73328989]	['A11', 'A9', 'A3', 'A7', 'A5', 'A8']	[0.73185422 0.73456051 0.73317206 0.74089669 0.73682791 0.73627278 0.73328989]	['A13', 'A20', 'A15', 'A23', 'A19', 'A21']
502	[7.662678 7.66582281 7.6128811 7.34512727 7.4078651 7.36755418 7.4420821 ]	['A2', 'A27', 'A25', 'A10', 'A29', 'A13']	[6.68356551 6.69624053 6.78525316 6.93871926 7.20546177 7.24581112 7.4420821 ]	['A11', 'A9', 'A3', 'A5', 'A8', 'A7']	[7.43857478 7.5241562 7.5336356 7.54337297 7.49813608 7.48326775 7.4420821 ]	['A13', 'A20', 'A15', 'A19', 'A21', 'A23']	[0.73593902 0.73979184 0.73550273 0.72991269 0.73583318 0.73173596 0.73328989]	['A2', 'A27', 'A25', 'A10', 'A29', 'A13']	[0.69133352 0.69455479 0.69619338 0.71188105 0.72250878 0.72180577 0.73328989]	['A11', 'A9', 'A3', 'A5', 'A8', 'A7']	[0.73185422 0.73456051 0.73317206 0.74089669 0.74042806 0.73746757 0.73328989]	['A13', 'A20', 'A15', 'A19', 'A21', 'A23']
503	[7.662678 7.66582281 7.6128811 7.34512727 7.4078651 7.48326775 7.4420821 ]	['A2', 'A27', 'A25', 'A10', 'A13', 'A29']	[6.68356551 6.69624053 6.78525316 6.93871926 7.20546177 7.40934464 7.4420821 ]	['A11', 'A9', 'A3', 'A5', 'A7', 'A8']	[7.43857478 7.5241562 7.5336356 7.54337297 7.49813608 7.45508291 7.4420821 ]	['A13', 'A20', 'A15', 'A19', 'A23', 'A21']	[0.73593902 0.73979184 0.73550273 0.72991269 0.73583318 0.73746757 0.73328989]	['A2', 'A27', 'A25', 'A10', 'A13', 'A29']	[0.69133352 0.69455479 0.69619338 0.71188105 0.72250878 0.73442032 0.73328989]	['A11', 'A9', 'A3', 'A5', 'A7', 'A8']	[0.73185422 0.73456051 0.73317206 0.74089669 0.74042806 0.73627278 0.73328989]	['A13', 'A20', 'A15', 'A19', 'A23', 'A21']
504	[7.662678 7.66582281 7.61134474 7.56223412 7.63524772 7.68629237 7.4420821 ]	['A2', 'A29', 'A27', 'A13', 'A10', 'A25']	[6.68356551 6.69624053 6.76001124 6.84347559 7.08151865 7.32944587 7.4420821 ]	['A11', 'A8', 'A9', 'A7', 'A5', 'A3']	[7.43857478 7.5241562 7.50666797 7.5164374 7.47136122 7.43003389 7.4420821 ]	['A13', 'A21', 'A20', 'A23', 'A19', 'A15']	[0.73593902 0.73979184 0.73589908 0.73160725 0.73376751 0.73956247 0.73328989]	['A2', 'A29', 'A27', 'A13', 'A10', 'A25']	[0.69133352 0.69455479 0.69526104 0.69664485 0.71236097 0.72133132 0.73328989]	['A11', 'A8', 'A9', 'A7', 'A5', 'A3']	[0.73185422 0.73456051 0.73213035 0.73064002 0.72675479 0.72651227 0.73328989]	['A13', 'A21', 'A20', 'A23', 'A19', 'A15']
505	[7.662678 7.66582281 7.61134474 7.56223412 7.63524772 7.3845986 7.4420821 ]	['A2', 'A29', 'A27', 'A13', 'A25', 'A10']	[6.68356551 6.69624053 6.76001124 6.84347559 7.08151865 7.20976324 7.4420821 ]	['A11', 'A8', 'A9', 'A7', 'A3', 'A5']	[7.43857478 7.5241562 7.50666797 7.5164374 7.47136122 7.48245259 7.4420821 ]	['A13', 'A21', 'A20', 'A23', 'A15', 'A19']	[0.73593902 0.73979184 0.73589908 0.73160725 0.73376751 0.72788377 0.73328989]	['A2', 'A29', 'A27', 'A13', 'A25', 'A10']	[0.69133352 0.69455479 0.69526104 0.69664485 0.71236097 0.72558108 0.73328989]	['A11', 'A8', 'A9', 'A7', 'A3', 'A5']	[0.73185422 0.73456051 0.73213035 0.73064002 0.72675479 0.73396181 0.73328989]	['A13', 'A21', 'A20', 'A23', 'A15', 'A19']
506	[7.662678 7.66582281 7.61134474 7.56223412 7.61761557 7.68629237 7.4420821 ]	['A2', 'A29', 'A27', 'A10', 'A13', 'A25']	[6.68356551 6.69624053 6.76001124 6.84347559 7.12006484 7.32944587 7.4420821 ]	['A11', 'A8', 'A9', 'A5', 'A7', 'A3']	[7.43857478 7.5241562 7.50666797 7.5164374 7.47214931 7.43003389 7.4420821 ]	['A13', 'A21', 'A20', 'A19', 'A23', 'A15']	[0.73593902 0.73979184 0.73589908 0.73160725 0.73776366 0.73956247 0.73328989]	['A2', 'A29', 'A27', 'A10', 'A13', 'A25']	[0.69133352 0.69455479 0.69526104 0.69664485 0.70858786 0.72133132 0.73328989]	['A11', 'A8', 'A9', 'A5', 'A7', 'A3']	[0.73185422 0.73456051 0.73213035 0.73064002 0.73049279 0.72651227 0.73328989]	['A13', 'A21', 'A20', 'A19', 'A23', 'A15']
507	[7.662678 7.66582281 7.61134474 7.56223412 7.61761557 7.36755418 7.4420821 ]	['A2', 'A29', 'A27', 'A10', 'A25', 'A13']	[6.68356551 6.69624053 6.76001124 6.84347559 7.12006484 7.24581112 7.4420821 ]	['A11', 'A8', 'A9', 'A5', 'A3', 'A7']	[7.43857478 7.5241562 7.50666797 7.5164374 7.47214931 7.48326775 7.4420821 ]	['A13', 'A21', 'A20', 'A19', 'A15', 'A23']	[0.73593902 0.73979184 0.73589908 0.73160725 0.73776366 0.73173596 0.73328989]	['A2', 'A29', 'A27', 'A10', 'A25', 'A13']	[0.69133352 0.69455479 0.69526104 0.69664485 0.70858786 0.72180577 0.73328989]	['A11', 'A8', 'A9', 'A5', 'A3', 'A7']	[0.73185422 0.73456051 0.73213035 0.73064002 0.73049279 0.73746757 0.73328989]	['A13', 'A21', 'A20', 'A19', 'A15', 'A23']
508	[7.662678 7.66582281 7.61134474 7.56223412 7.30545963 7.3845986 7.4420821 ]	['A2', 'A29', 'A27', 'A25', 'A13', 'A10']	[6.68356551 6.69624053 6.76001124 6.84347559 6.98946998 7.20976324 7.4420821 ]	['A11', 'A8', 'A9', 'A3', 'A7', 'A5']	[7.43857478 7.5241562 7.50666797 7.5164374 7.5264331 7.48245259 7.4420821 ]	['A13', 'A21', 'A20', 'A15', 'A23', 'A19']	[0.73593902 0.73979184 0.73589908 0.73160725 0.72597461 0.72788377 0.73328989]	['A2', 'A29', 'A27', 'A25', 'A13', 'A10']	[0.69133352 0.69455479 0.69526104 0.69664485 0.71170162 0.72558108 0.73328989]	['A11', 'A8', 'A9', 'A3', 'A7', 'A5']	[0.73185422 0.73456051 0.73213035 0.73064002 0.73805942 0.73396181 0.73328989]	['A13', 'A21', 'A20', 'A15', 'A23', 'A19']
509	[7.662678 7.66582281 7.61134474 7.56223412 7.30545963 7.36755418 7.4420821 ]	['A2', 'A29', 'A27', 'A25', 'A10', 'A13']	[6.68356551 6.69624053 6.76001124 6.84347559 6.98946998 7.24581112 7.4420821 ]	['A11', 'A8', 'A9', 'A3', 'A5', 'A7']	[7.43857478 7.5241562 7.50666797 7.5164374 7.5264331 7.48326775 7.4420821 ]	['A13', 'A21', 'A20', 'A15', 'A19', 'A23']	[0.73593902 0.73979184 0.73589908 0.73160725 0.72597461 0.73173596 0.73328989]	['A2', 'A29', 'A27', 'A25', 'A10', 'A13']	[0.69133352 0.69455479 0.69526104 0.69664485 0.71170162 0.72180577 0.73328989]	['A11', 'A8', 'A9', 'A3', 'A5', 'A7']	[0.73185422 0.73456051 0.73213035 0.73064002 0.73805942 0.73746757 0.73328989]	['A13', 'A21', 'A20', 'A15', 'A19', 'A23']
510	[7.662678 7.66582281 7.61134474 7.68517986 7.63524772 7.68629237 7.4420821 ]	['A2', 'A29', 'A13', 'A27', 'A10', 'A25']	[6.68356551 6.69624053 6.76001124 7.01013645 7.08151865 7.32944587 7.4420821 ]	['A11', 'A8', 'A7', 'A9', 'A5', 'A3']	[7.43857478 7.5241562 7.50666797 7.46033897 7.47136122 7.43003389 7.4420821 ]	['A13', 'A21', 'A23', 'A20', 'A19', 'A15']	[0.73593902 0.73979184 0.73589908 0.73818199 0.73376751 0.73956247 0.73328989]	['A2', 'A29', 'A13', 'A27', 'A10', 'A25']	[0.69133352 0.69455479 0.69526104 0.71167003 0.71236097 0.72133132 0.73328989]	['A11', 'A8', 'A7', 'A9', 'A5', 'A3']	[0.73185422 0.73456051 0.73213035 0.72830779 0.72675479 0.72651227 0.73328989]	['A13', 'A21', 'A23', 'A20', 'A19', 'A15']
511	[7.662678 7.66582281 7.61134474 7.68517986 7.63524772 7.3845986 7.4420821 ]	['A2', 'A29', 'A13', 'A27', 'A25', 'A10']	[6.68356551 6.69624053 6.76001124 7.01013645 7.08151865 7.20976324 7.4420821 ]	['A11', 'A8', 'A7', 'A9', 'A3', 'A5']	[7.43857478 7.5241562 7.50666797 7.46033897 7.47136122 7.48245259 7.4420821 ]	['A13', 'A21', 'A23', 'A20', 'A15', 'A19']	[0.73593902 0.73979184 0.73589908 0.73818199 0.73376751 0.72788377 0.73328989]	['A2', 'A29', 'A13', 'A27', 'A25', 'A10']	[0.69133352 0.69455479 0.69526104 0.71167003 0.71236097 0.72558108 0.73328989]	['A11', 'A8', 'A7', 'A9', 'A3', 'A5']	[0.73185422 0.73456051 0.73213035 0.72830779 0.72675479 0.73396181 0.73328989]	['A13', 'A21', 'A23', 'A20', 'A15', 'A19']
512	[7.662678 7.66582281 7.61134474 7.68517986 7.7362509 7.68629237 7.4420821 ]	['A2', 'A29', 'A13', 'A10', 'A27', 'A25']	[6.68356551 6.69624053 6.76001124 7.01013645 7.26929705 7.32944587 7.4420821 ]	['A11', 'A8', 'A7', 'A5', 'A9', 'A3']	[7.43857478 7.5241562 7.50666797 7.46033897 7.41822775 7.43003389 7.4420821 ]	['A13', 'A21', 'A23', 'A19', 'A20', 'A15']	[0.73593902 0.73979184 0.73589908 0.73818199 0.74416274 0.73956247 0.73328989]	['A2', 'A29', 'A13', 'A10', 'A27', 'A25']	[0.69133352 0.69455479 0.69526104 0.71167003 0.72106037 0.72133132 0.73328989]	['A11', 'A8', 'A7', 'A5', 'A9', 'A3']	[0.73185422 0.73456051 0.73213035 0.72830779 0.72817209 0.72651227 0.73328989]	['A13', 'A21', 'A23', 'A19', 'A20', 'A15']
513	[7.662678 7.66582281 7.61134474 7.68517986 7.7362509 7.482235 7.4420821 ]	['A2', 'A29', 'A13', 'A10', 'A25', 'A27']	[6.68356551 6.69624053 6.76001124 7.01013645 7.26929705 7.38761122 7.4420821 ]	['A11', 'A8', 'A7', 'A5', 'A3', 'A9']	[7.43857478 7.5241562 7.50666797 7.46033897 7.41822775 7.43107723 7.4420821 ]	['A13', 'A21', 'A23', 'A19', 'A15', 'A20']	[0.73593902 0.73979184 0.73589908 0.73818199 0.74416274 0.73790517 0.73328989]	['A2', 'A29', 'A13', 'A10', 'A25', 'A27']	[0.69133352 0.69455479 0.69526104 0.71167003 0.72106037 0.73349357 0.73328989]	['A11', 'A8', 'A7', 'A5', 'A3', 'A9']	[0.73185422 0.73456051 0.73213035 0.72830779 0.72817209 0.7352526 0.73328989]	['A13', 'A21', 'A23', 'A19', 'A15', 'A20']
514	[7.662678 7.66582281 7.61134474 7.68517986 7.42416586 7.3845986 7.4420821 ]	['A2', 'A29', 'A13', 'A25', 'A27', 'A10']	[6.68356551 6.69624053 6.76001124 7.01013645 7.14528701 7.20976324 7.4420821 ]	['A11', 'A8', 'A7', 'A3', 'A9', 'A5']	[7.43857478 7.5241562 7.50666797 7.46033897 7.47220151 7.48245259 7.4420821 ]	['A13', 'A21', 'A23', 'A15', 'A20', 'A19']	[0.73593902 0.73979184 0.73589908 0.73818199 0.73232137 0.72788377 0.73328989]	['A2', 'A29', 'A13', 'A25', 'A27', 'A10']	[0.69133352 0.69455479 0.69526104 0.71167003 0.72541269 0.72558108 0.73328989]	['A11', 'A8', 'A7', 'A3', 'A9', 'A5']	[0.73185422 0.73456051 0.73213035 0.72830779 0.73583499 0.73396181 0.73328989]	['A13', 'A21', 'A23', 'A15', 'A20', 'A19']
515	[7.662678 7.66582281 7.61134474 7.68517986 7.42416586 7.482235 7.4420821 ]	['A2', 'A29', 'A13', 'A25', 'A10', 'A27']	[6.68356551 6.69624053 6.76001124 7.01013645 7.14528701 7.38761122 7.4420821 ]	['A11', 'A8', 'A7', 'A3', 'A5', 'A9']	[7.43857478 7.5241562 7.50666797 7.46033897 7.47220151 7.43107723 7.4420821 ]	['A13', 'A21', 'A23', 'A15', 'A19', 'A20']	[0.73593902 0.73979184 0.73589908 0.73818199 0.73232137 0.73790517 0.73328989]	['A2', 'A29', 'A13', 'A25', 'A10', 'A27']	[0.69133352 0.69455479 0.69526104 0.71167003 0.72541269 0.73349357 0.73328989]	['A11', 'A8', 'A7', 'A3', 'A5', 'A9']	[0.73185422 0.73456051 0.73213035 0.72830779 0.73583499 0.7352526 0.73328989]	['A13', 'A21', 'A23', 'A15', 'A19', 'A20']
516	[7.662678 7.66582281 7.61134474 7.66693585 7.61761557 7.68629237 7.4420821 ]	['A2', 'A29', 'A10', 'A27', 'A13', 'A25']	[6.68356551 6.69624053 6.76001124 7.05004984 7.12006484 7.32944587 7.4420821 ]	['A11', 'A8', 'A5', 'A9', 'A7', 'A3']	[7.43857478 7.5241562 7.50666797 7.46141995 7.47214931 7.43003389 7.4420821 ]	['A13', 'A21', 'A19', 'A20', 'A23', 'A15']	[0.73593902 0.73979184 0.73589908 0.74225457 0.73776366 0.73956247 0.73328989]	['A2', 'A29', 'A10', 'A27', 'A13', 'A25']	[0.69133352 0.69455479 0.69526104 0.70772562 0.70858786 0.72133132 0.73328989]	['A11', 'A8', 'A5', 'A9', 'A7', 'A3']	[0.73185422 0.73456051 0.73213035 0.73209701 0.73049279 0.72651227 0.73328989]	['A13', 'A21', 'A19', 'A20', 'A23', 'A15']
517	[7.662678 7.66582281 7.61134474 7.66693585 7.61761557 7.36755418 7.4420821 ]	['A2', 'A29', 'A10', 'A27', 'A25', 'A13']	[6.68356551 6.69624053 6.76001124 7.05004984 7.12006484 7.24581112 7.4420821 ]	['A11', 'A8', 'A5', 'A9', 'A3', 'A7']	[7.43857478 7.5241562 7.50666797 7.46141995 7.47214931 7.48326775 7.4420821 ]	['A13', 'A21', 'A19', 'A20', 'A15', 'A23']	[0.73593902 0.73979184 0.73589908 0.74225457 0.73776366 0.73173596 0.73328989]	['A2', 'A29', 'A10', 'A27', 'A25', 'A13']	[0.69133352 0.69455479 0.69526104 0.70772562 0.70858786 0.72180577 0.73328989]	['A11', 'A8', 'A5', 'A9', 'A3', 'A7']	[0.73185422 0.73456051 0.73213035 0.73209701 0.73049279 0.73746757 0.73328989]	['A13', 'A21', 'A19', 'A20', 'A15', 'A23']
518	[7.662678 7.66582281 7.61134474 7.66693585 7.7362509 7.68629237 7.4420821 ]	['A2', 'A29', 'A10', 'A13', 'A27', 'A25']	[6.68356551 6.69624053 6.76001124 7.05004984 7.26929705 7.32944587 7.4420821 ]	['A11', 'A8', 'A5', 'A7', 'A9', 'A3']	[7.43857478 7.5241562 7.50666797 7.46141995 7.41822775 7.43003389 7.4420821 ]	['A13', 'A21', 'A19', 'A23', 'A20', 'A15']	[0.73593902 0.73979184 0.73589908 0.74225457 0.74416274 0.73956247 0.73328989]	['A2', 'A29', 'A10', 'A13', 'A27', 'A25']	[0.69133352 0.69455479 0.69526104 0.70772562 0.72106037 0.72133132 0.73328989]	['A11', 'A8', 'A5', 'A7', 'A9', 'A3']	[0.73185422 0.73456051 0.73213035 0.73209701 0.72817209 0.72651227 0.73328989]	['A13', 'A21', 'A19', 'A23', 'A20', 'A15']
519	[7.662678 7.66582281 7.61134474 7.66693585 7.7362509 7.482235 7.4420821 ]	['A2', 'A29', 'A10', 'A13', 'A25', 'A27']	[6.68356551 6.69624053 6.76001124 7.05004984 7.26929705 7.38761122 7.4420821 ]	['A11', 'A8', 'A5', 'A7', 'A3', 'A9']	[7.43857478 7.5241562 7.50666797 7.46141995 7.41822775 7.43107723 7.4420821 ]	['A13', 'A21', 'A19', 'A23', 'A15', 'A20']	[0.73593902 0.73979184 0.73589908 0.74225457 0.74416274 0.73790517 0.73328989]	['A2', 'A29', 'A10', 'A13', 'A25', 'A27']	[0.69133352 0.69455479 0.69526104 0.70772562 0.72106037 0.73349357 0.73328989]	['A11', 'A8', 'A5', 'A7', 'A3', 'A9']	[0.73185422 0.73456051 0.73213035 0.73209701 0.72817209 0.7352526 0.73328989]	['A13', 'A21', 'A19', 'A23', 'A15', 'A20']
520	[7.662678 7.66582281 7.61134474 7.66693585 7.40655096 7.36755418 7.4420821 ]	['A2', 'A29', 'A10', 'A25', 'A27', 'A13']	[6.68356551 6.69624053 6.76001124 7.05004984 7.18252237 7.24581112 7.4420821 ]	['A11', 'A8', 'A5', 'A3', 'A9', 'A7']	[7.43857478 7.5241562 7.50666797 7.46141995 7.47329851 7.48326775 7.4420821 ]	['A13', 'A21', 'A19', 'A15', 'A20', 'A23']	[0.73593902 0.73979184 0.73589908 0.74225457 0.73624732 0.73173596 0.73328989]	['A2', 'A29', 'A10', 'A25', 'A27', 'A13']	[0.69133352 0.69455479 0.69526104 0.70772562 0.72146698 0.72180577 0.73328989]	['A11', 'A8', 'A5', 'A3', 'A9', 'A7']	[0.73185422 0.73456051 0.73213035 0.73209701 0.73938587 0.73746757 0.73328989]	['A13', 'A21', 'A19', 'A15', 'A20', 'A23']
521	[7.662678 7.66582281 7.61134474 7.66693585 7.40655096 7.482235 7.4420821 ]	['A2', 'A29', 'A10', 'A25', 'A13', 'A27']	[6.68356551 6.69624053 6.76001124 7.05004984 7.18252237 7.38761122 7.4420821 ]	['A11', 'A8', 'A5', 'A3', 'A7', 'A9']	[7.43857478 7.5241562 7.50666797 7.46141995 7.47329851 7.43107723 7.4420821 ]	['A13', 'A21', 'A19', 'A15', 'A23', 'A20']	[0.73593902 0.73979184 0.73589908 0.74225457 0.73624732 0.73790517 0.73328989]	['A2', 'A29', 'A10', 'A25', 'A13', 'A27']	[0.69133352 0.69455479 0.69526104 0.70772562 0.72146698 0.73349357 0.73328989]	['A11', 'A8', 'A5', 'A3', 'A7', 'A9']	[0.73185422 0.73456051 0.73213035 0.73209701 0.73938587 0.7352526 0.73328989]	['A13', 'A21', 'A19', 'A15', 'A23', 'A20']
522	[7.662678 7.66582281 7.61134474 7.34364578 7.30545963 7.3845986 7.4420821 ]	['A2', 'A29', 'A25', 'A27', 'A13', 'A10']	[6.68356551 6.69624053 6.76001124 6.91439541 6.98946998 7.20976324 7.4420821 ]	['A11', 'A8', 'A3', 'A9', 'A7', 'A5']	[7.43857478 7.5241562 7.50666797 7.5173791 7.5264331 7.48245259 7.4420821 ]	['A13', 'A21', 'A15', 'A20', 'A23', 'A19']	[0.73593902 0.73979184 0.73589908 0.73029594 0.72597461 0.72788377 0.73328989]	['A2', 'A29', 'A25', 'A27', 'A13', 'A10']	[0.69133352 0.69455479 0.69526104 0.7109115 0.71170162 0.72558108 0.73328989]	['A11', 'A8', 'A3', 'A9', 'A7', 'A5']	[0.73185422 0.73456051 0.73213035 0.73988185 0.73805942 0.73396181 0.73328989]	['A13', 'A21', 'A15', 'A20', 'A23', 'A19']
523	[7.662678 7.66582281 7.61134474 7.34364578 7.30545963 7.36755418 7.4420821 ]	['A2', 'A29', 'A25', 'A27', 'A10', 'A13']	[6.68356551 6.69624053 6.76001124 6.91439541 6.98946998 7.24581112 7.4420821 ]	['A11', 'A8', 'A3', 'A9', 'A5', 'A7']	[7.43857478 7.5241562 7.50666797 7.5173791 7.5264331 7.48326775 7.4420821 ]	['A13', 'A21', 'A15', 'A20', 'A19', 'A23']	[0.73593902 0.73979184 0.73589908 0.73029594 0.72597461 0.73173596 0.73328989]	['A2', 'A29', 'A25', 'A27', 'A10', 'A13']	[0.69133352 0.69455479 0.69526104 0.7109115 0.71170162 0.72180577 0.73328989]	['A11', 'A8', 'A3', 'A9', 'A5', 'A7']	[0.73185422 0.73456051 0.73213035 0.73988185 0.73805942 0.73746757 0.73328989]	['A13', 'A21', 'A15', 'A20', 'A19', 'A23']
524	[7.662678 7.66582281 7.61134474 7.34364578 7.42416586 7.3845986 7.4420821 ]	['A2', 'A29', 'A25', 'A13', 'A27', 'A10']	[6.68356551 6.69624053 6.76001124 6.91439541 7.14528701 7.20976324 7.4420821 ]	['A11', 'A8', 'A3', 'A7', 'A9', 'A5']	[7.43857478 7.5241562 7.50666797 7.5173791 7.47220151 7.48245259 7.4420821 ]	['A13', 'A21', 'A15', 'A23', 'A20', 'A19']	[0.73593902 0.73979184 0.73589908 0.73029594 0.73232137 0.72788377 0.73328989]	['A2', 'A29', 'A25', 'A13', 'A27', 'A10']	[0.69133352 0.69455479 0.69526104 0.7109115 0.72541269 0.72558108 0.73328989]	['A11', 'A8', 'A3', 'A7', 'A9', 'A5']	[0.73185422 0.73456051 0.73213035 0.73988185 0.73583499 0.73396181 0.73328989]	['A13', 'A21', 'A15', 'A23', 'A20', 'A19']
525	[7.662678 7.66582281 7.61134474 7.34364578 7.42416586 7.482235 7.4420821 ]	['A2', 'A29', 'A25', 'A13', 'A10', 'A27']	[6.68356551 6.69624053 6.76001124 6.91439541 7.14528701 7.38761122 7.4420821 ]	['A11', 'A8', 'A3', 'A7', 'A5', 'A9']	[7.43857478 7.5241562 7.50666797 7.5173791 7.47220151 7.43107723 7.4420821 ]	['A13', 'A21', 'A15', 'A23', 'A19', 'A20']	[0.73593902 0.73979184 0.73589908 0.73029594 0.73232137 0.73790517 0.73328989]	['A2', 'A29', 'A25', 'A13', 'A10', 'A27']	[0.69133352 0.69455479 0.69526104 0.7109115 0.72541269 0.73349357 0.73328989]	['A11', 'A8', 'A3', 'A7', 'A5', 'A9']	[0.73185422 0.73456051 0.73213035 0.73988185 0.73583499 0.7352526 0.73328989]	['A13', 'A21', 'A15', 'A23', 'A19', 'A20']
526	[7.662678 7.66582281 7.61134474 7.34364578 7.40655096 7.36755418 7.4420821 ]	['A2', 'A29', 'A25', 'A10', 'A27', 'A13']	[6.68356551 6.69624053 6.76001124 6.91439541 7.18252237 7.24581112 7.4420821 ]	['A11', 'A8', 'A3', 'A5', 'A9', 'A7']	[7.43857478 7.5241562 7.50666797 7.5173791 7.47329851 7.48326775 7.4420821 ]	['A13', 'A21', 'A15', 'A19', 'A20', 'A23']	[0.73593902 0.73979184 0.73589908 0.73029594 0.73624732 0.73173596 0.73328989]	['A2', 'A29', 'A25', 'A10', 'A27', 'A13']	[0.69133352 0.69455479 0.69526104 0.7109115 0.72146698 0.72180577 0.73328989]	['A11', 'A8', 'A3', 'A5', 'A9', 'A7']	[0.73185422 0.73456051 0.73213035 0.73988185 0.73938587 0.73746757 0.73328989]	['A13', 'A21', 'A15', 'A19', 'A20', 'A23']
527	[7.662678 7.66582281 7.61134474 7.34364578 7.40655096 7.482235 7.4420821 ]	['A2', 'A29', 'A25', 'A10', 'A13', 'A27']	[6.68356551 6.69624053 6.76001124 6.91439541 7.18252237 7.38761122 7.4420821 ]	['A11', 'A8', 'A3', 'A5', 'A7', 'A9']	[7.43857478 7.5241562 7.50666797 7.5173791 7.47329851 7.43107723 7.4420821 ]	['A13', 'A21', 'A15', 'A19', 'A23', 'A20']	[0.73593902 0.73979184 0.73589908 0.73029594 0.73624732 0.73790517 0.73328989]	['A2', 'A29', 'A25', 'A10', 'A13', 'A27']	[0.69133352 0.69455479 0.69526104 0.7109115 0.72146698 0.73349357 0.73328989]	['A11', 'A8', 'A3', 'A5', 'A7', 'A9']	[0.73185422 0.73456051 0.73213035 0.73988185 0.73938587 0.7352526 0.73328989]	['A13', 'A21', 'A15', 'A19', 'A23', 'A20']
528	[7.662678 7.66582281 7.74004851 7.68637885 7.63524772 7.68629237 7.4420821 ]	['A2', 'A13', 'A27', 'A29', 'A10', 'A25']	[6.68356551 6.69624053 6.95823363 7.03403146 7.08151865 7.32944587 7.4420821 ]	['A11', 'A7', 'A9', 'A8', 'A5', 'A3']	[7.43857478 7.5241562 7.47546483 7.4863365 7.47136122 7.43003389 7.4420821 ]	['A13', 'A23', 'A20', 'A21', 'A19', 'A15']	[0.73593902 0.73979184 0.74217513 0.73775712 0.73376751 0.73956247 0.73328989]	['A2', 'A13', 'A27', 'A29', 'A10', 'A25']	[0.69133352 0.69455479 0.7116098 0.71250488 0.71236097 0.72133132 0.73328989]	['A11', 'A7', 'A9', 'A8', 'A5', 'A3']	[0.73185422 0.73456051 0.73078408 0.72932694 0.72675479 0.72651227 0.73328989]	['A13', 'A23', 'A20', 'A21', 'A19', 'A15']
529	[7.662678 7.66582281 7.74004851 7.68637885 7.63524772 7.3845986 7.4420821 ]	['A2', 'A13', 'A27', 'A29', 'A25', 'A10']	[6.68356551 6.69624053 6.95823363 7.03403146 7.08151865 7.20976324 7.4420821 ]	['A11', 'A7', 'A9', 'A8', 'A3', 'A5']	[7.43857478 7.5241562 7.47546483 7.4863365 7.47136122 7.48245259 7.4420821 ]	['A13', 'A23', 'A20', 'A21', 'A15', 'A19']	[0.73593902 0.73979184 0.74217513 0.73775712 0.73376751 0.72788377 0.73328989]	['A2', 'A13', 'A27', 'A29', 'A25', 'A10']	[0.69133352 0.69455479 0.7116098 0.71250488 0.71236097 0.72558108 0.73328989]	['A11', 'A7', 'A9', 'A8', 'A3', 'A5']	[0.73185422 0.73456051 0.73078408 0.72932694 0.72675479 0.73396181 0.73328989]	['A13', 'A23', 'A20', 'A21', 'A15', 'A19']
530	[7.662678 7.66582281 7.74004851 7.68637885 7.73731926 7.68629237 7.4420821 ]	['A2', 'A13', 'A27', 'A10', 'A29', 'A25']	[6.68356551 6.69624053 6.95823363 7.03403146 7.29186204 7.32944587 7.4420821 ]	['A11', 'A7', 'A9', 'A5', 'A8', 'A3']	[7.43857478 7.5241562 7.47546483 7.4863365 7.4430688 7.43003389 7.4420821 ]	['A13', 'A23', 'A20', 'A19', 'A21', 'A15']	[0.73593902 0.73979184 0.74217513 0.73775712 0.74370925 0.73956247 0.73328989]	['A2', 'A13', 'A27', 'A10', 'A29', 'A25']	[0.69133352 0.69455479 0.7116098 0.71250488 0.72200223 0.72133132 0.73328989]	['A11', 'A7', 'A9', 'A5', 'A8', 'A3']	[0.73185422 0.73456051 0.73078408 0.72932694 0.72921804 0.72651227 0.73328989]	['A13', 'A23', 'A20', 'A19', 'A21', 'A15']
531	[7.662678 7.66582281 7.74004851 7.68637885 7.73731926 7.48326775 7.4420821 ]	['A2', 'A13', 'A27', 'A10', 'A25', 'A29']	[6.68356551 6.69624053 6.95823363 7.03403146 7.29186204 7.40934464 7.4420821 ]	['A11', 'A7', 'A9', 'A5', 'A3', 'A8']	[7.43857478 7.5241562 7.47546483 7.4863365 7.4430688 7.45508291 7.4420821 ]	['A13', 'A23', 'A20', 'A19', 'A15', 'A21']	[0.73593902 0.73979184 0.74217513 0.73775712 0.74370925 0.73746757 0.73328989]	['A2', 'A13', 'A27', 'A10', 'A25', 'A29']	[0.69133352 0.69455479 0.7116098 0.71250488 0.72200223 0.73442032 0.73328989]	['A11', 'A7', 'A9', 'A5', 'A3', 'A8']	[0.73185422 0.73456051 0.73078408 0.72932694 0.72921804 0.73627278 0.73328989]	['A13', 'A23', 'A20', 'A19', 'A15', 'A21']
[truncated: 188 more rows]
