# Supplementary material for: Network-based restoration strategies maximize ecosystem recovery
Source: Commun Biol. 2023 Dec 12;6:1256. doi: 10.1038/s42003-023-05622-3 (PMC10716433; doi:10.1038/s42003-023-05622-3)
Supplement: Supplementary file 5 — Supplementary Data 2 [file 42003_2023_5622_MOESM5_ESM.xlsx]

## Sheet: Fig2a
	Degree centrality driven restoration (1-D Model)										Betweenness centrality driven restoration (1-D Model)										Random restoration (1-D Model)
	Ensembles										Ensembles										Ensembles
Restoration Steps	1	2	3	4	5	6	7	8	9	10	1	2	3	4	5	6	7	8	9	10	1	2	3	4	5	6	7	8	9	10
1	0.10831	0.103879	0.074278	0.103723	0.12715	0.103782	0.11066	0.102914	0.102917	0.106569	0.10831	0.103879	0.074278	0.103723	0.12715	0.103782	0.11066	0.102914	0.102917	0.106569	0.10831	0.103879	0.074278	0.103723	0.12715	0.103782	0.11066	0.102914	0.102917	0.106569
2	5.88012	4.78242	0.097368	0.113503	7.01659	0.121946	6.02129	0.121227	0.110915	5.58186	5.88012	4.78242	0.097368	0.113503	7.01659	0.121946	6.02129	0.121227	0.110915	5.58186	0.111483	0.107084	0.088365	0.107599	0.130117	0.105217	0.120617	0.10692	0.105098	0.112031
3	6.8117	5.44688	5.82232	6.13608	7.5444	5.76191	6.97242	6.49182	6.08777	6.15887	6.73565	6.10387	5.74512	6.06192	7.47524	6.42214	6.84969	6.41918	6.01928	6.82655	0.122849	0.115291	0.103717	0.111681	0.134073	0.120105	0.128227	0.10983	0.109727	0.127508
4	7.22769	6.64286	6.31912	6.59867	7.91077	6.94576	7.32773	6.94427	6.56866	7.30425	7.07762	6.48918	6.31912	6.44844	7.76864	6.79307	7.17755	6.79142	6.41595	7.15865	0.123737	0.115913	5.40917	0.117884	0.13902	0.12124	0.130477	0.115366	0.113404	0.129673
5	7.50647	6.95661	6.65363	6.91504	8.14954	7.24557	7.59687	7.24569	6.89033	7.57642	7.30437	6.65165	6.65363	6.61322	7.85466	6.93784	7.59687	7.24569	6.89033	7.28174	0.123828	0.120237	5.85577	6.37004	7.47728	6.16862	0.130255	0.115935	0.114057	0.122045
6	7.68812	7.16884	6.88255	7.12908	8.29426	7.44209	7.77212	7.44092	7.10531	7.72269	7.68812	7.08356	6.79377	6.85185	8.02134	7.35674	7.77212	7.35413	7.01647	7.66971	6.48109	0.120439	6.15832	6.3589	7.40395	6.16577	0.123019	0.118359	0.118309	0.122262
7	7.82078	7.32839	7.05896	7.29181	8.34387	7.58873	7.83989	7.58824	7.27064	7.80337	7.6948	7.27811	7.00341	7.24169	8.34387	7.5372	7.77489	7.53348	7.21351	7.74205	6.69583	5.1576	6.15659	6.5386	7.37877	6.33747	0.129893	0.118728	0.120708	0.156586
8	7.91267	7.42425	7.16475	7.3799	8.40956	7.67168	7.83889	7.66055	7.36472	7.86521	7.66199	7.30157	7.04438	7.26981	8.27733	7.61249	7.73638	7.54729	7.30618	7.74192	6.70816	6.21586	6.59222	6.56401	7.00983	6.59654	0.130991	0.126084	6.41818	6.25456
9	7.96723	7.50191	7.2542	7.46966	8.37971	7.73669	7.83746	7.73358	7.44535	7.8912	7.75817	7.28757	7.13995	7.3551	8.2541	7.58373	7.73983	7.61854	7.32779	7.70711	6.38873	6.25279	6.71061	6.94911	6.96873	6.57395	6.72904	0.127775	6.40149	6.2484
10	7.98936	7.54413	7.33652	7.54204	8.38173	7.79695	7.86485	7.79404	7.51881	7.88481	7.69052	7.311	7.16713	7.33939	8.1994	7.59369	7.70909	7.62389	7.31292	7.71227	6.4498	6.28758	6.75699	7.05244	6.93005	6.59289	6.70362	0.131933	6.46206	6.78554
11	7.9821	7.55549	7.35769	7.55365	8.32423	7.82293	7.88813	7.79489	7.52964	7.88193	7.80061	7.43737	7.19489	7.32682	8.11388	7.70818	7.64515	7.73767	7.44003	7.68403	6.43524	6.38202	7.04887	7.01613	6.89778	6.76217	6.77746	6.7123	6.44923	6.7613
12	7.97426	7.59044	7.40287	7.58939	8.26987	7.82218	7.88354	7.81969	7.56585	7.87851	7.85337	7.4772	7.32187	7.28204	8.17858	7.73661	7.67621	7.70744	7.42401	7.79006	7.0032	6.37148	7.04744	7.01562	7.01835	7.26641	7.00212	6.43262	6.53173	6.80324
13	7.93773	7.59717	7.44287	7.62321	8.18839	7.84643	7.84881	7.81684	7.60034	7.87425	7.87694	7.54074	7.31154	7.40022	8.18839	7.79001	7.73199	7.73475	7.4626	7.81443	6.97203	6.53735	7.10128	7.04605	7.22809	7.31244	7.15844	6.48472	6.71768	7.0726
14	7.90367	7.57491	7.45473	7.59995	8.14471	7.81461	7.84665	7.78608	7.5776	7.84138	7.87323	7.57491	7.35305	7.43875	8.14471	7.81461	7.75918	7.78608	7.52463	7.81398	6.94229	6.52152	7.17784	7.193	7.21968	7.37997	7.4329	6.61285	6.93299	7.14925
15	7.84281	7.58335	7.46785	7.57969	8.07409	7.81418	7.8175	7.78615	7.55812	7.81245	7.84281	7.58335	7.41672	7.49928	8.07514	7.81418	7.75964	7.78669	7.55812	7.81245	7.18119	6.5663	7.20112	7.18763	7.45524	7.39512	7.41545	6.75633	7.21972	7.14552
16	7.78697	7.56438	7.47981	7.53256	8.00741	7.78697	7.78697	7.78674	7.56683	7.78529	7.78697	7.56438	7.45325	7.53256	7.78674	7.78697	7.76084	7.78674	7.56683	7.78529	7.35497	6.78311	7.3726	7.40574	7.44048	7.43077	7.3735	6.8395	7.43754	7.14016
17	7.73248	7.51877	7.4899	7.51599	7.73129	7.51845	7.73333	7.51824	7.521	7.73333	7.51845	7.51877	7.46531	7.51599	7.73333	7.51845	7.73333	7.73226	7.5162	7.73087	7.43497	6.81568	7.3876	7.44117	7.45039	7.48768	7.41024	7.27432	7.42408	7.18339
18	7.68243	7.47555	7.47555	7.47318	7.47358	7.47555	7.68243	7.47452	7.47358	7.47555	7.47473	7.47555	7.47555	7.47473	7.47555	7.47473	7.68243	7.68243	7.47358	7.68243	7.44736	7.04415	7.40163	7.40264	7.20205	7.68243	7.42232	7.23809	7.37989	7.20205
19	7.43461	7.43461	7.43461	7.43461	7.43461	7.43461	7.43461	7.43461	7.43461	7.43461	7.43461	7.43461	7.43461	7.43461	7.43461	7.43461	7.43461	7.43461	7.43461	7.43461	7.43461	7.43461	7.43461	7.43461	7.43461	7.43461	7.43461	7.43461	7.43461	7.43461

## Sheet: Fig2b
	Degree centrality driven restoration (2-D Model)										Betweenness centrality driven restoration (2-D Model)										Random restoration (2-D Model)
	Ensembles										Ensembles										Ensembles
Restoration Steps	1	2	3	4	5	6	7	8	9	10	1	2	3	4	5	6	7	8	9	10	1	2	3	4	5	6	7	8	9	10
1	0.45075	0.430343	0.332367	0.383404	0.497614	0.406614	0.434495	0.390798	0.403606	0.488929	0.45075	0.430343	0.332367	0.383404	0.497614	0.406614	0.434495	0.390798	0.403606	0.488929	0.45075	0.430343	0.332367	0.383404	0.497614	0.406614	0.434495	0.390798	0.403606	0.488929
2	0.628002	0.610366	0.570052	0.585081	0.632658	0.603475	0.607013	0.592102	0.605317	0.623702	0.628002	0.610366	0.570052	0.585081	0.632658	0.603475	0.607013	0.592102	0.605317	0.623702	0.540593	0.525368	0.460683	0.494379	0.516714	0.516221	0.447279	0.401236	0.424093	0.491291
3	0.663761	0.644582	0.605431	0.620137	0.657655	0.638746	0.636541	0.622493	0.634298	0.655361	0.669176	0.651282	0.611912	0.627009	0.664341	0.646095	0.64974	0.629876	0.641721	0.662376	0.54947	0.59618	0.609945	0.517275	0.522335	0.565023	0.545177	0.442118	0.427803	0.513777
4	0.689968	0.672568	0.636581	0.64863	0.683483	0.667863	0.670199	0.652261	0.663176	0.682414	0.69869	0.681866	0.636581	0.659668	0.694986	0.677815	0.680989	0.663098	0.673908	0.692553	0.572191	0.681866	0.630171	0.531243	0.531698	0.577207	0.568244	0.46679	0.506725	0.533939
5	0.716618	0.699962	0.66727	0.678081	0.711233	0.696364	0.698591	0.682229	0.692092	0.709721	0.723233	0.695937	0.66727	0.674611	0.709256	0.692373	0.698591	0.682229	0.692092	0.706569	0.577293	0.680074	0.640945	0.540921	0.546052	0.622734	0.584816	0.558046	0.51201	0.591846
6	0.738251	0.721847	0.69132	0.701494	0.73337	0.718919	0.721357	0.705557	0.714464	0.715939	0.738251	0.712758	0.680569	0.699052	0.732131	0.709652	0.721357	0.695553	0.704736	0.722575	0.588616	0.697645	0.646675	0.597451	0.54647	0.642057	0.58732	0.572464	0.52108	0.611262
7	0.743096	0.72699	0.697875	0.707395	0.738281	0.724411	0.735047	0.711795	0.72019	0.728053	0.74443	0.733291	0.703152	0.713775	0.745135	0.730823	0.735047	0.717461	0.725703	0.732543	0.590596	0.699887	0.645283	0.604377	0.550058	0.698969	0.591439	0.578876	0.577646	0.628283
8	0.747462	0.737775	0.708165	0.717394	0.749429	0.735642	0.737383	0.722907	0.729521	0.737249	0.748487	0.739334	0.716457	0.726896	0.749526	0.740135	0.739523	0.730526	0.734846	0.739029	0.592389	0.69996	0.653159	0.620137	0.568828	0.706178	0.610884	0.595688	0.607131	0.631391
9	0.744494	0.739497	0.718279	0.728087	0.755075	0.744269	0.743079	0.732175	0.739112	0.743175	0.747938	0.74295	0.725554	0.735677	0.755023	0.743936	0.745025	0.739493	0.740501	0.742964	0.643604	0.702738	0.656532	0.624453	0.619044	0.705863	0.644425	0.594085	0.618219	0.645312
10	0.749597	0.735617	0.729838	0.729992	0.75532	0.741308	0.739603	0.738999	0.731566	0.7396	0.749012	0.738725	0.731178	0.730018	0.758397	0.744321	0.744009	0.740396	0.734601	0.743394	0.656067	0.707774	0.665197	0.643377	0.617296	0.727589	0.668626	0.612223	0.684418	0.648198
11	0.749558	0.736057	0.722369	0.732122	0.758564	0.74615	0.739939	0.74055	0.736913	0.744565	0.752416	0.742318	0.727098	0.733647	0.759254	0.747848	0.74516	0.744191	0.738457	0.746588	0.654027	0.725692	0.672647	0.648726	0.624846	0.724057	0.67454	0.610972	0.681256	0.65142
12	0.748447	0.736862	0.723493	0.732323	0.761099	0.746822	0.739148	0.745378	0.737151	0.747451	0.75336	0.742953	0.730941	0.734661	0.761974	0.748467	0.745852	0.747011	0.741514	0.749771	0.658602	0.721986	0.680324	0.679211	0.636296	0.711009	0.67757	0.627055	0.699895	0.664133
13	0.751132	0.741177	0.728201	0.73306	0.761476	0.746596	0.738137	0.745869	0.737809	0.750078	0.752906	0.74378	0.73387	0.737938	0.761476	0.74927	0.746729	0.747454	0.742105	0.750078	0.661627	0.725606	0.694972	0.676318	0.699251	0.7152	0.674942	0.629304	0.703929	0.673059
14	0.747178	0.743453	0.73265	0.735713	0.758741	0.74107	0.740691	0.743766	0.740538	0.74442	0.747178	0.743453	0.734393	0.738351	0.758741	0.744479	0.746345	0.743766	0.742876	0.744453	0.658936	0.733297	0.703543	0.678085	0.712994	0.715537	0.701985	0.633972	0.703858	0.702335
15	0.744751	0.733888	0.723844	0.729882	0.745424	0.743287	0.738968	0.742446	0.734206	0.743228	0.744751	0.733888	0.726608	0.730677	0.745424	0.743287	0.740834	0.742572	0.734206	0.743228	0.68814	0.729611	0.706971	0.706094	0.709684	0.712155	0.699836	0.695344	0.705706	0.729948
16	0.731912	0.731743	0.726642	0.727834	0.741115	0.74082	0.736554	0.74113	0.73322	0.740763	0.731912	0.731743	0.726642	0.730568	0.732586	0.74082	0.73939	0.74113	0.73322	0.740763	0.688306	0.717711	0.713709	0.712408	0.710672	0.715096	0.700863	0.705128	0.706569	0.727632
17	0.728206	0.728132	0.725659	0.728375	0.737286	0.736831	0.736831	0.728574	0.729039	0.736941	0.728375	0.728132	0.725659	0.728375	0.728574	0.736831	0.736831	0.736831	0.729183	0.728206	0.685012	0.721708	0.712994	0.715749	0.724028	0.714312	0.698793	0.707429	0.701078	0.715091
18	0.724552	0.724552	0.724552	0.724718	0.725008	0.733007	0.724552	0.724552	0.725008	0.724661	0.724718	0.724552	0.724552	0.724718	0.725023	0.724552	0.724552	0.733007	0.725008	0.724552	0.711757	0.720688	0.720271	0.724661	0.711757	0.720688	0.689928	0.706719	0.718205	0.724552
19	0.721001	0.721001	0.721001	0.721001	0.721001	0.721001	0.721001	0.721001	0.721001	0.721001	0.721001	0.721001	0.721001	0.721001	0.721001	0.721001	0.721001	0.721001	0.721001	0.721001	0.721001	0.721001	0.721001	0.721001	0.721001	0.721001	0.721001	0.721001	0.721001	0.721001
