# Supplementary material for: Network-based restoration strategies maximize ecosystem recovery
Source: Commun Biol. 2023 Dec 12;6:1256. doi: 10.1038/s42003-023-05622-3 (PMC10716433; doi:10.1038/s42003-023-05622-3)
Supplement: Supplementary file 6 — Supplementary Data 3 [file 42003_2023_5622_MOESM6_ESM.xlsx]

## Sheet: Fig3b
(in %)	1-D			2-D
Reintroduction Strategies	Abundance	Settling Time	Persistence	Abundance	Settling Time	Persistence
Nearest Neighbor Weighted Degree	0	4.07	3.7	0	0	0
Degree	80.37	54.44	20.74	18.89	1.85	5.93
Closeness	15.19	17.04	34.81	7.41	35.56	3.7
Betweenness	4.44	11.48	37.04	73.7	4.07	90.37
Random	0	12.96	3.7	0	58.52	0
